# Supplementary material for: Identification of Arabidopsis Candidate Genes in Response to Biotic and Abiotic Stresses Using Comparative Microarrays
Source: PLoS One. 2015 May 1;10(5):e0125666. doi: 10.1371/journal.pone.0125666 (PMC4416716; doi:10.1371/journal.pone.0125666)
Supplement: S2 Table — (XLSX) [file pone.0125666.s004.xlsx]

## Sheet: Table S2a
Table S2(a): Expression Levels and fold induction in all heat upregulated genes selected from wild-type samples
Wt-0: Col-0 wild type at 0 hpi with heat stress FC: Fold change
Wt-24: Col-0 wild type at 24 hpi with heat stress
probe name	gene name	Wt-0	Wt-24	FC	description
244901_at	ATMG00640	37.85	83.06	2.19445	encodes a plant b subunit of mitochondrial ATP synthase based on structural similarity and the presence in the F(0) complex.
245088_at	AT2G39850	121.715	306.235	2.516	similar to subtilase family protein [Arabidopsis thaliana] (TAIR:AT5G59190.1); similar to subtilisin-like protease C1 [Glycine max] (GB:AAN12272.1); contains InterPro domain Peptidase S8 and S53, subtilisin, kexin, sedolisin; (InterPro:IPR000209); contains InterPro domain Proteinase inhibitor I9, subtilisin propeptide; (InterPro:IPR010259); contains InterPro domain Proteinase inhibitor, propeptid…
245196_at	AT1G67750	66.345	171.75	2.58874	Identical to Probable pectate lyase 5 precursor (EC 4.2.2.2) [Arabidopsis Thaliana] (GB:Q9FXD8;GB:Q8L8V9;GB:Q8W116); similar to pectate lyase family protein [Arabidopsis thaliana] (TAIR:AT4G24780.1); similar to pectate lyase family protein [Arabidopsis thaliana] (TAIR:AT5G63180.1); similar to pectate lyase [Salix (GB:BAB59066.1); similar to pectate lyase [Gossypium hirsutum] (GB:AAY85180.1); simi…
245253_at	AT4G15440	29.305	70.985	2.42228	Encodes a hydroperoxide lyase. Also a member of the CYP74B cytochrome p450 family. In the ecotype Columbia (Col) the gene contains a 10-nucleotide deletion in its first exon that causes it to code for a truncated protein that results in a non-functional hydroperoxide lyase.
245463_at	AT4G17030	76.75	210.285	2.73987	EXPANSIN-RELATED. Naming convention from the Expansin Working Group (Kende et al, 2004. Plant Mol Bio)
245569_at	AT4G14660	21.02	42.92	2.04186	similar to RNA polymerase Rpb7 N-terminal domain-containing protein [Arabidopsis thaliana] (TAIR:AT3G22900.1); similar to putative receptor kinase [Oryza sativa (japonica cultivar-group)] (GB:AAS98454.2); similar to Os05g0157100 [Oryza sativa (japonica cultivar-group)] (GB:NP_001054703.1); contains InterPro domain Nucleic acid-binding, OB-fold, subgroup; (InterPro:IPR012340); contains InterPro do…
245748_at	AT1G51140	53.975	139.34	2.58157	similar to basic helix-loop-helix (bHLH) family protein [Arabidopsis thaliana] (TAIR:AT2G42280.1); similar to Os08g0506700 [Oryza sativa (japonica cultivar-group)] (GB:NP_001062190.1); similar to transcription factor RAU1 [Oryza sativa] (GB:AAL87667.1); similar to Os09g0487900 [Oryza sativa (japonica cultivar-group)] (GB:NP_001063529.1); contains InterPro domain Helix-loop-helix DNA-binding; (Int…
246188_at	AT5G21050	9.74	23.45	2.4076	similar to unknown protein [Arabidopsis thaliana] (TAIR:AT5G64090.1); similar to Os03g0722000 [Oryza sativa (japonica cultivar-group)] (GB:NP_001051107.1); similar to Os11g0169600 [Oryza sativa (japonica cultivar-group)] (GB:NP_001065852.1); similar to expressed protein [Oryza sativa (japonica cultivar-group)] (GB:ABA91611.2)
246310_at	AT3G51895	217.945	459.8	2.10971	Encodes a sulfate transporter.
246490_at	AT5G15950	324.63	811.7	2.50039	Identical to S-adenosylmethionine decarboxylase proenzyme 2 (EC 4.1.1.50) (AdoMetDC 2) (SamDC 2) [Contains: S-adenosylmethionine decarboxylase 2 alpha chain; S-adenosylmethionine decarboxylase 2 beta chain] (SAMDC2) [Arabidopsis Thaliana] (GB:Q9S7T9); similar to SAMDC (S-ADENOSYLMETHIONINE DECARBOXYLASE) [Arabidopsis thaliana] (TAIR:AT3G02470.3); similar to S-adenosyl-L-methionine decarboxylase […
246888_at	AT5G26270	67.06	464.135	6.92119	similar to unknown protein [Arabidopsis thaliana] (TAIR:AT1G26762.1)
247041_at	AT5G67180	16.54	35.455	2.14359	similar to AP2 (APETALA 2), transcription factor [Arabidopsis thaliana] (TAIR:AT4G36920.1); similar to LIPLESS1 [Antirrhinum majus] (GB:AAO52746.1); contains InterPro domain Pathogenesis-related transcriptional factor and ERF; (InterPro:IPR001471)
247055_at	AT5G66740	33.29	116.755	3.50721	similar to unknown protein [Arabidopsis thaliana] (TAIR:AT1G75160.1); similar to BAC19.5 [Lycopersicon esculentum] (GB:AAG01120.1); contains InterPro domain Protein of unknown function DUF620; (InterPro:IPR006873)
247074_at	AT5G66590	87.475	215.505	2.46362	similar to allergen V5/Tpx-1-related family protein [Arabidopsis thaliana] (TAIR:AT4G25790.1); similar to STS14 protein precursor (GB:Q41495); contains InterPro domain Allergen V5/Tpx-1 related; (InterPro:IPR001283)
247252_at	AT5G64770	200.345	473.215	2.362	similar to 80C09_10 [Brassica rapa subsp. pekinensis] (GB:AAZ41821.1)
247463_at	AT5G62210	71.92	161.265	2.24228	similar to ATS3 (ARABIDOPSIS THALIANA SEED GENE 3) [Arabidopsis thaliana] (TAIR:AT5G07190.2); similar to CAPIP2 [Capsicum annuum] (GB:AAT35533.1); contains InterPro domain Lipase/lipooxygenase, PLAT/LH2; (InterPro:IPR008976); contains InterPro domain Embryo-specific 3; (InterPro:IPR010417)
247549_at	AT5G61420	203.11	465.39	2.29132	Encodes a putative transcription factor (MYB28).
247684_at	AT5G59670	20.795	56.27	2.70594	similar to leucine-rich repeat protein kinase, putative [Arabidopsis thaliana] (TAIR:AT5G59680.1); similar to leucine-rich repeat protein kinase, putative [Arabidopsis thaliana] (TAIR:AT5G59650.1); similar to MEE39 (maternal effect embryo arrest 39), kinase [Arabidopsis thaliana] (TAIR:AT3G46330.1); similar to Protein kinase [Medicago truncatula] (GB:ABE90328.1); similar to Protein kinase [Medica…
247760_at	AT5G59130	63.93	163.88	2.56343	similar to subtilase family protein [Arabidopsis thaliana] (TAIR:AT5G59120.1); similar to subtilase family protein [Arabidopsis thaliana] (TAIR:AT5G58840.1); similar to subtilase [Arabidopsis thaliana] (TAIR:AT5G59090.3); similar to Peptidase S8 and S53, subtilisin, kexin, sedolisin; Protease-associated PA; Proteinase inhibitor, propeptide [Medicago truncatula] (GB:ABE86992.1); contains InterPro …
247814_at	AT5G58310	48.62	113.52	2.33484	similar to esterase/lipase/thioesterase family protein [Arabidopsis thaliana] (TAIR:AT4G16690.1); similar to hypothetical protein [Capsella rubella] (GB:CAC82615.1); contains InterPro domain Esterase/lipase/thioesterase; (InterPro:IPR000379); contains InterPro domain Alpha/beta hydrolase fold-1; (InterPro:IPR000073)
247880_at	AT5G57780	88.61	236.575	2.66985	similar to transcription factor [Arabidopsis thaliana] (TAIR:AT4G30410.1); similar to hypothetical protein [Oryza sativa (japonica cultivar-group)] (GB:BAD19120.1); similar to Os02g0178700 [Oryza sativa (japonica cultivar-group)] (GB:NP_001046079.1); similar to Os06g0653200 [Oryza sativa (japonica cultivar-group)] (GB:NP_001058239.1); contains InterPro domain Helix-loop-helix DNA-binding; (InterP…
248291_at	AT5G53020	47.73	97.29	2.03834	similar to unknown protein [Arabidopsis thaliana] (TAIR:AT3G45900.1); similar to putative 200 kDa antigen p200 [Oryza sativa (japonica cultivar-group)] (GB:BAD88062.1); contains domain gb def: Emb|CAB82814.1 (PTHR21596:SF5); contains domain RIBONUCLEASE P PROTEIN SUBUNIT P38-RELATED (PTHR21596)
248372_at	AT5G51850	11.58	24.76	2.13817	similar to unknown protein [Arabidopsis thaliana] (TAIR:AT5G62170.1); similar to OSJNBb0085F13.7 [Oryza sativa (japonica cultivar-group)] (GB:CAE02760.2); similar to B0616E02-H0507E05.9 [Oryza sativa (indica cultivar-group)] (GB:CAH67833.1)
248467_at	AT5G50800	25.27	100.535	3.97843	similar to nodulin MtN3 family protein [Arabidopsis thaliana] (TAIR:AT4G25010.1); similar to N3 like protein [Medicago truncatula] (GB:CAC44123.1); contains InterPro domain MtN3 and saliva related transmembrane protein; (InterPro:IPR004316)
248619_at	AT5G49630	68.655	190.725	2.77802	Is a high affinity amino acid transporter capable of transporting aspartate and tryptophan. May be involved in the amino acid uptake from xylem.
248764_at	AT5G47640	108.245	239.835	2.21567	Identical to Nuclear transcription factor Y subunit B-2 (AtNF-YB-2) (Transcriptional activator HAP3B) (NFYB2) [Arabidopsis Thaliana] (GB:Q9FGJ3;GB:O23634;GB:Q9FV58); similar to CCAAT-box binding transcription factor subunit B (NF-YB) (HAP3 ) (AHAP3) family [Arabidopsis thaliana] (TAIR:AT4G14540.1); similar to transcription factor Hap3b, putative [Brassica oleracea] (GB:ABD64993.1); contains Inter…
248845_at	AT5G46470	40.08	83.9	2.09331	similar to disease resistance protein (TIR-NBS-LRR class), putative [Arabidopsis thaliana] (TAIR:AT5G46450.1); similar to disease resistance protein (TIR-NBS-LRR class), putative [Arabidopsis thaliana] (TAIR:AT4G08450.1); similar to disease resistance protein (TIR-NBS-LRR class), putative [Arabidopsis thaliana] (TAIR:AT5G46270.1); similar to nematode resistance-like protein [Solanum tuberosum] (G…
248888_at	AT5G46240	37.215	77.575	2.08451	potassium channel protein (KAT1)
249046_at	AT5G44400	98.74	240.235	2.43301	similar to FAD-binding domain-containing protein [Arabidopsis thaliana] (TAIR:AT5G44390.1); similar to FAD-binding domain-containing protein [Arabidopsis thaliana] (TAIR:AT5G44380.1); similar to EDA28/MEE23 (embryo sac development arrest 28, maternal effect embryo arrest 23), electron carrier [Arabidopsis thaliana] (TAIR:AT2G34790.1); similar to Berberine and berberine like, putative [Medicago tr…
249134_at	AT5G43150	268.05	805.715	3.00584	similar to hypothetical protein MtrDRAFT_AC141109g4v1 [Medicago truncatula] (GB:ABE79896.1)
249383_at	AT5G39860	26.96	70.835	2.62741	similar to transcription regulator [Arabidopsis thaliana] (TAIR:AT3G28857.1); similar to Os03g0171300 [Oryza sativa (japonica cultivar-group)] (GB:NP_001049112.1); similar to hypothetical protein LOC_Os10g26460 [Oryza sativa (japonica cultivar-group)] (GB:ABB47567.1); contains InterPro domain Helix-loop-helix DNA-binding; (InterPro:IPR011598); contains InterPro domain Basic helix-loop-helix dimer…
249575_at	AT5G37670	22.435	107.155	4.77624	similar to 17.6 kDa class I heat shock protein (HSP17.6A-CI) [Arabidopsis thaliana] (TAIR:AT1G59860.1); similar to Os06g0253100 [Oryza sativa (japonica cultivar-group)] (GB:NP_001057300.1); similar to cytosolic class I small heat-shock protein HSP17.5 [Castanea sativa] (GB:CAA08908.1); contains InterPro domain HSP20-like chaperone; (InterPro:IPR008978); contains InterPro domain Heat shock protein…
249614_at	AT5G37300	22.43	61.84	2.75702	similar to unknown protein [Arabidopsis thaliana] (TAIR:AT2G38995.1); similar to Protein of unknown function DUF1298 [Medicago truncatula] (GB:ABE82755.1); contains InterPro domain Protein of unknown function UPF0089; (InterPro:IPR004255); contains InterPro domain Protein of unknown function DUF1298; (InterPro:IPR009721)
249622_at	AT5G37550	17.675	39.94	2.25969	similar to unknown protein [Arabidopsis thaliana] (TAIR:AT1G66190.1)
249645_at	AT5G36910	392.87	1089.82	2.77401	Encodes a thionin that is expressed at a low basal level in seedlings and shows circadian variation.
249797_at	AT5G23750	58.825	152.625	2.59456	similar to remorin family protein [Arabidopsis thaliana] (TAIR:AT3G48940.1); similar to Remorin (pp34) (GB:P93788); contains InterPro domain Remorin, N-terminal region; (InterPro:IPR005518); contains InterPro domain Remorin, C-terminal region; (InterPro:IPR005516)
249860_at	AT5G22860	49.815	110.705	2.22232	similar to serine carboxypeptidase S28 family protein [Arabidopsis thaliana] (TAIR:AT5G65760.1); similar to serine carboxypeptidase S28 family protein [Arabidopsis thaliana] (TAIR:AT2G24280.1); similar to hypothetical protein LOC780095 [Xenopus tropicalis] (GB:NP_001072639.1); similar to Os01g0767100 [Oryza sativa (japonica cultivar-group)] (GB:NP_001044360.1); similar to Os06g0647400 [Oryza sati…
250100_at	AT5G16570	25.07	66.245	2.6424	Encodes a cytosolic glutamine synthetase, the enzyme has high affinity with substrate ammonium
250408_at	AT5G10930	33.56	126.28	3.76281	Encodes CBL-interacting protein kinase 5 (CIPK5).
250475_at	AT5G10180	202.53	490.685	2.42278	Encodes a low-affinity sulfate transporter expressed in the root cap and central cylinder, where it is induced by sulfur starvation. Expression in the shoot vascular system is not induced by sulfur starvation.
250485_at	AT5G09990	35.875	75.21	2.09645	Identical to Elicitor peptide 5 precursor (PEP5) [Arabidopsis Thaliana] (GB:Q8LD63;GB:Q9FIA8)
250598_at	AT5G07690	98.885	210.08	2.12449	Encodes a putative transcription factor (MYB29).
250722_at	AT5G06190	10.43	22.245	2.13279	similar to unknown protein [Arabidopsis thaliana] (TAIR:AT3G58540.1)
251058_at	AT5G01790	40.395	100.115	2.4784	similar to unknown protein [Arabidopsis thaliana] (TAIR:AT2G40475.1); similar to hypothetical protein [Oryza sativa (japonica cultivar-group)] (GB:BAC20927.1); similar to Os01g0166500 [Oryza sativa (japonica cultivar-group)] (GB:NP_001042116.1); similar to Os05g0335500 [Oryza sativa (japonica cultivar-group)] (GB:NP_001055233.1)
251075_at	AT5G01890	43.405	90.02	2.07395	similar to leucine-rich repeat transmembrane protein kinase, putative [Arabidopsis thaliana] (TAIR:AT3G28040.1); similar to leucine-rich repeat transmembrane protein kinase, putative [Arabidopsis thaliana] (TAIR:AT3G56370.1); similar to unknown protein [Oryza sativa (japonica cultivar-group)] (GB:AAT01367.1); similar to putative receptor-like protein kinase [Oryza sativa (japonica cultivar-group)…
251229_at	AT3G62740	9.99	22.67	2.26927	similar to glycosyl hydrolase family 1 protein [Arabidopsis thaliana] (TAIR:AT4G27820.1); similar to hydrolase, hydrolyzing O-glycosyl compounds [Arabidopsis thaliana] (TAIR:AT3G62750.1); similar to glycosyl hydrolase family 1 protein [Arabidopsis thaliana] (TAIR:AT4G27830.1); similar to Glycoside hydrolase, family 1 [Medicago truncatula] (GB:ABE85054.1); contains InterPro domain 6-phospho-beta-g…
251524_at	AT3G58990	196.49	468.375	2.38371	similar to aconitase C-terminal domain-containing protein [Arabidopsis thaliana] (TAIR:AT2G43090.1); similar to putative protein [Oryza sativa] (GB:CAC39061.1); similar to Os02g0655300 [Oryza sativa (japonica cultivar-group)] (GB:NP_001047617.1); contains InterPro domain Aconitate hydratase, C-terminal; (InterPro:IPR000573)
251586_at	AT3G58070	41.495	83.755	2.01844	Putative transcription factor, contains C2H2 domain, regulates aspects of shoot maturation in Arabidopsis thaliana. GIS loss-of-function mutations affect the epidermal differentiation of inflorescence organs, causing a premature decrease in trichome production on successive leaves, stem internodes, and branches. Overexpression has the opposite effect on trichome initiation and causes other hetero…
251677_at	AT3G56980	19.51	50.06	2.56586	similar to ORG2 (OBP3-responsive gene 2), DNA binding / transcription factor [Arabidopsis thaliana] (TAIR:AT3G56970.1); similar to basic helix-loop-helix family protein [Thlaspi caerulescens] (GB:ABD37969.1); contains InterPro domain Helix-loop-helix DNA-binding; (InterPro:IPR011598); contains InterPro domain Basic helix-loop-helix dimerisation region bHLH; (InterPro:IPR001092)
251713_at	AT3G56080	45.305	93.745	2.0692	similar to dehydration-responsive family protein [Arabidopsis thaliana] (TAIR:AT2G40280.1); similar to Os05g0472200 [Oryza sativa (japonica cultivar-group)] (GB:NP_001055814.1); similar to Os01g0828300 [Oryza sativa (japonica cultivar-group)] (GB:NP_001044685.1); similar to unknown protein [Oryza sativa (japonica cultivar-group)] (GB:AAT93959.1); contains InterPro domain Protein of unknown functi…
252011_at	AT3G52720	389.34	870.535	2.23592	similar to carbonic anhydrase family protein [Arabidopsis thaliana] (TAIR:AT2G28210.1); similar to Os02g0533300 [Oryza sativa (japonica cultivar-group)] (GB:NP_001047030.1); similar to OJ000126_13.1 [Oryza sativa (japonica cultivar-group)] (GB:CAD40596.2); contains InterPro domain Carbonic anhydrase, eukaryotic; (InterPro:IPR001148)
252361_at	AT3G48490	19.44	39.805	2.04758
252619_at	AT3G45210	81.16	213.28	2.6279	similar to unknown protein [Arabidopsis thaliana] (TAIR:AT5G60680.1); similar to Protein of unknown function DUF584 [Medicago truncatula] (GB:ABE80969.1); contains InterPro domain Protein of unknown function DUF584; (InterPro:IPR007608)
252661_at	AT3G44450	141.395	322.65	2.28191	similar to unknown protein [Arabidopsis thaliana] (TAIR:AT3G52740.1); similar to H0717B12.8 [Oryza sativa (indica cultivar-group)] (GB:CAH67161.1)
252863_at	AT4G39800	805.69	1730.57	2.14794	Columbia myo-inositol-1-phosphate synthase mRNA, complete
252951_at	AT4G38700	15.06	33.845	2.24734	similar to disease resistance-responsive family protein [Arabidopsis thaliana] (TAIR:AT2G21110.1); similar to dirigent-like protein pDIR12 [Picea glauca] (GB:ABD52123.1); similar to Os03g0809000 [Oryza sativa (japonica cultivar-group)] (GB:NP_001051654.1); contains InterPro domain Plant disease resistance response protein; (InterPro:IPR004265)
253382_at	AT4G33040	41.92	85.135	2.03089	Identical to Glutaredoxin-C6 (AtGrxC6) (GRXC6) [Arabidopsis Thaliana] (GB:Q8L9S3;GB:O82644); similar to glutaredoxin family protein [Arabidopsis thaliana] (TAIR:AT5G11930.1); similar to Glutaredoxin [Medicago truncatula] (GB:ABE86256.1); contains InterPro domain Thioredoxin-like fold; (InterPro:IPR012336); contains InterPro domain Glutaredoxin; (InterPro:IPR002109); contains InterPro domain Thior…
253474_at	AT4G32270	38.25	79.815	2.08667	similar to unknown protein [Arabidopsis thaliana] (TAIR:AT5G25340.1); similar to Ubiquitin [Medicago truncatula] (GB:ABE81772.1); contains domain Ubiquitin-like (SSF54236)
253541_at	AT4G31630	3.12	6.83	2.1891	similar to transcriptional factor B3 family protein [Arabidopsis thaliana] (TAIR:AT4G31615.1); similar to transcriptional factor B3 family protein [Arabidopsis thaliana] (TAIR:AT4G31620.1); similar to reproductive meristem gene 1 [Brassica oleracea var. botrytis] (GB:AAC18082.1); contains InterPro domain Transcriptional factor B3; (InterPro:IPR003340)
253835_at	AT4G27820	110.53	243.49	2.20293	similar to hydrolase, hydrolyzing O-glycosyl compounds [Arabidopsis thaliana] (TAIR:AT3G62750.1); similar to glycosyl hydrolase family 1 protein [Arabidopsis thaliana] (TAIR:AT4G27830.1); similar to glycosyl hydrolase family 1 protein [Arabidopsis thaliana] (TAIR:AT3G62740.1); similar to Glycoside hydrolase, family 1 [Medicago truncatula] (GB:ABE85054.1); contains InterPro domain Glycoside hydrol…
253946_at	AT4G26790	57.4	126.22	2.19895	similar to GDSL-motif lipase/hydrolase family protein [Arabidopsis thaliana] (TAIR:AT2G42990.1); similar to GDSL-motif lipase/hydrolase-like [Oryza sativa (japonica cultivar-group)] (GB:BAD22300.1); similar to Os02g0189300 [Oryza sativa (japonica cultivar-group)] (GB:NP_001046141.1); similar to Os06g0636700 [Oryza sativa (japonica cultivar-group)] (GB:NP_001058145.1); contains InterPro domain Lip…
253971_at	AT4G26530	956.555	2542.36	2.65783	similar to fructose-bisphosphate aldolase, cytoplasmic [Arabidopsis thaliana] (TAIR:AT4G26520.1); similar to fructose-bisphosphate aldolase [Pandanus amaryllifolius] (GB:AAR88661.1); contains InterPro domain Fructose-bisphosphate aldolase, class-I; (InterPro:IPR000741)
254119_at	AT4G24780	409.6	911.15	2.22449	Identical to Probable pectate lyase 18 precursor (EC 4.2.2.2) (Pectate lyase A10) [Arabidopsis Thaliana] (GB:Q9C5M8;GB:O23667;GB:Q8LAW7;GB:Q9SB71); similar to pectate lyase family protein [Arabidopsis thaliana] (TAIR:AT1G67750.1); similar to pectate lyase family protein [Arabidopsis thaliana] (TAIR:AT5G63180.1); similar to pectate lyase family protein [Arabidopsis thaliana] (TAIR:AT3G27400.1); si…
254390_at	AT4G21940	13.005	27.325	2.10111	member of Calcium Dependent Protein Kinase
254564_at	AT4G19170	378.545	814.415	2.15144	chloroplast-targeted member of a family of enzymes similar to nine-cis-epoxycarotenoid dioxygenase
254683_at	AT4G13800	21.815	52.905	2.42517	similar to permease-related [Arabidopsis thaliana] (TAIR:AT3G23870.1); similar to OSJNBa0069D17.4 [Oryza sativa (japonica cultivar-group)] (GB:CAD40575.1); similar to Os05g0424800 [Oryza sativa (japonica cultivar-group)] (GB:NP_001055595.1); similar to Protein of unknown function DUF803 [Medicago truncatula] (GB:ABE89975.1); contains InterPro domain Protein of unknown function DUF803; (InterPro:I…
254791_at	AT4G12910	46.54	96.34	2.07005	similar to SCPL21 (serine carboxypeptidase-like 21), serine carboxypeptidase [Arabidopsis thaliana] (TAIR:AT3G25420.1); similar to wound-inducible carboxypeptidase [Lycopersicon esculentum] (GB:AAF44708.1); similar to Peptidase S10, serine carboxypeptidase [Medicago truncatula] (GB:ABE89792.1); contains InterPro domain Peptidase S10, serine carboxypeptidase; (InterPro:IPR001563)
254862_at	AT4G12030	188.105	396.25	2.10654	similar to bile acid:sodium symporter family protein [Arabidopsis thaliana] (TAIR:AT4G22840.1); similar to Os02g0475400 [Oryza sativa (japonica cultivar-group)] (GB:NP_001046843.1); similar to Os09g0520600 [Oryza sativa (japonica cultivar-group)] (GB:NP_001063701.1); similar to putative anion:sodium symporter [Lycopersicon esculentum] (GB:AAU03362.1); contains InterPro domain Bile acid:sodium sym…
254938_at	AT4G10770	167.305	337.115	2.01497	oligopeptide transporter
255071_at	AT4G09040	55.515	136.48	2.45843	similar to 33 kDa ribonucleoprotein, chloroplast, putative / RNA-binding protein cp33, putative [Arabidopsis thaliana] (TAIR:AT2G35410.1); similar to Os08g0483200 [Oryza sativa (japonica cultivar-group)] (GB:NP_001062073.1); similar to RNA-binding re (GB:ABE85149.1); contains InterPro domain Nucleotide-binding, alpha-beta plait; (InterPro:IPR012677); contains InterPro domain RNA-binding region RN…
255437_at	AT4G03060	88.965	271.965	3.05699	encodes a 2-oxoglutarate-dependent dioxygenase that catalyzes the conversion of methylsulfinylalkyl glucosinolates to alkenyl glucosinolates. involved in glucosinolate biosynthesis and secondary metabolism.
255604_at	AT4G01080	163.805	466.39	2.84723	similar to unknown protein [Arabidopsis thaliana] (TAIR:AT1G01430.1); similar to unknown protein Cr17 [Brassica napus] (GB:AAX51387.1); contains InterPro domain Protein of unknown function DUF231, plant; (InterPro:IPR004253)
255621_at	AT4G01390	54.465	112.775	2.0706	similar to meprin and TRAF homology domain-containing protein / MATH domain-containing protein [Arabidopsis thaliana] (TAIR:AT4G00780.1); similar to Os12g0489100 [Oryza sativa (japonica cultivar-group)] (GB:NP_001066793.1); similar to ubiquitin-specific protease 12, putative, expressed [Oryza sativa (japonica cultivar-group)] (GB:ABA98280.2); contains InterPro domain TRAF-like; (InterPro:IPR00897…
255645_at	AT4G00880	102.03	214.335	2.10071	similar to auxin-responsive family protein [Arabidopsis thaliana] (TAIR:AT2G46690.1); similar to Auxin responsive SAUR protein [Medicago truncatula] (GB:ABE93517.1); contains InterPro domain Auxin responsive SAUR protein; (InterPro:IPR003676)
255773_at	AT1G18590	164.12	340.455	2.07443	similar to sulfotransferase family protein [Arabidopsis thaliana] (TAIR:AT1G74090.1); similar to Flavonol 4'-sulfotransferase (F4-ST) (GB:P52837); contains InterPro domain Sulfotransferase; (InterPro:IPR000863)
255782_at	AT1G19850	33.855	73.125	2.15995	Encodes a transcription factor (IAA24) mediating embryo axis formation and vascular development. Similar to AUXIN RESPONSIVE FACTOR 1 (ARF1) shown to bind to auxin responsive elements (AREs), and to the maize transcriptional activator VIVIPAROUS 1( VP1). In situ hybridization shows expression in provascular tissue of embryos, the emerging shoot primordia, then is restricted to provascular tissue,…
255795_at	AT2G33380	106.325	250.95	2.36022	Encodes a calcium binding protein whose mRNA is induced upon treatment with NaCl, ABA and in response to dessication. mRNA expression under drought conditions is apparent particularly in leaves and flowers.
255822_at	AT2G40610	217.205	698.47	3.21572	member of Alpha-Expansin Gene Family. Naming convention from the Expansin Working Group (Kende et al, 2004. Plant Mol Bio). Involved in the formation of nematode-induced syncytia in roots of Arabidopsis thaliana.
255877_at	AT2G40460	108.195	229.87	2.12459	similar to ATPTR3/PTR3 (PEPTIDE TRANSPORTER PROTEIN 3), transporter [Arabidopsis thaliana] (TAIR:AT5G46050.1); similar to TGF-beta receptor, type I/II extracellular re (GB:ABE86036.1); similar to peptide transporter [Lotus japonicus] (GB:AAB69642.1); contains InterPro domain TGF-beta receptor, type I/II extracellular region; (InterPro:IPR000109); contains InterPro domain Gamma-crystallin related;…
255957_at	AT1G22160	85.205	201.615	2.36623	similar to senescence-associated protein-related [Arabidopsis thaliana] (TAIR:AT1G78020.1); similar to 80C09_23 [Brassica rapa subsp. pekinensis] (GB:AAZ41834.1); contains InterPro domain Protein of unknown function DUF581; (InterPro:IPR007650)
256096_at	AT1G13650	210.47	422.76	2.00865	similar to 18S pre-ribosomal assembly protein gar2-related [Arabidopsis thaliana] (TAIR:AT2G03810.3); similar to hypothetical protein [Trypanosoma cruzi strain CL Brener] (GB:XP_813437.1)
256527_at	AT1G66100	874.335	2138.94	2.44637	Identical to Probable thionin-2.4 precursor [Contains: Probable thionin-2.4; Acidic protein] [Arabidopsis Thaliana] (GB:Q9C8D6); similar to THI2.2 (THIONIN 2.2), toxin receptor binding [Arabidopsis thaliana] (TAIR:AT5G36910.1); similar to thionin (GB:AAC41679.1); contains InterPro domain Thionin; (InterPro:IPR001010)
256813_at	AT3G21360	30.4	63.985	2.10477	Identical to Clavaminate synthase-like protein At3g21360 (EC 1.-.-.-) [Arabidopsis Thaliana] (GB:Q9LIG0); similar to SyrP-like protein [Marinomonas sp. MED121] (GB:ZP_01078296.1); similar to Os01g0190000 [Oryza sativa (japonica cultivar-group)] (GB:NP_001042262.1); contains InterPro domain Taurine catabolism dioxygenase TauD/TfdA; (InterPro:IPR003819)
256980_at	AT3G26932	24.75	50.955	2.05879	similar to DRB5 (DSRNA-BINDING PROTEIN 5), double-stranded RNA binding [Arabidopsis thaliana] (TAIR:AT5G41070.1); similar to Double-stranded RNA binding [Medicago truncatula] (GB:ABE80978.1); contains InterPro domain Double-stranded RNA binding; (InterPro:IPR001159)
256997_at	AT3G14067	259.91	563.05	2.16633	similar to ARA12, subtilase [Arabidopsis thaliana] (TAIR:AT5G67360.1); similar to subtilase family protein [Arabidopsis thaliana] (TAIR:AT2G05920.1); similar to subtilase family protein [Arabidopsis thaliana] (TAIR:AT3G14240.1); similar to Orn/DAP/Arg decarboxylase 2; Protease-associated PA; Proteinase inhibitor I9, subtilisin propeptide [Medicago truncatula] (GB:ABE87035.1); similar to SBT1 [Sol…
257262_at	AT3G21890	55.135	128.925	2.33835	similar to DNA binding / zinc ion binding [Arabidopsis thaliana] (TAIR:AT4G15248.1); similar to hypothetical protein [Oryza sativa (japonica cultivar-group)] (GB:BAD46419.1); similar to Os02g0176000 [Oryza sativa (japonica cultivar-group)] (GB:NP_001046060.1); contains InterPro domain Zinc finger, CONSTANS-type; (InterPro:IPR002926); contains InterPro domain Zinc finger, B-box; (InterPro:IPR00031…
257440_at	AT2G24880	2.44	6.81	2.79098	similar to self-incompatibility protein-related [Arabidopsis thaliana] (TAIR:AT2G24870.1); contains InterPro domain Plant self-incompatibility S1; (InterPro:IPR010264)
257642_at	AT3G25710	21.495	49.12	2.28518	similar to basic helix-loop-helix (bHLH) family protein [Arabidopsis thaliana] (TAIR:AT1G68810.1); similar to Os08g0432800 [Oryza sativa (japonica cultivar-group)] (GB:NP_001061870.1); similar to Helix-loop-helix DNA-binding [Medicago truncatula] (GB:ABE94029.1); similar to Os03g0260600 [Oryza sativa (japonica cultivar-group)] (GB:NP_001049619.1); contains InterPro domain Helix-loop-helix DNA-bin…
258255_at	AT3G26800	13.28	29.58	2.22741	similar to unknown protein [Arabidopsis thaliana] (TAIR:AT2G24945.1)
258664_at	AT3G08700	3.69	9.96	2.69919	similar to UBC11 (ubiquitin-conjugating enzyme 11), ubiquitin-protein ligase [Arabidopsis thaliana] (TAIR:AT3G08690.1); similar to ubiquitin-conjugating enzyme 8 [Capsicum annuum] (GB:AAR83891.1); contains InterPro domain Ubiquitin-conjugating enzyme, E2; (InterPro:IPR000608)
258675_at	AT3G08770	275.94	727.37	2.63597	lipid transfer protein 6
258677_at	AT3G08730	237.57	496.92	2.09168	Encodes a protein-serine kinase that phosphorylates ribosomal protein in vitro. Activation of AtS6k is regulated by 1-naphthylacetic acid and kinetin, at least in part, via a lipid kinase-dependent pathway. Involved in translational up-regulation of ribosomal proteins. Phosphorylated by PDK1. Interacts with RAPTOR1, which in turn interacts with TOR. SPK6 activity is affected by osmotic stress, an…
258851_at	AT3G03190	97.9	200.76	2.05066	Encodes glutathione transferase belonging to the phi class of GSTs. Naming convention according to Wagner et al. (2002).
258932_at	AT3G10150	28.005	61.97	2.21282	similar to ATPAP28/PAP28 (purple acid phosphatase 28), acid phosphatase/ protein serine/threonine phosphatase [Arabidopsis thaliana] (TAIR:AT5G57140.1); similar to Os01g0941800 [Oryza sativa (japonica cultivar-group)] (GB:NP_001045361.1); similar to hypothetical protein DDBDRAFT_0205355 [Dictyostelium discoideum AX4] (GB:XP_642271.1); contains InterPro domain Phosphoesterase At2g46880; (InterPro:…
259001_at	AT3G01960	31.895	87.875	2.75513
259057_at	AT3G03310	23.96	57.09	2.38272	similar to lecithin:cholesterol acyltransferase family protein / LACT family protein [Arabidopsis thaliana] (TAIR:AT4G19860.1); similar to phospholipase A1 [Nicotiana tabacum] (GB:AAQ05032.1); contains InterPro domain Lecithin:cholesterol acyltransferase; (InterPro:IPR003386)
259081_at	AT3G05030	38.415	120.79	3.14434	member of Sodium proton exchanger family
259209_at	AT3G09160	13.68	30.775	2.24963	similar to nucleic acid binding / nucleotide binding [Arabidopsis thaliana] (TAIR:AT5G03480.1); contains InterPro domain Nucleotide-binding, alpha-beta plait; (InterPro:IPR012677); contains InterPro domain RNA-binding region RNP-1 (RNA recognition motif); (InterPro:IPR000504)
259329_at	AT3G16360	21.855	72.55	3.31961	Encodes AHP4, a histidine-containing phosphotransmitter involved in Histidine (His)-to-Aspartate (Asp) phosphorelay signal transduction. AHP4 is one of the six Arabidopsis thaliana histidine phosphotransfer proteins (AHPs). AHPs function as redundant positive regulators of cytokinin signaling. Members of the AHP gene family include: AT3G21510 (AHP1), AT3G29350 (APH2), AT5G39340 (APH3), AT3G16360 …
259332_at	AT3G03830	8.345	18.65	2.23487	similar to auxin-responsive protein, putative [Arabidopsis thaliana] (TAIR:AT3G03850.1); similar to SAUR [Raphanus sativus] (GB:BAA25434.1); contains InterPro domain Auxin responsive SAUR protein; (InterPro:IPR003676)
259574_at	AT1G35310	10.9	23.565	2.16193	Identical to MLP-like protein 168 (MLP168) [Arabidopsis Thaliana] (GB:Q9C7I3); similar to Bet v I allergen family protein [Arabidopsis thaliana] (TAIR:AT1G35260.1); similar to major latex-like protein [Prunus persica] (GB:AAK14060.1); contains InterPro domain Bet v I allergen; (InterPro:IPR000916)
259606_at	AT1G27920	7.25	14.675	2.02414	similar to ATMAP65-1 (MICROTUBULE-ASSOCIATED PROTEINS 65-1), microtubule binding [Arabidopsis thaliana] (TAIR:AT5G55230.1); similar to microtubule-associated protein MAP65-1a [Nicotiana tabacum] (GB:CAC17794.1); similar to Os08g0531100 [Oryza sativa (japonica cultivar-group)] (GB:NP_001062331.1); contains InterPro domain MAP65/ASE1; (InterPro:IPR007145)
259766_at	AT1G64360	82.41	314.885	3.82096
259784_at	AT1G29450	52.78	120.235	2.27804	similar to auxin-responsive protein, putative [Arabidopsis thaliana] (TAIR:AT1G29510.1); similar to auxin-induced SAUR-like protein [Capsicum annuum] (GB:AAM12781.1); contains InterPro domain Auxin responsive SAUR protein; (InterPro:IPR003676)
259787_at	AT1G29460	44.695	107.14	2.39714	similar to auxin-responsive family protein [Arabidopsis thaliana] (TAIR:AT5G27780.1); similar to auxin-induced SAUR-like protein [Capsicum annuum] (GB:AAM12781.1); contains InterPro domain Auxin responsive SAUR protein; (InterPro:IPR003676)
259842_at	AT1G73600	777.85	1740.03	2.23697	Identical to Putative phosphoethanolamine N-methyltransferase 3 (EC 2.1.1.103) (NMT3) [Arabidopsis Thaliana] (GB:Q9C6B9;GB:Q9C9V1); similar to NMT1 (N-METHYLTRANSFERASE 1), phosphoethanolamine N-methyltransferase [Arabidopsis thaliana] (TAIR:AT3G18000.1); similar to phosphoethanolamine N-methyltransferase 2, putative (NMT2) [Arabidopsis thaliana] (TAIR:AT1G48600.2); similar to phosphoethanolamine…
259968_at	AT1G76530	22.52	48.395	2.14898	similar to auxin efflux carrier family protein [Arabidopsis thaliana] (TAIR:AT1G76520.2); similar to Auxin Efflux Carrier [Medicago truncatula] (GB:ABE88820.1); contains InterPro domain Auxin Efflux Carrier; (InterPro:IPR004776)
260012_at	AT1G67865	791.195	1666.34	2.1061	similar to unknown protein [Arabidopsis thaliana] (TAIR:AT1G67860.1)
260141_at	AT1G66350	16.65	42.945	2.57928	Negative regulator of GA responses, member of GRAS family of transcription factors. Also belongs to the DELLA proteins that restrain the cell proliferation and expansion that drives plant growth.
260221_at	AT1G74670	601.345	1289.36	2.14413	similar to GASA4 (GAST1 PROTEIN HOMOLOG 4) [Arabidopsis thaliana] (TAIR:AT5G15230.1); similar to Gip1-like protein [Populus tomentosa] (GB:AAV84588.1); contains InterPro domain Gibberellin regulated protein; (InterPro:IPR003854)
260494_at	AT2G41820	45.285	92.775	2.04869	similar to leucine-rich repeat transmembrane protein kinase, putative [Arabidopsis thaliana] (TAIR:AT2G33170.1); similar to Os07g0207100 [Oryza sativa (japonica cultivar-group)] (GB:NP_001059157.1); similar to putative LRR receptor-like kinase 2 [Oryza sativa (japonica cultivar-group)] (GB:BAC83241.1); contains InterPro domain Protein kinase-like; (InterPro:IPR011009); contains InterPro domain Le…
261221_at	AT1G19960	55.745	145.825	2.61593	similar to transmembrane receptor [Arabidopsis thaliana] (TAIR:AT2G32140.1)
261247_at	AT1G20070	27.39	57.34	2.09346
261772_at	AT1G76240	80.005	199.2	2.48984	similar to unknown protein [Arabidopsis thaliana] (TAIR:AT2G17080.1); similar to Os06g0725700 [Oryza sativa (japonica cultivar-group)] (GB:NP_001058624.1); similar to Os06g0725500 [Oryza sativa (japonica cultivar-group)] (GB:NP_001058623.1); similar to hypothetical protein [Oryza sativa (japonica cultivar-group)] (GB:BAD61705.1); contains InterPro domain Protein of unknown function DUF241, plant;…
261834_at	AT1G10640	102.195	244.055	2.38813	similar to polygalacturonase, putative / pectinase, putative [Arabidopsis thaliana] (TAIR:AT1G60590.1); similar to polygalacturonase [Pisum sativum] (GB:AAK50769.1); contains InterPro domain Virulence factor, pectin lyase fold; (InterPro:IPR011050); contains InterPro domain Glycoside hydrolase, family 28; (InterPro:IPR000743); contains InterPro domain Pectolytic enzyme, Pectin lyase fold; (InterP…
261836_at	AT1G16090	20.885	43.025	2.06009	WAK-like kinase
261881_at	AT1G80760	86.825	189.435	2.1818	Similar to gb:D17443 major intrinsic protein from Oryza sativa
261888_at	AT1G80800	63.705	131.915	2.07072	pseudogene, 40S ribosomal protein S12 (RPS12B), similar to ribosomal protein S12 GB:AAD39838 GI:5106775 from (Hordeum vulgare); blastp match of 65% identity and 4.7e-12 P-value to GP|23617253|dbj|BAC20920.1||AP005764 putative 40S ribosomal protein S12 {Oryza sativa (japonica cultivar-group)}
262098_at	AT1G56170	52.57	117.005	2.2257	Encodes a protein with similarity to a subunit of the CCAAT promoter motif binding complex of yeast.One of two members of this class (HAP5B) and expressed in vegetative and reproductive tissues
262113_at	AT1G02820	468.84	1044.81	2.2285	similar to SAG21 (SENESCENCE-ASSOCIATED GENE 21) [Arabidopsis thaliana] (TAIR:AT4G02380.1); similar to late embryogenis abundant protein 5 [Nicotiana tabacum] (GB:AAC06242.1); contains InterPro domain Late embryogenesis abundant protein 3; (InterPro:IPR004926)
262162_at	AT1G78020	293.62	721.96	2.45882	similar to senescence-associated protein-related [Arabidopsis thaliana] (TAIR:AT1G22160.1); similar to Os06g0223700 [Oryza sativa (japonica cultivar-group)] (GB:NP_001057184.1); similar to unknown protein [Oryza sativa (japonica cultivar-group)] (GB:BAD25910.1); similar to Os08g0407600 [Oryza sativa (japonica cultivar-group)] (GB:NP_001061776.1); contains InterPro domain Protein of unknown functi…
262164_at	AT1G78070	61.605	138.585	2.24957	similar to WD-40 repeat family protein [Arabidopsis thaliana] (TAIR:AT1G36070.1); similar to WD domain, G-beta repeat containing protein [Oryza sativa (japonica cultivar-group)] (GB:AAT85309.1); contains InterPro domain WD-40 repeat; (InterPro:IPR001680); contains InterPro domain WD40-like; (InterPro:IPR011046)
262245_at	AT1G48240	103.48	210.34	2.03266	member of NPSN Gene Family
262313_at	AT1G70900	72.575	145.605	2.00627	similar to unknown protein [Arabidopsis thaliana] (TAIR:AT1G23110.1); similar to conserved hypothetical protein [Medicago truncatula] (GB:ABE89195.1)
262715_at	AT1G16490	12.12	25.41	2.09653	Member of the R2R3 factor gene family.
262875_at	AT1G64970	97.805	277.19	2.83411	gamma-tocopherol methyltransferase (g-TMT) mRNA, nuclear; mutant has Deficient in alpha and beta tocopherol; Accumulates gamma tocopherol in leaves
263320_at	AT2G47180	169.285	344.665	2.036	similar to ATGOLS2 (ARABIDOPSIS THALIANA GALACTINOL SYNTHASE 2), transferase, transferring glycosyl groups / transferase, transferring hexosyl groups [Arabidopsis thaliana] (TAIR:AT1G56600.1); similar to galactinol synthase [Brassica napus] (GB:AAD26116.1); contains InterPro domain Glycosyl transferase, family 8; (InterPro:IPR002495)
263433_at	AT2G22240	209.895	631.585	3.00905	Identical to Inositol-3-phosphate synthase isozyme 2 (EC 5.5.1.4) (Myo-inositol-1- phosphate synthase 2) (MI-1-P synthase 2) (IPS 2) [Arabidopsis Thaliana] (GB:Q38862;GB:Q9SIE2); similar to MI-1-P SYNTHASE (Myo-inositol-1-phosphate synthase), inositol-3-phosphate synthase [Arabidopsis thaliana] (TAIR:AT4G39800.1); similar to inositol-3-phosphate synthase, putative / myo-inositol-1-phosphate synth…
263480_at	AT2G04032	40.3	83.62	2.07494	Identical to Zinc transporter 7 precursor (ZRT/IRT-like protein 7) (ZIP7) [Arabidopsis Thaliana] (GB:Q8W246;GB:Q6DBB4); similar to IRT1 (IRON-REGULATED TRANSPORTER 1), cadmium ion transporter/ iron ion transporter/ manganese ion transporter/ zinc ion transporter [Arabidopsis thaliana] (TAIR:AT4G19690.2); similar to iron-regulated transporter 2 [Lycopersicon esculentum] (GB:AAD30549.1); contains I…
263497_at	AT2G42540	29.49	85.005	2.8825	A cold-regulated gene whose product is targeted to the chloroplast and constitutive expression increases freezing tolerance in protoplasts in vitro and chloroplasts in vivo. NMR and x-ray diffraction studies suggest that COR15a alters the intrinsic curvature of the inner membrane of chloroplast envelope.
263715_at	AT2G20570	245.625	590.425	2.40377	Encodes a protein containing a GARP DNA-binding domain which interacts with the Pro-rich regions of GBF1 and GBF3. Transactivates transcription in yeast.
263951_at	AT2G35960	154.61	324.6	2.09948	Encodes a protein whose sequence is similar to tobacco hairpin-induced gene (HIN1) and Arabidopsis non-race specific disease resistance gene (NDR1). Expression is not altered in response to cucumber mosaic virus or spermine.
264146_at	AT1G02205	87.79	193.22	2.20093	Expression of the CER1 gene associated with production of stem epicuticular wax and pollen fertility. Biochemical studies showed that cer1 mutants are blocked in the conversion of stem wax C30 aldehydes to C29 alkanes, and they also lack the secondary alcohols and ketones. These suggested the CER1 protein is a aldehyde decarbonylase.
264240_at	AT1G54820	115.605	236.34	2.04438	similar to protein kinase family protein [Arabidopsis thaliana] (TAIR:AT3G58690.1); similar to Protein tyrosine kinase, putative [Medicago truncatula] (GB:ABE77986.1); contains InterPro domain Serine/threonine protein kinase; (InterPro:IPR002290); contains InterPro domain Protein kinase-like; (InterPro:IPR011009); contains InterPro domain Protein kinase; (InterPro:IPR000719); contains InterPro do…
264853_at	AT2G17260	9.95	23.7	2.38191	Encodes a glutamate receptor.
265121_at	AT1G62560	157.135	344.285	2.19101	similar to flavin-containing monooxygenase family protein / FMO family protein [Arabidopsis thaliana] (TAIR:AT1G62570.1); similar to flavin-containing monooxygenase family protein / FMO family protein [Arabidopsis thaliana] (TAIR:AT1G62540.1); similar to flavin-containing monooxygenase family protein / FMO family protein [Arabidopsis thaliana] (TAIR:AT1G65860.1); similar to FMO-like protein [Thel…
265142_at	AT1G51360	63.01	135.095	2.14402	similar to unknown protein [Arabidopsis thaliana] (TAIR:AT2G31670.1); similar to Hypothetical protein [Oryza sativa] (GB:AAK55783.1); contains InterPro domain Stress responsive alpha-beta barrel; (InterPro:IPR013097); contains InterPro domain Dimeric alpha-beta barrel; (InterPro:IPR011008)
265277_at	AT2G28410	58.535	136.505	2.33202	similar to unknown protein [Arabidopsis thaliana] (TAIR:AT5G60650.1)
265441_at	AT2G20870	31.54	76.775	2.43421	Identical to Putative cell wall protein precursor [Arabidopsis Thaliana] (GB:P47925;GB:Q9SKT2); similar to hydroxyproline-rich glycoprotein family protein [Arabidopsis thaliana] (TAIR:AT4G28160.1); similar to putative cell-wall P4 protein [Brassica napus] (GB:AAF29528.1)
265665_at	AT2G27420	239.76	721.93	3.01105	similar to cysteine proteinase, putative [Arabidopsis thaliana] (TAIR:AT3G49340.1); similar to cysteine proteinase precursor [Ipomoea batatas] (GB:AAL14199.1); contains InterPro domain Peptidase, cysteine peptidase active site; (InterPro:IPR000169); contains InterPro domain Peptidase C1A, papain; (InterPro:IPR013128); contains InterPro domain Proteinase inhibitor I29, cathepsin propeptide; (Inter…
265698_at	AT2G32160	143.22	406.955	2.84147	similar to unknown protein [Arabidopsis thaliana] (TAIR:AT2G32170.1); similar to Os05g0511300 [Oryza sativa (japonica cultivar-group)] (GB:NP_001056014.1); similar to unnamed protein product [Tetraodon nigroviridis] (GB:CAF92601.1); contains InterPro domain N2227-like; (InterPro:IPR012901)
265892_at	AT2G15020	105.63	402.65	3.81189	similar to unknown protein [Arabidopsis thaliana] (TAIR:AT5G64190.1); similar to hypothetical protein [Oryza sativa (japonica cultivar-group)] (GB:AAP46203.1)
266214_at	AT2G06890	1.44	3.45	2.39583	gypsy-like retrotransposon family, has a 7.3e-184 P-value blast match to GB:AAD22153 polyprotein (Gypsy_Ty3-element) (Sorghum bicolor)
266326_at	AT2G46650	201.995	424.93	2.10367	member of Cytochromes b5
266335_at	AT2G32440	72.43	145.675	2.01125	ent-kaurenoic acid hydroxylase (KAO2)
266357_at	AT2G32290	45.33	96.335	2.12519	similar to ATBETA-AMY (BETA-AMYLASE), beta-amylase [Arabidopsis thaliana] (TAIR:AT4G15210.1); similar to beta-amylase [Glycine max] (GB:AAY40266.1); similar to Chain A, Crystal Structure Of Soybean Beta-Amylase Mutant Substituted At Surface Re (GB:1UKO); similar to beta-amylase [Castanea crenata] (GB:AAK30294.1); contains InterPro domain Glycoside hydrolase, family 14B, plant; (InterPro:IPR001371…
266590_at	AT2G46240	15.48	31.31	2.02261	A member of Arabidopsis BAG (Bcl-2-associated athanogene) proteins, plant homologs of mammalian regulators of apoptosis. Expression of BAG6 in leaves was strongly induced by heat stress. Knockout mutants exhibited enhanced susceptibility to fungal pathogen Botrytis cinerea. Plant BAG proteins are multi-functional and remarkably similar to their animal counterparts, as they regulate apoptotic-like…
266707_at	AT2G03310	85.595	192.07	2.24394
267010_at	AT2G39250	16.18	39.355	2.43232	Encodes a AP2 domain transcription factor that can repress flowering. SNZ and its paralogous gene, SCHLAFMUTZE (SMZ), share a signature with partial complementarity to the miR172 microRNA, whose precursor is induced upon flowering.
267376_at	AT2G26330	109.185	228.995	2.09731	Homologous to receptor protein kinases. Involved in specification of organs originating from the shoot apical meristem. Contains a cytoplasmic protein kinase catalytic domain, a transmembrane region, and an extracellular leucine-rich repeat. ER has been identified as a quantitative trait locus for transpiration efficiency by influencing epidermal and mesophyll development, stomatal density and po…
267495_at	AT2G30420	15.585	35.095	2.25184	similar to TRY (TRIPTYCHON), DNA binding / transcription factor [Arabidopsis thaliana] (TAIR:AT5G53200.1); similar to DNA binding [Arabidopsis thaliana] (TAIR:AT2G30432.1); similar to hypothetical protein [Oryza sativa (japonica cultivar-group)] (GB:BAD61200.1); contains InterPro domain Homeodomain-related; (InterPro:IPR012287); contains InterPro domain Homeodomain-like; (InterPro:IPR009057); con…
267595_at	AT2G32990	43.21	93.07	2.1539	Identical to Endoglucanase 11 precursor (EC 3.2.1.4) (Endo-1,4-beta glucanase 11) [Arabidopsis Thaliana] (GB:O48766); similar to endo-1,4-beta-glucanase, putative / cellulase, putative [Arabidopsis thaliana] (TAIR:AT4G11050.1); similar to endo-1,4-beta-glucanase, putative / cellulase, putative [Arabidopsis thaliana] (TAIR:AT1G64390.1); similar to Endoglucanase 22 precursor (Endo-1,4-beta glucanas…
267639_at	AT2G42200	23.485	50.72	2.15968	Identical to Squamosa promoter-binding-like protein 9 (SPL9) [Arabidopsis Thaliana] (GB:Q700W2;GB:O48527;GB:Q94AJ2;GB:Q9SMX7); similar to squamosa promoter-binding protein, putative [Arabidopsis thaliana] (TAIR:AT3G57920.1); similar to squamosa promoter binding protein-homologue 5 [Antirrhinum majus] (GB:CAB56570.1); contains InterPro domain SBP; (InterPro:IPR004333)

## Sheet: Table S2b
Table S2(b): Expression Levels and fold induction in all heat downregulated genes selected from wild-type samples
Wt-0: Col-0 wild type at 0 hpi with heat stress FC: Fold change
Wt-24: Col-0 wild type at 24 hpi with heat stress
probe name	gene name	Wt-0	Wt-24	FC	description
244932_at	ATCG01060	1024.27	436.91	0.426557	Encodes the PsaC subunit of photosystem I.
244937_at	ATCG01110	305.675	142.4	0.465854	Encodes the 49KDa plastid NAD(P)H dehydrogenase subunit H protein. Its transcription is regulated by an ndhF-specific plastid sigma factor, SIG4.
244972_at	ATCG00680	892.265	425.22	0.476562	encodes for CP47, subunit of the photosystem II reaction center.
245002_at	Multitple Genes	1566.17	253.995	0.162175	Detects for ATCG00280-TAIR-G/ATCG00270-TAIR-G
245003_at	ATCG00280	2811.57	1385.61	0.492823	chloroplast gene encoding a CP43 subunit of the photosystem II reaction center. promoter contains a blue-light responsive element.
245008_at	ATCG00360	1104.34	443.69	0.401771	Encodes a protein required for photosystem I assembly and stability. In Chlamydomonas reinhardtii, this protein seems to act as a PSI specific chaperone facilitating the assembly of the complex by interacting with PsaA and PsaD. A loss of function mutation in tobacco leads to a loss of photosystem I.
245015_at	ATCG00490	553.87	222.645	0.401981	large subunit of RUBISCO.
245016_at	ATCG00500	970.255	351.66	0.362441	Encodes the carboxytransferase beta subunit of the Acetyl-CoA carboxylase (ACCase) complex in plastids. This complex catalyzes the carboxylation of acetyl-CoA to produce malonyl-CoA, the first committed step in fatty acid synthesis.
245017_at	ATCG00510	1834.63	900.085	0.490608	Encodes subunit I of photosystem I.
245026_at	ATCG00140	2186.13	1090.08	0.498632	ATPase III subunit
245041_at	AT2G26530	91.095	40.365	0.443109	unknown function
245047_at	ATCG00020	1508.32	725.45	0.480967	Encodes chlorophyll binding protein D1, a part of the photosystem II reaction center core
245051_at	AT2G23320	156.09	56.355	0.361042	Encodes WRKY DNA-binding protein 15 (WRKY15).
245052_at	AT2G26440	93.52	32.79	0.35062	similar to pectinesterase family protein [Arabidopsis thaliana] (TAIR:AT1G02810.1); similar to papillar cell-specific pectin methylesterase-like protein [Brassica napus] (GB:AAK84428.1); similar to Os06g0193200 [Oryza sativa (japonica cultivar-group)] (GB:NP_001057041.1); contains InterPro domain Virulence factor, pectin lyase fold; (InterPro:IPR011050); contains InterPro domain Plant invertase/p…
245060_at	AT2G39770	492.785	211.53	0.429254	Encodes a GDP-mannose pyrophosphorylase/ mannose-1-pyrophosphatase. This enzyme provides GDP-mannose, which is used for cell wall carbohydrate biosynthesis and protein glycosylation as well as for ascorbate (vitamin C) biosynthesis.
245228_at	AT3G29810	92.16	43.33	0.470161	Identical to COBRA-like protein 2 precursor (COBL2) [Arabidopsis Thaliana] (GB:Q8L8Q7;GB:Q9FWK1;GB:Q9LJ49); similar to COBL4/IRX6 (COBRA-LIKE4), hydrolase, hydrolyzing O-glycosyl compounds / polysaccharide binding [Arabidopsis thaliana] (TAIR:AT5G15630.1); similar to COB (COBRA) [Arabidopsis thaliana] (TAIR:AT5G60920.1); similar to phytochelatin synthetase family protein / COBRA cell expansion pr…
245264_at	AT4G17245	233.67	109.3	0.467754	similar to zinc finger (C3HC4-type RING finger) family protein [Arabidopsis thaliana] (TAIR:AT5G47610.1); similar to RNA recognition motif. (a.k.a. RRM, RBD, or RNP domain) containing protein [Brassica oleracea] (GB:ABD64996.1); contains InterPro domain Zinc finger, RING-type; (InterPro:IPR001841)
245266_at	AT4G17070	83.19	40.385	0.485455	similar to Os03g0100300 [Oryza sativa (japonica cultivar-group)] (GB:NP_001048644.1); contains InterPro domain Peptidyl-prolyl cis-trans isomerase, cyclophilin type; (InterPro:IPR002130)
245306_at	AT4G14690	680.565	313.94	0.461293	Encodes an early light-induced protein.
245325_at	AT4G14130	69.61	16.185	0.23251	xyloglucan endotransglycosylase-related protein (XTR7)
245329_at	AT4G14365	132.86	35.545	0.267537	similar to zinc finger (C3HC4-type RING finger) family protein / ankyrin repeat family protein [Arabidopsis thaliana] (TAIR:AT3G23280.1); similar to auxin-regulated protein-like protein [Populus trichocarpa] (GB:ABG37641.1); contains InterPro domain Ankyrin; (InterPro:IPR002110); contains InterPro domain Zinc finger, RING-type; (InterPro:IPR001841)
245431_at	AT4G17080	138.13	67.485	0.488562	similar to MORN (Membrane Occupation and Recognition Nexus) repeat-containing protein /phosphatidylinositol-4-phosphate 5-kinase-related [Arabidopsis thaliana] (TAIR:AT2G35170.1); similar to ICE-like protease p20 domain containing protein, expressed [Oryza sativa (japonica cultivar-group)] (GB:ABG66263.1); similar to ICE-like protease p20 domain containing protein, expressed [Oryza sativa (japoni…
245504_at	AT4G15660	40.965	14.58	0.355914	Identical to Monothiol glutaredoxin-S8 (AtGrxS8) (GRXS8) [Arabidopsis Thaliana] (GB:O23417); similar to glutaredoxin family protein [Arabidopsis thaliana] (TAIR:AT4G15670.1); similar to Glutaredoxin-like family protein [Oryza sativa (japonica cultivar-group)] (GB:ABA99336.1); contains InterPro domain Thioredoxin-like fold; (InterPro:IPR012336); contains InterPro domain Glutaredoxin; (InterPro:IPR…
245642_at	AT1G25275	1008.99	361.39	0.35817
245686_at	AT5G22060	442.34	210.775	0.4765	Co-chaperonin similar to E. coli DnaJ
245731_at	AT1G73500	130.98	19.66	0.150099	member of MAP Kinase Kinase
245794_at	AT1G32170	102.22	34.805	0.340491	xyloglucan endotransglycosylase-related protein (XTR4)
245854_at	AT5G13490	250.53	123.29	0.492117	Encodes mitochondrial ADP/ATP carrier
245885_at	AT5G09440	120.93	45.15	0.373356	similar to phosphate-responsive protein, putative [Arabidopsis thaliana] (TAIR:AT5G64260.1); similar to erg-1 [Solanum tuberosum] (GB:AAP42136.1); contains InterPro domain Phosphate-induced protein 1 conserved region; (InterPro:IPR006766)
245906_at	AT5G11070	362.82	167.135	0.460655	similar to unknown protein [Arabidopsis thaliana] (TAIR:AT5G35090.1)
246028_at	AT5G21170	228.475	107.935	0.472415	similar to 5'-AMP-activated protein kinase beta-2 subunit, putative [Arabidopsis thaliana] (TAIR:AT4G16360.1); similar to AKIN beta1 [Medicago truncatula] (GB:AAO61676.1); contains InterPro domain 5-AMP-activated protein kinase, beta subunit, complex-interacting region; (InterPro:IPR006828)
246072_at	AT5G20240	38.605	18.315	0.47442	Floral homeotic gene encoding a MADS domain transcription factor. Required for the specification of petal and stamen identities.
246098_at	AT5G20400	64.41	19.48	0.302438	encodes a protein whose sequence is similar to flavanone 3 hydroxylase from Malus.
246099_at	AT5G20230	509.365	32.125	0.0630687	Al-stress-induced gene
246114_at	AT5G20250	1775.75	446.055	0.251192	encodes a member of glycosyl hydrolase family 36. Expression is induced within 3 hours of dark treatment, in senescing leaves and treatment with exogenous photosynthesis inhibitor. Induction of gene expression was suppressed in excised leaves supplied with sugar. The authors suggest that the gene's expression pattern is responding to the level of sugar in the cell.
246133_at	AT5G20960	119.52	38.28	0.320281	Encodes aldehyde oxidase AA01.
246200_at	AT4G37240	94.96	42.995	0.45277	similar to unknown protein [Arabidopsis thaliana] (TAIR:AT2G23690.1); similar to TMV response-related gene product [Nicotiana tabacum] (GB:BAB41200.1); similar to Os03g0740200 [Oryza sativa (japonica cultivar-group)] (GB:NP_001051217.1); similar to Os09g0493000 [Oryza sativa (japonica cultivar-group)] (GB:NP_001063543.1)
246238_at	AT4G36670	239.44	36.065	0.150622	Identical to Probable polyol transporter 6 (PLT6) [Arabidopsis Thaliana] (GB:Q8GXR2;GB:O23213); similar to mannitol transporter, putative [Arabidopsis thaliana] (TAIR:AT2G18480.1); similar to Sugar transporter superfamily; Major facilitator superfamily MFS_1 [Medicago truncatula] (GB:ABE78857.1); similar to putative polyol transporter 1 [Lotus japonicus] (GB:CAJ29288.1); contains InterPro domain …
246253_at	Multitple Genes	209.975	45.775	0.218002	Detects for AT4G37270-TAIR-G/AT4G37260-TAIR-G
246270_at	AT4G36500	286.39	139.02	0.485422	similar to unknown protein [Arabidopsis thaliana] (TAIR:AT2G18210.1); similar to hypothetical protein [Thellun (GB:ABB45855.1)
246289_at	AT3G56880	346.835	106.48	0.307005	similar to ATCAMBP25 (ARABIDOPSIS THALIANA CALMODULIN (CAM)-BINDING PROTEIN OF 25 KDA), calmodulin binding [Arabidopsis thaliana] (TAIR:AT2G41010.1); similar to VQ [Medicago truncatula] (GB:ABD32874.1); contains InterPro domain VQ; (InterPro:IPR008889)
246293_at	AT3G56710	59.415	18.565	0.312463	Sig1 binding protein; interacts with Sig1R4. As well as Sig1, SibI is imported into chloroplasts and its expression is light-dependent in mature chloroplasts.
246295_at	AT3G56690	30.24	12.83	0.424272	encodes a protein similar to ATPases and binds to calmodulin in vitro. This is a single-copy gene and is expressed in all tissues examined.
246302_at	AT3G51860	105.68	47.635	0.450748	member of calcium exchanger family with highest homology (77%) to CAX1, a functional vacuolar cation/H+ antiporter
246463_at	AT5G16970	240.26	110.99	0.461958	encodes a 2-alkenal reductase (EC 1.3.1.74), plays a key role in the detoxification of reactive carbonyls
246464_at	AT5G16980	51.645	22.075	0.427437	similar to AT-AER (ALKENAL REDUCTASE), 2-alkenal reductase [Arabidopsis thaliana] (TAIR:AT5G16970.1); similar to allyl alcohol dehydrogenase [Nicotiana tabacum] (GB:BAA89423.1); contains InterPro domain GroES-like; (InterPro:IPR011032); contains InterPro domain Alcohol dehydrogenase superfamily, zinc-containing; (InterPro:IPR002085); contains InterPro domain Alcohol dehydrogenase, zinc-binding; (…
246550_at	AT5G14920	261.335	103.295	0.395259	similar to ATEPR1 (Arabidopsis thaliana extensin proline-rich 1) [Arabidopsis thaliana] (TAIR:AT2G27380.1); similar to hypothetical protein [Brassica napus var. napus] (GB:AAS68179.1); contains InterPro domain Pistil-specific extensin-like protein; (InterPro:IPR003882); contains InterPro domain Gibberellin regulated protein; (InterPro:IPR003854)
246755_at	AT5G27920	58.81	26.8	0.455705	similar to F-box family protein (FBL3) [Arabidopsis thaliana] (TAIR:AT5G01720.1); similar to Leucine-rich repeat; Leucine-rich repeat, cysteine-containing subtype [Medicago truncatula] (GB:ABE85688.1); contains InterPro domain Leucine-rich repeat, cysteine-containing subtype; (InterPro:IPR006553); contains InterPro domain Leucine-rich repeat, cysteine-containing; (InterPro:IPR007089); contains In…
246801_at	AT5G26830	327.63	114.415	0.34922	Identical to Threonyl-tRNA synthetase, mitochondrial precursor (EC 6.1.1.3) (Threonine--tRNA ligase) (ThrRS) (THRRS) [Arabidopsis Thaliana] (GB:O04630;GB:O81907;GB:Q84TG4;GB:Q94AG0); similar to threonyl-tRNA synthetase, putative / threonine--tRNA ligase, putative [Arabidopsis thaliana] (TAIR:AT2G04842.1); similar to threonyl-tRNA synthetase [Dictyostelium discoideum AX4] (GB:XP_636821.1); similar…
246855_at	AT5G26280	92.145	20.025	0.217321	similar to meprin and TRAF homology domain-containing protein / MATH domain-containing protein [Arabidopsis thaliana] (TAIR:AT5G26300.1); similar to Os12g0489100 [Oryza sativa (japonica cultivar-group)] (GB:NP_001066793.1); similar to Ubiquitin carboxyl-terminal hydrolase family protein, expressed [Oryza sativa (japonica cultivar-group)] (GB:ABA94399.1); similar to ubiquitin-specific protease 12,…
246928_at	AT5G25270	83.245	36.52	0.438705	similar to ubiquitin family protein [Arabidopsis thaliana] (TAIR:AT5G11080.1); similar to AT5g42220/K5J14_2 [Medicago truncatula] (GB:ABE80944.1)
246932_at	AT5G25190	146.39	38.015	0.259683	encodes a member of the ERF (ethylene response factor) subfamily B-6 of ERF/AP2 transcription factor family. The protein contains one AP2 domain. There are 12 members in this subfamily including RAP2.11.
246975_at	AT5G24890	310.095	112.185	0.361776	similar to unknown protein [Arabidopsis thaliana] (TAIR:AT4G31510.1); similar to putative KID-containing protein [Brassica napus] (GB:AAO53442.1)
246987_at	AT5G67300	242.95	72.61	0.298868	Member of the R2R3 factor gene family.
247059_at	AT5G66690	59.26	24.43	0.412251	UGT72E2 is an UDPG:coniferyl alcohol glucosyltransferase which glucosylates sinapyl- and coniferyl aldehydes as well as sinapyl- and coniferyl alcohol. The enzyme is thought to be involved in lignin metabolism. A knockdown mutant line (72E2KD) was obtained using RNAi silencing. A twofold reduction in coniferyl alcohol 4-<i>O</i>-glucoside and sinapyl alcohol 4-<i>O</i>-glucoside was detected in t…
247149_at	AT5G65660	569.44	255.37	0.448458	similar to putative AFG1-like ATPase [Oryza sativa (japonica cultivar-group)] (GB:AAO20064.1)
247151_at	AT5G65640	56.265	25.23	0.448414	similar to basic helix-loop-helix (bHLH) family protein [Arabidopsis thaliana] (TAIR:AT5G10570.1); similar to Os03g0135700 [Oryza sativa (japonica cultivar-group)] (GB:NP_001048889.1); similar to Putative bHLH transcription protein [Oryza sativa (japonica cultivar-group)] (GB:AAN05491.1); contains InterPro domain Helix-loop-helix DNA-binding; (InterPro:IPR011598); contains InterPro domain Basic h…
247189_at	AT5G65390	132.29	29.25	0.221105	Identical to Classical arabinogalactan protein 7 precursor (AGP7) [Arabidopsis Thaliana] (GB:Q8LG54;GB:Q9FKQ0); similar to AGP4 (ARABINOGALACTAN-PROTEIN 4) [Arabidopsis thaliana] (TAIR:AT5G10430.1); similar to 4D11_29 [Brassica rapa subsp. pekinensis] (GB:AAZ67543.1); contains InterPro domain Glutelin; (InterPro:IPR000480)
247193_at	AT5G65380	579.91	222.225	0.383206	similar to antiporter [Arabidopsis thaliana] (TAIR:AT5G10420.1); similar to MATE efflux family protein [Arabidopsis thaliana] (TAIR:AT5G44050.1); similar to ripening regulated protein DDTFR18 [Lycopersicon esculentum] (GB:AAG49032.1); contains InterPro domain Multi antimicrobial extrusion protein MatE; (InterPro:IPR002528)
247266_at	AT5G64570	452.81	148.27	0.327444	Encodes a beta-d-xylosidase that belongs to family 3 of glycoside hydrolases.
247279_at	AT5G64310	240.78	114.32	0.47479	Encodes arabinogalactan-protein (AGP1).
247280_at	AT5G64260	401.61	122.185	0.304238	similar to phosphate-responsive protein, putative [Arabidopsis thaliana] (TAIR:AT5G09440.1); similar to erg-1 [Solanum tuberosum] (GB:AAP42136.1); contains InterPro domain Phosphate-induced protein 1 conserved region; (InterPro:IPR006766)
247327_at	AT5G64120	372.94	43.38	0.116319	Identical to Peroxidase 71 precursor (EC 1.11.1.7) (Atperox P71) (ATP15a) (ATPO2) (PER71) [Arabidopsis Thaliana] (GB:Q43387;GB:Q9SBA0); similar to peroxidase, putative [Arabidopsis thaliana] (TAIR:AT5G39580.1); similar to peroxidase [Populus alba] (GB:BAE16616.1); contains InterPro domain Haem peroxidase; (InterPro:IPR010255); contains InterPro domain Haem peroxidase, plant/fungal/bacterial; (Int…
247351_at	AT5G63790	374.995	84.425	0.225136	similar to ATAF2 (Arabidopsis NAC domain containing protein 81) [Arabidopsis thaliana] (TAIR:AT5G08790.1); similar to NAC-domain protein 5-1 [Brassica napus] (GB:AAP35050.1); contains InterPro domain No apical meristem (NAM) protein; (InterPro:IPR003441)
247361_at	AT5G63480	83.4	41.415	0.496583	similar to OSJNBa0053B21.8 [Oryza sativa (japonica cultivar-group)] (GB:CAE05534.2); similar to OSIGBa0096P03.2 [Oryza sativa (indica cultivar-group)] (GB:CAH66428.1); contains InterPro domain Apolipophorin III-like; (InterPro:IPR011000)
247414_at	AT5G63050	246.175	119.21	0.484249	similar to hypothetical protein MtrDRAFT_AC124952g13v2 [Medicago truncatula] (GB:ABE93587.1)
247473_at	AT5G62260	27.28	12.93	0.473974	similar to DNA-binding protein-related [Arabidopsis thaliana] (TAIR:AT4G25320.1); similar to HMG-I and HMG-Y, DNA-binding [Medicago truncatula] (GB:ABE87426.1); similar to Os08g0118000 [Oryza sativa (japonica cultivar-group)] (GB:NP_001060866.1); similar to Os02g0125200 [Oryza sativa (japonica cultivar-group)] (GB:NP_001045744.1); contains InterPro domain Protein of unknown function DUF296; (Inte…
247488_at	AT5G61820	668.12	326.955	0.489366	similar to hypothetical protein [Trifolium pratense] (GB:BAE71234.1); contains InterPro domain Stress up-regulated Nod 19; (InterPro:IPR011692)
247524_at	AT5G61440	128.17	27.51	0.214637	Identical to Thioredoxin-like 3, chloroplast precursor [Arabidopsis Thaliana] (GB:Q9XFI1); similar to thioredoxin family protein [Arabidopsis thaliana] (TAIR:AT1G08570.1); similar to thioredoxin 2 [Plantago major] (GB:CAH59451.1); contains InterPro domain Thioredoxin-like fold; (InterPro:IPR012336); contains InterPro domain Thioredoxin-related; (InterPro:IPR006662); contains InterPro domain Thior…
247540_at	AT5G61590	619.855	217.695	0.351203	encodes a member of the ERF (ethylene response factor) subfamily B-3 of ERF/AP2 transcription factor family. The protein contains one AP2 domain. There are 18 members in this subfamily including ATERF-1, ATERF-2, AND ATERF-5.
247543_at	AT5G61600	224.935	16.265	0.0723098	encodes a member of the ERF (ethylene response factor) subfamily B-3 of ERF/AP2 transcription factor family. The protein contains one AP2 domain. There are 18 members in this subfamily including ATERF-1, ATERF-2, AND ATERF-5.
247555_at	AT5G61020	164.985	70.565	0.427706	similar to ECT2 [Arabidopsis thaliana] (TAIR:AT3G13460.4); similar to YT521-B-like protein [Medicago truncatula] (GB:ABE87461.1); contains InterPro domain YT521-B-like protein; (InterPro:IPR007275)
247585_at	AT5G60680	391.77	138.625	0.353843	similar to unknown protein [Arabidopsis thaliana] (TAIR:AT3G45210.1); similar to Protein of unknown function DUF584 [Medicago truncatula] (GB:ABE80969.1); contains InterPro domain Protein of unknown function DUF584; (InterPro:IPR007608)
247678_at	AT5G59520	36.79	14.195	0.385839	encodes a metal ion transporter whose expression is regulated by copper.
247693_at	AT5G59730	182.555	69.73	0.381967	A member of EXO70 gene family, putative exocyst subunits, conserved in land plants. Arabidopsis thaliana contains 23 putative EXO70 genes, which can be classified into eight clusters on the phylogenetic tree.
247717_at	AT5G59320	78.74	22.05	0.280036	lipid transfer protein 3
247793_at	AT5G58650	195.15	78.15	0.400461	similar to unknown protein [Arabidopsis thaliana] (TAIR:AT3G47295.1)
247845_at	AT5G58090	167.92	72.57	0.43217	Identical to Putative glucan endo-1,3-beta-glucosidase 6 precursor (EC 3.2.1.39) ((1->3)-beta-glucan endohydrolase 6) ((1->3)-beta-glucanase 6) (Beta- 1,3-endoglucanase 6) (Beta-1,3-glucanase 6) [Arabidopsis Thaliana] (GB:Q93Z08;GB:Q9FGT5); similar to glycosyl hydrolase family 17 protein [Arabidopsis thaliana] (TAIR:AT4G31140.1); similar to Os02g0139300 [Oryza sativa (japonica cultivar-group)] (G…
247878_at	AT5G57760	57.34	24.82	0.432857	contains InterPro domain Helix-loop-helix DNA-binding; (InterPro:IPR011598)
247924_at	AT5G57655	149.305	50.94	0.341181	Identical to Xylose isomerase (EC 5.3.1.5) (XYLA) [Arabidopsis Thaliana] (GB:Q9FKK7); similar to Xylose isomerase [Medicago truncatula] (GB:ABE83402.1); contains InterPro domain Xylose isomerase-like TIM barrel; (InterPro:IPR012307); contains InterPro domain Xylose isomerase; (InterPro:IPR001998)
247925_at	AT5G57560	1112.41	101.95	0.0916475	Encodes a cell wall-modifying enzyme, rapidly upregulated in response to environmental stimuli
247954_at	AT5G56870	294.68	45.57	0.154642	similar to BGAL1 (BETA GALACTOSIDASE 1), beta-galactosidase [Arabidopsis thaliana] (TAIR:AT3G13750.1); similar to beta-galactosidase, putative / lactase, putative [Arabidopsis thaliana] (TAIR:AT3G52840.1); similar to BGAL12 (beta-galactosidase 12), beta-galactosidase [Arabidopsis thaliana] (TAIR:AT4G26140.1); similar to pear beta-galactosidase1 [Pyrus communis] (GB:BAE72073.1); similar to beta-ga…
248017_at	AT5G56460	37.08	17.71	0.477616	similar to protein kinase family protein [Arabidopsis thaliana] (TAIR:AT5G01020.1); similar to Protein kinase [Medicago truncatula] (GB:ABE87464.1); contains InterPro domain Protein kinase-like; (InterPro:IPR011009); contains InterPro domain Protein kinase; (InterPro:IPR000719); contains InterPro domain Serine/threonine protein kinase, active site; (InterPro:IPR008271)
248040_at	AT5G55970	59.94	27.42	0.457457	similar to protein binding / zinc ion binding [Arabidopsis thaliana] (TAIR:AT4G26580.1); similar to Zinc finger, RING-type; RINGv [Medicago truncatula] (GB:ABE89318.1); contains InterPro domain Zinc finger, RING-type; (InterPro:IPR001841)
248045_at	AT5G56030	1227.55	432.265	0.352138	a member of heat shock protein 90 (HSP90) gene family. Expressed in all tissues and abundant in root apical meristem, pollen and tapetum. Expression is NOT heat-induced but induced by IAA and NaCl.
248050_at	AT5G56100	247.795	120.59	0.486652	contains InterPro domain Oleosin; (InterPro:IPR000136)
248152_at	AT5G54260	32.07	14.49	0.451824	DNA repair and meiotic recombination protein, component of MRE11 complex with RAD50 and NBS1
248164_at	AT5G54490	41.16	14.565	0.353863	Encodes a PINOID (PID)-binding protein containing putative EF-hand calcium-binding motifs. The interaction is dependent on the presence of calcium. mRNA expression is up-regulated by auxin. Not a phosphorylation target of PID, likely acts upstream of PID to regulate the activity of this protein in response to changes in calcium levels.
248179_at	AT5G54380	162.975	72.94	0.447553	similar to protein kinase, putative [Arabidopsis thaliana] (TAIR:AT5G59700.1); similar to protein kinase, putative [Arabidopsis thaliana] (TAIR:AT3G46290.1); similar to protein kinase family protein [Arabidopsis thaliana] (TAIR:AT2G21480.1); similar to Protein kinase [Medicago truncatula] (GB:ABE93789.1); similar to putative protein kinase [Oryza sativa (japonica cultivar-group)] (GB:AAK63934.1);…
248327_at	AT5G52750	60.99	20.685	0.339154	similar to heavy-metal-associated domain-containing protein [Arabidopsis thaliana] (TAIR:AT5G52760.1); similar to unknown [Populus tremuloides] (GB:AAO63778.1); contains InterPro domain Heavy metal transport/detoxification protein; (InterPro:IPR006121)
248332_at	AT5G52640	290.745	89.09	0.30642	Encodes a cytosolic heat shock protein AtHSP90.1. AtHSP90.1 interacts with disease resistance signaling components SGT1b and RAR1 and is required for RPS2-mediated resistance.
248512_at	AT5G50460	561.635	240.565	0.42833	Identical to Protein transport protein SEC61 gamma-1 subunit (SEC61G2) [Arabidopsis Thaliana] (GB:Q9SW34); similar to protein transport protein SEC61 gamma subunit, putative [Arabidopsis thaliana] (TAIR:AT4G24920.1); similar to Os02g0178400 [Oryza sativa (japonica cultivar-group)] (GB:NP_001046076.1); similar to Protein transport protein SEC61 subunit gamma (GB:Q7Z1B8); similar to PREDICTED: hypo…
248551_at	AT5G50200	100.09	31.16	0.31132	Wound-responsive gene 3 (WR3). Encodes a high-affinity nitrate transporter. Up-regulated by nitrate. Involved in jasmonic acid-independent wound signal transduction.
248606_at	AT5G49450	396.215	68.75	0.173517	similar to GBF6 (G-box binding factor 6), DNA binding / transcription factor [Arabidopsis thaliana] (TAIR:AT4G34590.1); similar to cAMP response element binding (CREB) protein [Medicago truncatula] (GB:ABE85416.1); contains InterPro domain Eukaryotic transcription factor, DNA-binding; (InterPro:IPR008917); contains InterPro domain Basic leucine zipper; (InterPro:IPR011700); contains InterPro doma…
248607_at	AT5G49480	824.53	408.22	0.495094	AtCP1 encodes a novel Ca2+-binding protein, which shares sequence similarities with calmodulins. The expression of AtCP1 is induced by NaCl.
248622_at	AT5G49360	1260.19	578.475	0.459038	encodes a beta-xylosidase located in the extracellular matrix. Gene is expressed specifically in tissues undergoing secondary wall thickening. This is a member of glycosyl hydrolase family 3 and has six other closely related members.
248657_at	AT5G48570	208.53	69.39	0.332758	similar to ROF1 (ROTAMASE FKBP 1), FK506 binding / calmodulin binding / peptidyl-prolyl cis-trans isomerase [Arabidopsis thaliana] (TAIR:AT3G25230.1); similar to peptidylprolyl isomerase [Triticum aestivum] (GB:CAA68913.1); similar to 70 kDa peptidyl-prolyl isomerase (Peptidyl-prolyl cis-trans isomerase) (PPIase) (Rotamase) (GB:Q43207); similar to Os08g0525600 [Oryza sativa (japonica cultivar-gro…
248676_at	AT5G48850	57.395	28.17	0.490809	similar to male sterility MS5 family protein [Arabidopsis thaliana] (TAIR:AT1G04770.1); similar to Os05g0506000 [Oryza sativa (japonica cultivar-group)] (GB:NP_001055980.1); similar to unknown [Oryza sativa] (GB:AAC72543.1); contains InterPro domain Tetratricopeptide region; (InterPro:IPR013026); contains InterPro domain Tetratricopeptide TPR_2; (InterPro:IPR013105); contains InterPro domain Tetr…
248686_at	AT5G48540	286.9	135.405	0.471959	similar to receptor protein kinase-related [Arabidopsis thaliana] (TAIR:AT3G22060.1); similar to 33 kDa secretory protein-like protein [Brassica rapa subsp. pekinensis] (GB:AAN23095.1); similar to Os03g0277600 [Oryza sativa (japonica cultivar-group)] (GB:NP_001049721.1); similar to Os03g0277700 [Oryza sativa (japonica cultivar-group)] (GB:NP_001049722.1); contains InterPro domain Protein of unkno…
248698_at	AT5G48380	147.69	62.705	0.424572	similar to leucine-rich repeat transmembrane protein kinase, putative [Arabidopsis thaliana] (TAIR:AT1G27190.1); similar to Os05g0414700 [Oryza sativa (japonica cultivar-group)] (GB:NP_001055553.1); similar to receptor-like protein kinase [Oryza sativa (japonica cultivar-group)] (GB:AAX95167.1); contains InterPro domain Protein kinase-like; (InterPro:IPR011009); contains InterPro domain Leucine-r…
248703_at	AT5G48430	40.815	17.88	0.438074	similar to extracellular dermal glycoprotein, putative / EDGP, putative [Arabidopsis thaliana] (TAIR:AT1G03220.1); similar to putative xylanase inhibitor [Oryza sativa (japonica cultivar-group)] (GB:BAD87305.1); similar to Os01g0937200 [Oryza sativa (japonica cultivar-group)] (GB:NP_001045333.1); contains InterPro domain Peptidase aspartic, catalytic; (InterPro:IPR009007)
248794_at	AT5G47220	66.105	16.55	0.250359	Encodes a member of the ERF (ethylene response factor) subfamily B-3 of ERF/AP2 transcription factor family (ATERF-2). The protein contains one AP2 domain. Functions as activator of GCC boxÂdependent transcription. Positive regulator of JA-responsive defense genes and resistance to F. oxysporum and enhances JA inhibition of root elongation.
248865_at	AT5G46790	152.475	74.695	0.489884	similar to unknown protein [Arabidopsis thaliana] (TAIR:AT4G17870.1); similar to Streptomyces cyclase/dehydrase family protein [Brassica oleracea] (GB:ABD65175.1); contains domain Bet v1-like (SSF55961); contains domain no description (G3D.3.30.530.20)
248870_at	AT5G46710	65.74	20.535	0.312367	similar to zinc-binding family protein [Arabidopsis thaliana] (TAIR:AT4G17900.1); similar to putative zinc-binding protein [Platanus x acerifolia] (GB:CAL25342.1); contains InterPro domain Protein of unknown function DUF597; (InterPro:IPR006734)
248945_at	AT5G45510	171.29	71.17	0.415494	Identical to Probable disease resistance protein At5g45510 [Arabidopsis Thaliana] (GB:Q8VZC7;GB:Q9FHI5); similar to mob1/phocein family protein [Arabidopsis thaliana] (TAIR:AT4G19050.1); similar to Putative disease resistance protein At4g19050 (GB:O50052); contains InterPro domain Disease resistance protein; (InterPro:IPR000767); contains InterPro domain Leucine-rich repeat; (InterPro:IPR001611)
248951_at	AT5G45550	233.8	77.66	0.332164	similar to mob1/phocein family protein [Arabidopsis thaliana] (TAIR:AT4G19050.1); similar to Mob1-like protein [Medicago sativa subsp. falcata] (GB:CAC41010.2); similar to Os03g0577200 [Oryza sativa (japonica cultivar-group)] (GB:NP_001050541.1); contains InterPro domain Mob1/phocein; (InterPro:IPR005301); contains InterPro domain Ferritin/ribonucleotide reductase-like; (InterPro:IPR009078)
248959_at	AT5G45630	13.03	6.32	0.485035	similar to unknown protein [Arabidopsis thaliana] (TAIR:AT4G18980.1); similar to hypothetical protein MBP_91N22.56 [Musa balbisiana] (GB:ABF70130.1); contains InterPro domain Protein of unknown function DUF584; (InterPro:IPR007608)
248964_at	AT5G45340	84.135	15.79	0.187675	Encodes a protein with ABA 8'-hydroxylase activity; involved in ABA catabolism. Mutant analyses show that disruption in the gene results in more drought tolerance whereas overexpression results in increased transpiration rate and reduced drought tolerance. Gene involved in postgermination growth.
248981_at	AT5G45110	123.395	43.315	0.351027	similar to NPR4 (NPR1-LIKE PROTEIN 4), protein binding [Arabidopsis thaliana] (TAIR:AT4G19660.1); similar to ankyrin repeat BTB/POZ domain-containing protein [Populus trichocarpa] (GB:ABF48718.1); similar to NPR-1 [Pyrus pyrifolia] (GB:ABK62792.1); contains InterPro domain Ankyrin; (InterPro:IPR002110); contains InterPro domain BTB; (InterPro:IPR000210); contains InterPro domain BTB/POZ; (InterPr…
249010_at	AT5G44580	1396.11	642.14	0.459949	similar to unknown protein [Arabidopsis thaliana] (TAIR:AT5G44582.1)
249051_at	AT5G44390	34.95	11.2	0.320458	similar to FAD-binding domain-containing protein [Arabidopsis thaliana] (TAIR:AT5G44380.1); similar to EDA28/MEE23 (embryo sac development arrest 28, maternal effect embryo arrest 23), electron carrier [Arabidopsis thaliana] (TAIR:AT2G34790.1); similar to FAD-binding domain-containing protein [Arabidopsis thaliana] (TAIR:AT5G44400.1); similar to Berberine and berberine like, putative [Medicago tr…
249052_at	AT5G44420	135.77	19.44	0.143183	Encodes an ethylene- and jasmonate-responsive plant defensin. mRNA levels are not responsive to salicylic acid treatment; although jasmonate and salicylic acid can act synergistically to enhance the expression of this gene.
249139_at	AT5G43170	80.795	40.6	0.502506	Encodes zinc finger protein. mRNA levels are elevated in response to high salinity and low temperature. The protein is localized to the nucleus and acts as a transcriptional repressor.
249140_at	AT5G43190	171.255	86.26	0.503693	similar to F-box family protein [Arabidopsis thaliana] (TAIR:AT5G15710.1); similar to hypothetical protein [Cleome spinosa] (GB:ABD96837.1); contains InterPro domain Cyclin-like F-box; (InterPro:IPR001810); contains InterPro domain Kelch; (InterPro:IPR011498); contains InterPro domain Galactose oxidase, central; (InterPro:IPR011043)
249171_at	AT5G42940	136.245	53.625	0.393592	similar to zinc finger (C3HC4-type RING finger) family protein [Arabidopsis thaliana] (TAIR:AT1G45180.1); similar to Zinc finger, C3HC4 type (RING finger), putative [Medicago truncatula] (GB:ABE89604.1); contains InterPro domain Zinc finger, RING-type; (InterPro:IPR001841)
249337_at	AT5G41080	106.115	9.23	0.0869811	similar to SRG3 (SENESCENCE-RELATED GENE 3), glycerophosphodiester phosphodiesterase [Arabidopsis thaliana] (TAIR:AT3G02040.1); similar to glycerophosphoryl diester phosphodisterase [Oryza sativa (japonica cultivar-group)] (GB:ABB90904.1); contains InterPro domain Glycerophosphoryl diester phosphodiesterase; (InterPro:IPR004129)
249346_at	AT5G40780	113.78	29.28	0.257339	Encodes LHT1 (lysine histidine transporter), a high-affinity transporter for cellular amino acid uptake in both root epidermis and leaf mesophyll.
249361_at	AT5G40540	41.5	19.94	0.480482	similar to ATN1, kinase/ protein threonine/tyrosine kinase [Arabidopsis thaliana] (TAIR:AT3G27560.1); similar to flag-tagged protein kinase domain of putative mitogen-activated protein kinase kinase kinase [synthetic construct] (GB:ABK06439.1); contains InterPro domain Protein kinase-like; (InterPro:IPR011009); contains InterPro domain Protein kinase; (InterPro:IPR000719); contains InterPro domai…
249378_at	AT5G40450	241.58	101.22	0.418992	similar to unknown protein [Arabidopsis thaliana] (TAIR:AT3G28770.1); similar to erythrocyte membrane-associated (GB:AAF15293.3)
249417_at	AT5G39670	33.885	16.82	0.496385	similar to calcium-binding EF hand family protein [Arabidopsis thaliana] (TAIR:AT3G29000.1); similar to Calcium-binding EF-hand [Medicago truncatula] (GB:ABE80363.1); contains InterPro domain EF-Hand type; (InterPro:IPR011992); contains InterPro domain Calcium-binding EF-hand; (InterPro:IPR002048)
249427_at	AT5G39850	110.775	54.175	0.489054	Identical to 40S ribosomal protein S9-2 (RPS9C) [Arabidopsis Thaliana] (GB:Q9FLF0); similar to 40S ribosomal protein S9 (RPS9B) [Arabidopsis thaliana] (TAIR:AT5G15200.1); similar to 40S ribosomal protein S9 [Catharanthus roseus] (GB:CAG47084.1); contains InterPro domain Ribosomal protein S4; (InterPro:IPR001912); contains InterPro domain Ribosomal protein S4/9, eukaryotic and archaeal form; (Inte…
249459_at	AT5G39580	130.67	13.26	0.101477	Identical to Peroxidase 62 precursor (EC 1.11.1.7) (Atperox P62) (ATP24a) (PER62) [Arabidopsis Thaliana] (GB:Q9FKA4;GB:P93724); similar to peroxidase, putative [Arabidopsis thaliana] (TAIR:AT5G64120.1); similar to bacterial-induced peroxidase [Gossypium hirsutum] (GB:AAL73112.1); contains InterPro domain Haem peroxidase; (InterPro:IPR010255); contains InterPro domain Haem peroxidase, plant/fungal…
249481_at	AT5G38900	39.24	14.875	0.379077	similar to DSBA oxidoreductase [Medicago truncatula] (GB:ABE87781.1); contains InterPro domain Thioredoxin-like fold; (InterPro:IPR012336); contains InterPro domain Thioredoxin fold; (InterPro:IPR012335); contains InterPro domain DSBA oxidoreductase; (InterPro:IPR001853); contains InterPro domain Disulphide-bond formation facilitator, insertion; (InterPro:IPR010986)
249485_at	AT5G39020	38.925	18.465	0.474374	similar to protein kinase family protein [Arabidopsis thaliana] (TAIR:AT5G39000.1); similar to protein kinase family protein [Arabidopsis thaliana] (TAIR:AT5G38990.1); similar to protein kinase family protein [Arabidopsis thaliana] (TAIR:AT5G39030.1); similar to receptor serine/threonine kinase PR5K (GB:AAC49208.1); contains InterPro domain Protein kinase-like; (InterPro:IPR011009); contains Inte…
249494_at	AT5G39050	91.545	38.39	0.419357	similar to transferase family protein [Arabidopsis thaliana] (TAIR:AT5G39080.1); similar to AT5g39050/MXF12_60 [Medicago truncatula] (GB:ABE91277.1); contains InterPro domain Transferase; (InterPro:IPR003480)
249577_at	AT5G37710	45.695	20.49	0.448408	similar to lipase class 3 family protein / calmodulin-binding heat-shock protein, putative [Arabidopsis thaliana] (TAIR:AT3G49050.1); similar to calmodulin-binding heat-shock protein; CaMBP [Nicotiana tabacum] (GB:AAB34987.1); contains InterPro domain Lipase, class 3; (InterPro:IPR002921); contains InterPro domain Lipase 3, N-terminal; (InterPro:IPR005592)
249750_at	AT5G24570	282.04	126.365	0.448039
249765_at	AT5G24030	105.48	39.165	0.371303	similar to C4-dicarboxylate transporter/malic acid transport family protein [Arabidopsis thaliana] (TAIR:AT4G27970.1); similar to unknown protein [Oryza sativa (japonica cultivar-group)] (GB:BAD81510.1); similar to Os01g0385400 [Oryza sativa (japonica cultivar-group)] (GB:NP_001043099.1); similar to Os05g0219900 [Oryza sativa (japonica cultivar-group)] (GB:NP_001054944.1); contains InterPro domai…
249775_at	AT5G24160	295.2	76.27	0.258367	Identical to Squalene monooxygenase 1,2 (EC 1.14.99.7) (Squalene epoxidase 1,2) (SE 1,2) (SQP1,2) [Arabidopsis Thaliana] (GB:O65402); similar to SQP1 (Squalene monooxygenase 1) [Arabidopsis thaliana] (TAIR:AT5G24150.1); similar to SQP2 (Squalene monooxygenase 2), oxidoreductase [Arabidopsis thaliana] (TAIR:AT5G24140.1); similar to Squalene monooxygenase 1,2 (Squalene epoxidase 1,2) (SE 1,2) (GB:O…
249837_at	AT5G23480	14.3	6.13	0.428671	similar to SWIB complex BAF60b domain-containing protein / plus-3 domain-containing protein / GYF domain-containing protein [Arabidopsis thaliana] (TAIR:AT5G08430.1); contains InterPro domain GYF; (InterPro:IPR003169)
249862_at	AT5G22920	1021.97	175.085	0.171321	similar to zinc finger (C3HC4-type RING finger) family protein [Arabidopsis thaliana] (TAIR:AT5G25560.1); similar to PGPD14 [Petunia x hybrida] (GB:AAD02556.1); contains InterPro domain Zinc finger, CHY-type; (InterPro:IPR008913); contains InterPro domain Zinc finger, RING-type; (InterPro:IPR001841)
249919_at	AT5G19250	502.025	251.6	0.50117	Identical to Putative GPI-anchored protein At5g19250 precursor [Arabidopsis Thaliana] (GB:P59833;GB:Q67ZQ2;GB:Q6ID89); similar to unknown protein [Arabidopsis thaliana] (TAIR:AT3G06035.1); similar to unknown protein [Oryza sativa (japonica cultivar-group)] (GB:BAC07018.1); contains domain PR-1-like (SSF55797)
249923_at	AT5G19120	1142.88	203.895	0.178404	similar to extracellular dermal glycoprotein, putative / EDGP, putative [Arabidopsis thaliana] (TAIR:AT1G03220.1); similar to EDGP precursor [Daucus carota] (GB:BAA03413.1); contains InterPro domain Peptidase A1, pepsin; (InterPro:IPR001461); contains InterPro domain Peptidase aspartic, catalytic; (InterPro:IPR009007)
249941_at	AT5G22270	259.17	101.735	0.392542	similar to unknown protein [Arabidopsis thaliana] (TAIR:AT3G11600.1); similar to H0913C04.5 [Oryza sativa (indica cultivar-group)] (GB:CAJ86164.1); similar to Os04g0415000 [Oryza sativa (japonica cultivar-group)] (GB:NP_001052757.1); similar to Os02g0536500 [Oryza sativa (japonica cultivar-group)] (GB:NP_001047044.1)
249988_at	AT5G18310	187.665	74.77	0.398423	similar to unknown protein [Arabidopsis thaliana] (TAIR:AT5G48500.1); similar to conserved hypothetical protein [Medicago truncatula] (GB:ABE90369.1)
250054_at	AT5G17860	145.78	56.35	0.386541	similar to cation exchanger, putative (CAX8) [Arabidopsis thaliana] (TAIR:AT5G17850.1); similar to Sodium/calcium exchanger membrane re (GB:ABE92415.1); contains InterPro domain Sodium/calcium exchanger membrane region; (InterPro:IPR004837)
250102_at	AT5G16590	145.23	63.865	0.439751	similar to leucine-rich repeat transmembrane protein kinase, putative [Arabidopsis thaliana] (TAIR:AT3G02880.1); similar to Os03g0223000 [Oryza sativa (japonica cultivar-group)] (GB:NP_001049422.1); similar to Putative leucine-rich repeat transmembrane protein kinase [Oryza sativa (japonica cultivar-group)] (GB:AAN05336.1); contains InterPro domain Protein kinase-like; (InterPro:IPR011009); conta…
250217_at	AT5G14120	1528.62	387.61	0.253569	similar to nodulin family protein [Arabidopsis thaliana] (TAIR:AT3G01930.2); similar to Nodulin-like; Major facilitator superfamily MFS_1 [Medicago truncatula] (GB:ABE77921.1); similar to Os08g0532400 [Oryza sativa (japonica cultivar-group)] (GB:NP_001062339.1); similar to Os04g0388700 [Oryza sativa (japonica cultivar-group)] (GB:NP_001052632.1); contains InterPro domain Nodulin-like; (InterPro:I…
250252_at	AT5G13750	125.62	60.785	0.48388	similar to ZIF1 (ZINC INDUCED FACILITATOR 1), carbohydrate transporter/ sugar porter [Arabidopsis thaliana] (TAIR:AT5G13740.1); similar to transporter, putative, expressed [Oryza sativa (japonica cultivar-group)] (GB:ABG22349.1); contains InterPro domain Major facilitator superfamily; (InterPro:IPR007114); contains InterPro domain Tetracycline resistance protein; (InterPro:IPR001958); contains In…
250301_at	AT5G11970	71.695	32.57	0.454286	similar to unknown protein [Arabidopsis thaliana] (TAIR:AT2G19460.1); similar to hypothetical protein MtrDRAFT_AC152551g19v1 [Medicago truncatula] (GB:ABE86249.1)
250339_at	AT5G11670	373.125	170.8	0.457755	The malic enzyme (EC 1.1.1.40) encoded by AtNADP-ME2 is presumably a cytosolic enzyme involved in malate metabolism and possibly assisting the oxidative pentose phosphate pathway. AtNADP-ME2 counts for the major part of NADP-ME activity in mature tissues of Arabidopsis.
250445_at	AT5G10760	57.76	28.68	0.496537	similar to chloroplast nucleoid DNA-binding protein, putative [Arabidopsis thaliana] (TAIR:AT5G10770.1); similar to CND41, chloroplast nucleoid DNA binding protein [Nicotiana tabacum] (GB:BAA22813.1); contains InterPro domain Peptidase A1, pepsin; (InterPro:IPR001461); contains InterPro domain Peptidase aspartic, catalytic; (InterPro:IPR009007)
250580_at	AT5G07440	324.7	46.27	0.142501	Encodes the alpha-subunit of the glutamate dehydrogenase. The enzyme is almost exclusively found in the mitochondria of stem and leaf companion cells.
250670_at	AT5G06860	134.2	45.35	0.337928	polygalacturonase inhibiting protein 1 (PGIP1) mRNA,
250676_at	AT5G06320	285.725	105.17	0.368081	encodes a protein whose sequence is similar to tobacco hairpin-induced gene (HIN1) and Arabidopsis non-race specific disease resistance gene (NDR1). Expression of this gene is induced by cucumber mosaic virus, spermine and Pseudomonas syringae pv. tomato DC3000. The gene product is localized to the plasma membrane.
250728_at	AT5G06440	85.035	42.425	0.498912	similar to unknown protein [Arabidopsis thaliana] (TAIR:AT3G11720.2); similar to expressed protein [Oryza sativa (japonica cultivar-group)] (GB:ABA94317.2); contains domain Bet v1-like (SSF55961)
250777_at	AT5G05440	373.61	45.44	0.121624	similar to unknown protein [Arabidopsis thaliana] (TAIR:AT2G38310.1); similar to hypothetical protein [Nicotiana tabacum] (GB:CAI84653.1); contains InterPro domain Bet v I allergen; (InterPro:IPR000916); contains InterPro domain Streptomyces cyclase/dehydrase; (InterPro:IPR005031)
250937_at	AT5G03230	102.26	38.495	0.376442	similar to unknown protein [Arabidopsis thaliana] (TAIR:AT5G60680.1); similar to Protein of unknown function DUF584 [Medicago truncatula] (GB:ABD32800.1); contains InterPro domain Protein of unknown function DUF584; (InterPro:IPR007608)
251054_at	AT5G01540	67.585	25.305	0.374417	similar to lectin protein kinase, putative [Arabidopsis thaliana] (TAIR:AT5G01560.1); similar to lectin protein kinase, putative [Arabidopsis thaliana] (TAIR:AT3G08870.1); similar to lectin protein kinase, putative [Arabidopsis thaliana] (TAIR:AT5G01550.1); similar to receptor lectin protein kinase-like [Cucumis melo] (GB:AAU04770.1); contains InterPro domain Protein kinase-like; (InterPro:IPR011…
251155_at	AT3G63160	530.17	155.27	0.292868	similar to outer envelope membrane protein, putative [Arabidopsis thaliana] (TAIR:AT3G52420.1); similar to chloroplast outer envelope membrane protein [Erysimum cheiri] (GB:AAK52964.1)
251179_at	AT3G63460	107.025	31.33	0.292735	similar to transducin family protein / WD-40 repeat family protein [Arabidopsis thaliana] (TAIR:AT1G18830.1); similar to Sec31p [Oryza sativa] (GB:BAB47154.1); similar to Os07g0657200 [Oryza sativa (japonica cultivar-group)] (GB:NP_001060510.1); contains InterPro domain WD-40 repeat; (InterPro:IPR001680)
251192_at	AT3G62720	158.16	51.27	0.324165	Encodes a protein with xylosyltransferase activity, which is specific for UDP-xylose as donor substrate and for oligosaccharides with a degree of polymerization >4. Although the enzyme utilizes either cellopentaose or cellohexaose, its activity is four-fold higher with cellohexaose as an acceptor compared to cellopentaose. The enzyme is able to add several xylosyl residues to the acceptor forming…
251356_at	AT3G61060	273.205	126.055	0.461393	similar to ATPP2-A12 (Phloem protein 2-A12) [Arabidopsis thaliana] (TAIR:AT1G12710.1); similar to Cyclin-like F-box; Galactose-binding like [Medicago truncatula] (GB:ABE86301.1); contains InterPro domain Cyclin-like F-box; (InterPro:IPR001810)
251432_at	AT3G59820	37.425	17.645	0.471476	similar to calcium-binding EF hand family protein [Arabidopsis thaliana] (TAIR:AT1G65540.1); similar to Os02g0608400 [Oryza sativa (japonica cultivar-group)] (GB:NP_001047387.1); similar to H0306B06.8 [Oryza sativa (indica cultivar-group)] (GB:CAH67493.1); similar to Ca2+ binding protein cbp1 [Triticum aestivum] (GB:AAW66005.1); contains InterPro domain EF-Hand type; (InterPro:IPR011992); contain…
251443_at	AT3G59940	804.885	326.28	0.405375	similar to kelch repeat-containing F-box family protein [Arabidopsis thaliana] (TAIR:AT2G44130.1); similar to kelch repeat-containing F-box family protein-like [Oryza sativa (japonica cultivar-group)] (GB:BAD15578.1); similar to Os11g0246200 [Oryza sativa (japonica cultivar-group)] (GB:NP_001067606.1); similar to Os06g0594400 [Oryza sativa (japonica cultivar-group)] (GB:NP_001057979.1); contains …
251479_at	AT3G59700	11.45	5.38	0.469869	member of Receptor kinase-like protein family
251507_at	AT3G59080	73.54	30.86	0.419636	similar to aspartyl protease family protein [Arabidopsis thaliana] (TAIR:AT2G42980.1); similar to Os02g0314600 [Oryza sativa (japonica cultivar-group)] (GB:NP_001046662.1); similar to Avr9/Cf-9 rapidly elicited protein 36 [Nicotiana tabacum] (GB:AAV92892.1); contains InterPro domain Peptidase A1, pepsin; (InterPro:IPR001461); contains InterPro domain Peptidase aspartic, catalytic; (InterPro:IPR00…
251584_at	AT3G58620	124.86	50.575	0.405054	similar to TTL3 (TETRATRICOPETIDE-REPEAT THIOREDOXIN-LIKE 3), protein binding [Arabidopsis thaliana] (TAIR:AT2G42580.1); similar to Os01g0218200 [Oryza sativa (japonica cultivar-group)] (GB:NP_001042410.1); similar to 4D11_10 [Brassica rapa subsp. pekinensis] (GB:AAZ67524.1); similar to Os01g0616300 [Oryza sativa (japonica cultivar-group)] (GB:NP_001043576.1); contains InterPro domain Tetratricop…
251642_at	AT3G57520	554.705	191.45	0.345138	similar to ATSIP1 (ARABIDOPSIS THALIANA SEED IMBIBITION 1), hydrolase, hydrolyzing O-glycosyl compounds [Arabidopsis thaliana] (TAIR:AT1G55740.1); similar to DIN10 (DARK INDUCIBLE 10), hydrolase, hydrolyzing O-glycosyl compounds [Arabidopsis thaliana] (TAIR:AT5G20250.3); similar to putative imbibition protein [Brassica oleracea] (GB:CAA55893.1); similar to alkaline alpha galactosidase [Cucumis sa…
251643_at	AT3G57550	243.615	104.895	0.430577	guanylate kinase
251705_at	AT3G56400	338.325	121.345	0.358664	member of WRKY Transcription Factor; Group III. Function as activator of SA-dependent defense genes and a repressor of JA-regulated genes. WRKY70-controlled suppression of JA-signaling is partly executed by NPR1.
251745_at	AT3G55980	237.1	57.91	0.244243	similar to CZF1/ZFAR1 [Arabidopsis thaliana] (TAIR:AT2G40140.2); similar to Cys-3-His zinc finger protein [Capsicum annuum] (GB:ABI30334.1); contains InterPro domain Ankyrin; (InterPro:IPR002110); contains InterPro domain Zinc finger, CCCH-type; (InterPro:IPR000571)
251790_at	AT3G55470	41.625	19.425	0.466667	similar to C2 domain-containing protein [Arabidopsis thaliana] (TAIR:AT1G63220.1); similar to Os-FIERG2 gene product [Oryza sativa] (GB:AAC04628.1); contains InterPro domain C2; (InterPro:IPR000008); contains InterPro domain C2 calcium/lipid-binding region, CaLB; (InterPro:IPR008973)
251861_at	AT3G54810	104.65	39.91	0.381366	Encodes a protein containing a GATA type zinc finger domain that is expressed in the embryo axis and involved in germination. Mutants have a reduced rate of germination even when stratified.
251899_at	AT3G54400	646.895	239.87	0.370802	similar to pepsin A [Arabidopsis thaliana] (TAIR:AT5G07030.1); similar to Peptidase A1, pepsin [Medicago truncatula] (GB:ABE83791.1); contains InterPro domain Peptidase A1, pepsin; (InterPro:IPR001461); contains InterPro domain Peptidase aspartic, catalytic; (InterPro:IPR009007)
251918_at	AT3G54040	45.905	19.78	0.43089	similar to photoassimilate-responsive protein, putative [Arabidopsis thaliana] (TAIR:AT5G52390.1); similar to NtEIG-E80 [Nicotiana tabacum] (GB:BAB16427.1); contains InterPro domain PAR1; (InterPro:IPR009489)
252040_at	AT3G52060	302.46	136.405	0.450985	similar to unknown protein [Arabidopsis thaliana] (TAIR:AT5G22070.1); similar to Protein of unknown function DUF266, plant [Medicago truncatula] (GB:ABE91847.1); similar to Os03g0648100 [Oryza sativa (japonica cultivar-group)] (GB:NP_001050776.1); similar to Protein of unknown function DUF266, plant [Medicago truncatula] (GB:ABE78946.1); contains InterPro domain Protein of unknown function DUF266…
252066_at	AT3G51550	262.55	95.08	0.362141	similar to protein kinase family protein [Arabidopsis thaliana] (TAIR:AT5G39000.1); similar to protein kinase family protein [Arabidopsis thaliana] (TAIR:AT5G28680.1); similar to protein kinase family protein [Arabidopsis thaliana] (TAIR:AT3G04690.1); similar to Protein kinase [Medicago truncatula] (GB:ABE93789.1); similar to putative receptor-like protein kinase [Oryza sativa (japonica cultivar-…
252073_at	AT3G51750	44.81	21.745	0.485271	similar to hypothetical protein MtrDRAFT_AC146554g6v1 [Medicago truncatula] (GB:ABE91100.1)
252167_at	AT3G50560	233.17	108.49	0.465283	similar to short-chain dehydrogenase/reductase (SDR) family protein [Arabidopsis thaliana] (TAIR:AT3G06060.1); similar to Os08g0476300 [Oryza sativa (japonica cultivar-group)] (GB:NP_001062040.1); similar to short-chain dehydrogenase/reductase SDR [Rubrobacter xylanophilus DSM 9941] (GB:YP_645735.1); contains InterPro domain Short-chain dehydrogenase/reductase SDR; (InterPro:IPR002198); contains …
252170_at	AT3G50480	316.525	56.9	0.179765	Homolog of RPW8
252183_at	AT3G50740	131.94	35.655	0.270236	UGT72E1 is an UDPG:coniferyl alcohol glucosyltransferase which specifically glucosylates sinapyl- and coniferyl aldehydes. The enzyme is thought to be involved in lignin metabolism.
252193_at	AT3G50060	276.81	59.74	0.215816	Member of the R2R3 factor gene family.
252234_at	AT3G49780	140.04	39.775	0.284026	Phytosulfokine 3 precursor, coding for a unique plant peptide growth factor. Plants overexpressing this gene (under a 35S promoter), develop normal cotyledons and hypocotyls but their growth, in particular that of their roots, was faster than that of wildtype.
252250_at	AT3G49790	130.935	32.2	0.245924	similar to ATPP2-A10 (Phloem protein 2-A10) [Arabidopsis thaliana] (TAIR:AT1G10150.1); similar to hypothetical protein [Oryza sativa (japonica cultivar-group)] (GB:AAT85053.1); similar to Os03g0769900 [Oryza sativa (japonica cultivar-group)] (GB:NP_001051400.1); similar to expressed protein [Oryza sativa (japonica cultivar-group)] (GB:AAR87321.1); contains domain FAMILY NOT NAMED (PTHR21477); con…
252415_at	AT3G47340	434.805	76.225	0.175308	encodes a glutamine-dependent asparagine synthetase, the predicted ASN1 peptide contains a purF-type glutamine-binding domain, and is expressed predominantly in shoot tissues, where light has a negative effect on its mRNA accumulation. Expression is induced within 3 hours of dark treatment, in senescing leaves and treatment with exogenous photosynthesis inhibitor. Induction of gene expression was…
252474_at	AT3G46620	151.305	60.12	0.397343	similar to zinc finger (C3HC4-type RING finger) family protein [Arabidopsis thaliana] (TAIR:AT5G59550.1); similar to Zinc finger, RING-type; Thioredoxin-related; RINGv [Medicago truncatula] (GB:ABE81988.1); contains InterPro domain Protein of unknown function DUF1117; (InterPro:IPR010543); contains InterPro domain Zinc finger, RING-type; (InterPro:IPR001841)
252483_at	AT3G46600	188.87	74.48	0.394345	similar to scarecrow-like transcription factor 11 (SCL11) [Arabidopsis thaliana] (TAIR:AT5G59450.1); similar to GRAS1 [Nicotiana tabacum] (GB:ABE02823.1); contains InterPro domain GRAS transcription factor; (InterPro:IPR005202)
252511_at	AT3G46280	161.58	10.505	0.0650142	similar to receptor protein kinase-related [Arabidopsis thaliana] (TAIR:AT3G46270.1); similar to Protein kinase [Medicago truncatula] (GB:ABE90342.1); contains domain Immunoglobulin (SSF48726); contains domain no description (G3D.2.60.40.10)
252563_at	AT3G45970	138.74	31.5	0.227043	member of EXPANSIN-LIKE. Naming convention from the Expansin Working Group (Kende et al, 2004. Plant Mol Bio)
252573_at	AT3G45260	66.97	31.84	0.475437	similar to zinc finger (C2H2 type) family protein [Arabidopsis thaliana] (TAIR:AT5G60470.1); similar to Zinc finger, C2H2-type [Medicago truncatula] (GB:ABE79766.1); contains InterPro domain Zinc finger, C2H2-type; (InterPro:IPR007087)
252592_at	AT3G45640	251.945	127.175	0.504773	Encodes a mitogen-activated kinase whose mRNA levels increase in response to touch, cold, salinity stress and chitin oligomers.
252629_at	AT3G44970	73.5	36.915	0.502245	similar to CYP708A2 (cytochrome P450, family 708, subfamily A, polypeptide 2) [Arabidopsis thaliana] (TAIR:AT5G48000.5); similar to E-class P450, group I [Medicago truncatula] (GB:ABE90564.1); similar to Os04g0570000 [Oryza sativa (japonica cultivar-group)] (GB:NP_001053599.1); similar to OSJNBa0088I22.16 [Oryza sativa (japonica cultivar-group)] (GB:CAD41584.3); contains InterPro domain Cytochrom…
252679_at	AT3G44260	55.825	21.275	0.381102	similar to CCR4-NOT transcription complex protein, putative [Arabidopsis thaliana] (TAIR:AT5G22250.1); similar to CCR4 associated factor 1-related protein [Capsicum annuum] (GB:ABG66307.1); contains InterPro domain Ribonuclease CAF1; (InterPro:IPR006941); contains InterPro domain Polynucleotidyl transferase, Ribonuclease H fold; (InterPro:IPR012337)
252742_at	AT3G43290	19	9.445	0.497105
252743_at	AT3G43300	96.87	41.79	0.431403	AtMIN7 is an immunity associated Arabidopsis protein targeted by HopM1, a conserved Pseudomonas syringae virulence protein. AtMIN7 encodes one of the eight members of the Arabidopsis adenosine diphosphate (ADP) ribosylation factor (ARF) guanine nucleotide exchange factor (GEF) protein family. The AFR GEF proteins are key components of the vesicle trafficking system in eukaryotic cells. HopM1 medi…
252849_at	AT4G40040	1055.46	509.705	0.482922	Identical to Histone H3.3 (HTR8) [Arabidopsis Thaliana] (GB:P59169;GB:Q6NR95); similar to histone H3 [Arabidopsis thaliana] (TAIR:AT5G10980.1); similar to histone H3.2 [Arabidopsis thaliana] (TAIR:AT4G40030.3); similar to disease-resistent-related protein [Oryza sativa] (GB:AAL78367.1); contains InterPro domain Histone-fold; (InterPro:IPR009072); contains InterPro domain Histone H3; (InterPro:IPR…
252940_at	AT4G39270	24.34	10.9	0.447823	similar to leucine-rich repeat transmembrane protein kinase, putative [Arabidopsis thaliana] (TAIR:AT2G16250.1); similar to Os03g0724300 [Oryza sativa (japonica cultivar-group)] (GB:NP_001051121.1); similar to Os07g0134600 [Oryza sativa (japonica cultivar-group)] (GB:NP_001058843.1); similar to putative receptor-like protein kinase [Oryza sativa (japonica cultivar-group)] (GB:AAP68881.1); contain…
252957_at	AT4G38680	97.87	35.915	0.366966	encodes a glycine-rich protein that is present as several copies in the genome. It is expressed equally abundantly in all tissues examined.
252976_s_at	AT4G38550	119.72	27.795	0.232167	similar to unknown protein [Arabidopsis thaliana] (TAIR:AT2G20950.3); similar to pEARLI 4 gene product (GB:AAC37472.1); contains InterPro domain Arabidopsis phospholipase-like; (InterPro:IPR007942)
252991_at	AT4G38470	185.22	87.27	0.471169	similar to protein kinase family protein [Arabidopsis thaliana] (TAIR:AT2G17700.1); similar to protein kinase family protein [Arabidopsis thaliana] (TAIR:AT4G35780.1); similar to flag-tagged protein kinase domain of putative mitogen-activated protein kinase kinase kinase [synthetic construct] (GB:ABK06436.1); similar to Protein kinase; Amino acid-binding ACT [Medicago truncatula] (GB:ABE89440.1);…
252997_at	AT4G38400	44.64	17.775	0.398185	member of EXPANSIN-LIKE. Naming convention from the Expansin Working Group (Kende et al, 2004. Plant Mol Bio)
253061_at	Multitple Genes	1282.03	355.11	0.27699	Detects for AT4G37610-TAIR-G/AT4G37608-TAIR-G
253125_at	AT4G36040	1730.5	750.03	0.433418	Identical to Chaperone protein dnaJ 11, chloroplast precursor (AtJ11) (AtDjC11) (ATJ11) [Arabidopsis Thaliana] (GB:Q9FYB5;GB:O65641); similar to DNAJ heat shock protein, putative [Arabidopsis thaliana] (TAIR:AT2G17880.1); similar to DnaJ-like protein [Phaseolus vulgaris] (GB:AAB36543.1); contains InterPro domain Heat shock protein DnaJ, N-terminal; (InterPro:IPR001623)
253161_at	AT4G35770	997.64	229.44	0.229983	Senescence-associated gene that is strongly induced by phosphate starvation. Transcripts are differentially regulated at the level of mRNA stability at different times of day. mRNAs are targets of the mRNA degradation pathway mediated by the downstream (DST) instability determinant.
253172_at	AT4G35060	110.165	38.43	0.34884	similar to ATFP6 (FARNESYLATED PROTEIN 6), metal ion binding [Arabidopsis thaliana] (TAIR:AT4G38580.1); similar to GMFP7 [Glycine max] (GB:AAD09515.1); contains InterPro domain Heavy metal transport/detoxification protein; (InterPro:IPR006121)
253281_at	AT4G34138	82.21	22.79	0.277217	similar to UGT73B2, UDP-glucosyltransferase/ UDP-glycosyltransferase/ flavonol 3-O-glucosyltransferase [Arabidopsis thaliana] (TAIR:AT4G34135.1); similar to UGT73B3 (UDP-glucosyl transferase 73B3), UDP-glycosyltransferase/ abscisic acid glucosyltransferase/ transferase, transferring hexosyl groups [Arabidopsis thaliana] (TAIR:AT4G34131.1); similar to UDP-glucose glucosyltransferase [Rhodiola sach…
253317_at	AT4G33960	84.59	37.915	0.448221	similar to unknown protein [Arabidopsis thaliana] (TAIR:AT2G15830.1)
253323_at	AT4G33920	73.895	32.355	0.437851	similar to protein phosphatase 2C family protein / PP2C family protein [Arabidopsis thaliana] (TAIR:AT5G66080.1); similar to protein phosphatase 2C, putative / PP2C, putative [Arabidopsis thaliana] (TAIR:AT3G51370.1); similar to Os12g0580900 [Oryza sativa (japonica cultivar-group)] (GB:NP_001067133.1); similar to BTH-induced protein phosphatase 2C 2 K2 form [Oryza sativa (indica cultivar-group)] …
253332_at	AT4G33420	142.365	67.11	0.471394	Identical to Peroxidase 47 precursor (EC 1.11.1.7) (Atperox P47) (ATP32) (PER47) [Arabidopsis Thaliana] (GB:Q9SZB9); similar to peroxidase [Arabidopsis thaliana] (TAIR:AT5G51890.1); similar to TPA: class III peroxidase 117 precursor [Oryza sativa (japonica cultivar-group)] (GB:CAH69359.1); similar to Os08g0113000 [Oryza sativa (japonica cultivar-group)] (GB:NP_001060836.1); contains InterPro doma…
253414_at	AT4G33050	203.885	80.72	0.395909	similar to calmodulin-binding family protein [Arabidopsis thaliana] (TAIR:AT2G26190.1); similar to Os01g0570800 [Oryza sativa (japonica cultivar-group)] (GB:NP_001043374.1); similar to IQ calmodulin-binding re (GB:ABD28516.1); similar to Os05g0197300 [Oryza sativa (japonica cultivar-group)] (GB:NP_001054871.1); contains InterPro domain IQ calmodulin-binding region; (InterPro:IPR000048)
253448_at	AT4G32640	99.835	47.225	0.473031	Identical to Putative protein transport protein Sec24-like At4g32640 [Arabidopsis Thaliana] (GB:Q9M081;GB:O65535); similar to CEF (CLONE EIGHTY-FOUR), transporter [Arabidopsis thaliana] (TAIR:AT3G44340.2); similar to Protein transport protein Sec24-like CEF, putative, expressed [Oryza sativa (japonica cultivar-group)] (GB:ABA93724.1); similar to retrotransposon protein, putative, unclassified, ex…
253458_at	AT4G32070	62.955	26.48	0.420618	similar to octicosapeptide/Phox/Bem1p (PB1) domain-containing protein / tetratricopeptide repeat (TPR)-containing protein [Arabidopsis thaliana] (TAIR:AT2G25290.1); similar to Os08g0296900 [Oryza sativa (japonica cultivar-group)] (GB:NP_001061478.1); similar to Os09g0556200 [Oryza sativa (japonica cultivar-group)] (GB:NP_001063897.1); similar to putative octicosapeptide/Phox/Bem1p (PB1) domain-/t…
253512_at	AT4G31750	78.39	35.915	0.458158	similar to protein phosphatase 2C, putative / PP2C, putative [Arabidopsis thaliana] (TAIR:AT5G24940.1); similar to protein phosphatase 2C [Mesembryanthemum crystallinum] (GB:BAB88944.1); contains InterPro domain Protein phosphatase 2C; (InterPro:IPR000222); contains InterPro domain Protein phosphatase 2C-like; (InterPro:IPR001932)
253535_at	AT4G31550	66.18	22.32	0.337262	member of WRKY Transcription Factor; Group II-d; negative regulator of basal resistance to Pseudomonas syringae.
253562_at	AT4G31130	255.04	109.695	0.430109	similar to Protein of unknown function DUF1218 [Medicago truncatula] (GB:ABE80387.1); contains InterPro domain Protein of unknown function DUF1218; (InterPro:IPR009606)
253643_at	AT4G29780	45.025	22.6	0.501943	similar to unknown protein [Arabidopsis thaliana] (TAIR:AT5G12010.1); similar to Os01g0582600 [Oryza sativa (japonica cultivar-group)] (GB:NP_001043414.1); similar to Os05g0593000 [Oryza sativa (japonica cultivar-group)] (GB:NP_001056499.1); similar to unknown protein [Oryza sativa (japonica cultivar-group)] (GB:BAD72250.1)
253647_at	AT4G29950	238.85	118.425	0.495813	similar to RabGAP/TBC domain-containing protein [Arabidopsis thaliana] (TAIR:AT2G19240.1); similar to Os08g0518100 [Oryza sativa (japonica cultivar-group)] (GB:NP_001062249.1); similar to putative microtubule-associated protein [Oryza sativa (japonica cultivar-group)] (GB:BAD45848.1); contains InterPro domain RabGAP/TBC; (InterPro:IPR000195)
253666_at	AT4G30270	1652.36	349.345	0.211422	encodes a protein similar to endo xyloglucan transferase in sequence. It is also very similar to BRU1 in soybean, which is involved in brassinosteroid response.
253872_at	AT4G27410	151.995	33.775	0.222211	Encodes a NAC transcription factor induced in response to dessication. It is localized to the nucleus and acts as a transcriptional activator in ABA-mediated dehydration response.
253911_at	AT4G27300	408.58	177.245	0.433807	similar to ARK1 (A. THALIANA RECEPTOR KINASE I), kinase [Arabidopsis thaliana] (TAIR:AT1G65790.1); similar to S-locus protein kinase, putative [Arabidopsis thaliana] (TAIR:AT4G27290.1); similar to ARK3 (Arabidopsis Receptor Kinase 3), kinase [Arabidopsis thaliana] (TAIR:AT4G21380.1); similar to Protein kinase; S-locus glycoprotein; Curculin-like (mannose-binding) lectin; Apple-like [Medicago trun…
253915_at	AT4G27280	514.655	99.705	0.193732	similar to PBP1 (PINOID-BINDING PROTEIN 1), calcium ion binding [Arabidopsis thaliana] (TAIR:AT5G54490.1); similar to Avr9/Cf-9 rapidly elicited protein 20 [Nicotiana tabacum] (GB:AAV92890.1); contains InterPro domain EF-Hand type; (InterPro:IPR011992); contains InterPro domain Calcium-binding EF-hand; (InterPro:IPR002048)
253954_at	AT4G26970	529.535	227.59	0.429792	Identical to Aconitate hydratase 3, mitochondrial precursor (EC 4.2.1.3) (Citrate hydro-lyase 3) (Aconitase 3) (ACO3) [Arabidopsis Thaliana] (GB:Q94A28;GB:Q9SZ36); similar to aconitate hydratase, cytoplasmic / citrate hydro-lyase / aconitase (ACO) [Arabidopsis thaliana] (TAIR:AT4G35830.1); similar to aconitate hydratase, cytoplasmic, putative / citrate hydro-lyase/aconitase, putative [Arabidopsis…
253991_at	AT4G26000	54.265	23.945	0.44126	Encodes a novel Arabidopsis gene encoding a polypeptide with K-homology (KH) RNA-binding modules, which acts on vegetative growth and pistil development. Genetic studies suggest that PEP interacts with element(s) of the CLAVATA signaling pathway.
254083_at	AT4G24920	606.935	245.3	0.404162	Identical to Protein transport protein SEC61 gamma-1 subunit (SEC61G2) [Arabidopsis Thaliana] (GB:Q9SW34); similar to protein transport protein SEC61 gamma subunit, putative [Arabidopsis thaliana] (TAIR:AT5G50460.1); similar to Os02g0178400 [Oryza sativa (japonica cultivar-group)] (GB:NP_001046076.1); similar to Protein transport protein SEC61 subunit gamma (GB:Q7Z1B8); similar to PREDICTED: hypo…
254103_at	AT4G25030	293.6	113.595	0.386904	similar to unknown protein [Arabidopsis thaliana] (TAIR:AT5G45410.3); similar to Os07g0159500 [Oryza sativa (japonica cultivar-group)] (GB:NP_001058932.1); similar to Os10g0580900 [Oryza sativa (japonica cultivar-group)] (GB:NP_001065517.1); similar to unknown protein [Oryza sativa (japonica cultivar-group)] (GB:BAD67910.1)
254120_at	AT4G24570	156.435	32.52	0.207882	similar to mitochondrial substrate carrier family protein [Arabidopsis thaliana] (TAIR:AT2G22500.1); similar to putative mitochondrial dicarboxylate carrier protein [Trifolium pratense] (GB:BAE71294.1); contains InterPro domain Mitochondrial carrier protein; (InterPro:IPR002067); contains InterPro domain Mitochondrial substrate carrier; (InterPro:IPR001993)
254159_at	AT4G24240	72.505	34.3	0.473071	Encodes a Ca-dependent calmodulin binding protein. Sequence similarity to the WRKY transcription factor gene family.
254193_at	AT4G23870	32.085	13.34	0.415771	similar to unknown protein [Arabidopsis thaliana] (TAIR:AT4G11020.1)
254211_at	AT4G23570	243.625	105.225	0.431914	Closely related to SGT1B, may function in SCF(TIR1) mediated protein degradation. AtSGT1a and AtSGT1b are functionally redundant in the resistance to pathogenes. AtSGT1b was more highly expressed than AtSGT1. The N-terminal TPR domain of AtSGT1a reduces the steady-state level of Arabidopsis SGT1 proteins whereas the same domain from AtSGT1b enhances SGT1 accumulation. The TPR domain is dispensabl…
254231_at	Multitple Genes	81.825	19.47	0.237947	Detects for AT4G23800-TAIR-G/AT4G23810-TAIR-G
254241_at	AT4G23190	29.49	7.97	0.270261	Encodes putative receptor-like protein kinase that is induced by the soil-borne vascular bacteria, Ralstonia solanacearum. Naming convention from Chen et al 2003 (PMID 14756307)
254256_at	AT4G23180	322.725	149.57	0.46346	Encodes a receptor-like protein kinase. Naming convention from Chen et al 2003 (PMID 14756307)
254270_at	AT4G23100	653.065	236.215	0.361702	Encodes the enzyme glutamate-cysteine ligase catalyzing the first, and rate-limiting, step of glutathione biosynthesis. Required for cell proliferation at the root tip. Involved in susceptibility to the bacterial pathogen Pseudomonas syringae. Mutants are phytoalexin defective.
254306_at	AT4G22330	100.835	26.63	0.264095	Encodes AtCES1 for Acyl-CoA independent ceramide synthase.
254343_at	AT4G21990	551.435	266.2	0.48274	Encodes a protein disulfide isomerase-like (PDIL) protein, a member of a multigene family within the thioredoxin (TRX) superfamily. This protein also belongs to the adenosine 5'-phosphosulfate reductase-like (APRL) group.
254384_at	AT4G21870	642.195	209.625	0.32642	similar to HSP18.2 (HEAT SHOCK PROTEIN 18.2) [Arabidopsis thaliana] (TAIR:AT5G59720.1); similar to unknown protein [Oryza sativa (japonica cultivar-group)] (GB:BAC83716.1); contains InterPro domain HSP20-like chaperone; (InterPro:IPR008978); contains InterPro domain Heat shock protein Hsp20; (InterPro:IPR002068)
254410_at	AT4G21410	57.27	24.92	0.435132	similar to protein kinase family protein [Arabidopsis thaliana] (TAIR:AT4G21400.1); similar to protein kinase family protein [Arabidopsis thaliana] (TAIR:AT4G00970.1); similar to receptor-like protein kinase homolog RK20-1 [Phaseolus vulgaris] (GB:AAD21872.1); contains InterPro domain Protein kinase-like; (InterPro:IPR011009); contains InterPro domain Protein kinase; (InterPro:IPR000719); contain…
254424_at	AT4G21510	104.79	46.14	0.440309	similar to F-box family protein [Arabidopsis thaliana] (TAIR:AT4G05010.1); similar to At1g61340 [Medicago truncatula] (GB:ABD32592.1); contains InterPro domain Cyclin-like F-box; (InterPro:IPR001810)
254432_at	AT4G20830	163.395	41.995	0.257015	Identical to Reticuline oxidase-like protein precursor (EC 1.21.-.-) [Arabidopsis Thaliana] (GB:Q9SVG4;GB:Q3E9Y2;GB:Q8H7B5); similar to ATSEC1A, electron carrier [Arabidopsis thaliana] (TAIR:AT1G01980.1); similar to FAD-binding domain-containing protein [Arabidopsis thaliana] (TAIR:AT4G20840.1); similar to FAD-binding domain-containing protein [Arabidopsis thaliana] (TAIR:AT1G30740.1); similar to…
254447_at	AT4G20860	162.7	31.285	0.192286	similar to FAD-binding domain-containing protein [Arabidopsis thaliana] (TAIR:AT5G44360.1); similar to FAD-linked oxidoreductase 1 [Glycine max] (GB:ABC41950.1); contains InterPro domain FAD linked oxidase, N-terminal; (InterPro:IPR006094); contains InterPro domain Berberine/berberine-like; (InterPro:IPR012951); contains InterPro domain Oxygen oxidoreductase covalent FAD-binding site; (InterPro:I…
254492_at	AT4G20260	802.595	301.385	0.375513	similar to DREPP plasma membrane polypeptide-related [Arabidopsis thaliana] (TAIR:AT5G44610.1); similar to plasma membrane polypeptide [Nicotiana tabacum] (GB:CAA69901.1); contains InterPro domain DREPP plasma membrane polypeptide; (InterPro:IPR008469)
254500_at	AT4G20110	70.06	31.46	0.449044	Identical to Vacuolar sorting receptor 7 precursor (AtVSR7) (Epidermal growth factor receptor-like protein 3) (AtELP3) (BP80-like protein f) (AtBP80f) (VSR7) [Arabidopsis Thaliana] (GB:Q8L7E3;GB:O49438); similar to vacuolar sorting receptor, putative [Arabidopsis thaliana] (TAIR:AT1G30900.1); similar to vacuolar sorting receptor, putative [Arabidopsis thaliana] (TAIR:AT2G34940.1); similar to VSR-…
254521_at	AT5G44820	29.56	13.375	0.45247	similar to unknown protein [Arabidopsis thaliana] (TAIR:AT4G19970.1); similar to H0307D04.3 [Oryza sativa (indica cultivar-group)] (GB:CAH66858.1); contains domain (Trans)glycosidases (SSF51445); contains domain PENTATRICOPEPTIDE REPEAT-CONTAINING PROTEIN (PTHR10483)
254549_at	AT4G19880	257.62	94.575	0.36711	similar to unknown protein [Arabidopsis thaliana] (TAIR:AT5G45020.1); similar to Glutathione S-transferase, C-terminal-like [Medicago truncatula] (GB:ABC75353.1); contains InterPro domain Thioredoxin-like fold; (InterPro:IPR012336); contains InterPro domain Glutathione S-transferase, C-terminal-like; (InterPro:IPR010987); contains InterPro domain Thioredoxin fold; (InterPro:IPR012335)
254578_at	AT4G19410	911.835	456.585	0.500732	similar to pectinacetylesterase, putative [Arabidopsis thaliana] (TAIR:AT5G45280.2); similar to OSJNBa0041A02.14 [Oryza sativa (japonica cultivar-group)] (GB:CAD41867.2); similar to pectinacetylesterase precursor [Vigna radiata var. radiata] (GB:CAA67728.1); similar to Os04g0602500 [Oryza sativa (japonica cultivar-group)] (GB:NP_001053773.1); contains InterPro domain Pectinacetylesterase; (InterP…
254665_at	AT4G18340	52.525	21.495	0.409234	similar to glycosyl hydrolase family 17 protein [Arabidopsis thaliana] (TAIR:AT1G30080.1); similar to Os06g0531000 [Oryza sativa (japonica cultivar-group)] (GB:NP_001057782.1); similar to putative beta-1,3-glucanase precursor [Oryza sativa (japonica cultivar-group)] (GB:BAD54223.1); contains InterPro domain Glycoside hydrolase, family 17; (InterPro:IPR000490)
254707_at	AT4G18010	126.445	33.075	0.261576	inositol polyphosphate 5-phosphatase II (IP5PII) mRNA,
254723_at	AT4G13510	366.855	163.12	0.444644	Encodes a plasma membrane localized ammonium transporter.
254759_at	AT4G13180	172.15	66.13	0.384142	similar to short-chain dehydrogenase/reductase (SDR) family protein [Arabidopsis thaliana] (TAIR:AT3G03980.1); similar to short chain dehydrogenase [Solanum tuberosum] (GB:BAE46415.1); contains InterPro domain Short-chain dehydrogenase/reductase SDR; (InterPro:IPR002198); contains InterPro domain Glucose/ribitol dehydrogenase; (InterPro:IPR002347)
254770_at	AT4G13340	92.41	45.995	0.497728	similar to LRX2 (LEUCINE-RICH REPEAT/EXTENSIN 2), protein binding / structural constituent of cell wall [Arabidopsis thaliana] (TAIR:AT1G62440.1); similar to leucine-rich repeat family protein / extensin family protein [Arabidopsis thaliana] (TAIR:AT3G24480.1); similar to leucine-rich repeat family protein / extensin family protein [Arabidopsis thaliana] (TAIR:AT4G18670.1); similar to extensin-li…
254815_at	AT4G12420	1084.7	352.515	0.324987	encodes a protein of unknown function involved in directed root tip growth. It is a member of 19-member gene family and is distantly related structurally to the multiple-copper oxidases ascorbate oxidase and laccase, though it lacks the copper-binding domains. The protein is glycosylated and GPI-anchored. It is localized to the plasma membrane and the cell wall. The gene is expressed most strongl…
254818_at	AT4G12470	667.255	48.66	0.0729256	similar to pEARLI 1, lipid binding [Arabidopsis thaliana] (TAIR:AT4G12480.1); similar to HyPRP [Fragaria x ananassa] (GB:AAD01800.1); contains InterPro domain Plant lipid transfer/seed storage/trypsin-alpha amylase inhibitor; (InterPro:IPR003612)
254832_at	AT4G12490	389.08	84.03	0.215971	similar to protease inhibitor/seed storage/lipid transfer protein (LTP) family protein [Arabidopsis thaliana] (TAIR:AT4G12500.1); similar to HyPRP [Fragaria x ananassa] (GB:AAD01800.1); contains InterPro domain Plant lipid transfer/seed storage/trypsin-alpha amylase inhibitor; (InterPro:IPR003612)
254869_at	AT4G11890	27.36	12.54	0.458333	similar to EMB1290 (EMBRYO DEFECTIVE 1290), kinase [Arabidopsis thaliana] (TAIR:AT4G23250.1); similar to receptor-like protein kinase homolog RK20-1 [Phaseolus vulgaris] (GB:AAD21872.1); contains InterPro domain Protein kinase-like; (InterPro:IPR011009); contains InterPro domain Protein kinase; (InterPro:IPR000719); contains InterPro domain Serine/threonine protein kinase, active site; (InterPro:…
254926_at	AT4G11280	220.285	49.445	0.224459	encodes a a member of the 1-aminocyclopropane-1-carboxylate (ACC) synthase (S-adenosyl-L-methionine methylthioadenosine-lyase, EC 4.4.1.14) gene family
254931_at	AT4G11460	134.285	34.445	0.256507	similar to protein kinase family protein [Arabidopsis thaliana] (TAIR:AT4G11480.1); similar to CRK11 (CYSTEINE-RICH RLK11), kinase [Arabidopsis thaliana] (TAIR:AT4G23190.1); similar to protein kinase family protein [Arabidopsis thaliana] (TAIR:AT4G11470.1); similar to receptor-like protein kinase homolog RK20-1 [Phaseolus vulgaris] (GB:AAD21872.1); contains InterPro domain Protein kinase-like; (I…
255011_at	AT4G10040	348.465	165.82	0.475858	Encodes cytochrome c. Promoter directs preferential expression in vascular tissues of cotyledons, leaves, roots, and hypocotyls, and in anthers.
255037_at	AT4G09460	129.56	55.58	0.42899	Encodes myb6 DNA-binding protein.
255064_at	AT4G08950	758.105	221.435	0.29209	similar to PHI-1 (PHOSPHATE-INDUCED 1) [Arabidopsis thaliana] (TAIR:AT1G35140.1); similar to phi-1 [Nicotiana tabacum] (GB:BAA33810.1); contains InterPro domain Phosphate-induced protein 1 conserved region; (InterPro:IPR006766)
255116_at	AT4G08850	388.895	85.555	0.219995	similar to leucine-rich repeat transmembrane protein kinase, putative [Arabidopsis thaliana] (TAIR:AT1G35710.1); similar to Tyrosine protein kinase, active site [Medicago truncatula] (GB:ABE80260.1); similar to Tyrosine protein kinase, active site [Medicago truncatula] (GB:ABE82675.1); similar to Tyrosine protein kinase, active site [Medicago truncatula] (GB:ABE89207.1); contains InterPro domain …
255255_at	AT4G05070	545.845	103.86	0.190274	similar to wound induced protein-like [Vitis vinifera] (GB:AAO12870.1)
255319_at	AT4G04220	35.83	15.6	0.435389	similar to disease resistance family protein / LRR family protein [Arabidopsis thaliana] (TAIR:AT1G71400.1); similar to Hcr2-5D [Lycopersicon esculentum] (GB:AAC78596.1); contains InterPro domain Leucine-rich repeat; (InterPro:IPR001611); contains InterPro domain Leucine-rich repeat, typical subtype; (InterPro:IPR003591); contains InterPro domain Leucine-rich repeat, plant specific; (InterPro:IPR…
255381_at	AT4G03510	116.84	32.205	0.275633	RMA1 encodes a novel 28 kDa protein with a RING finger motif and a C-terminal membrane-anchoring domain that is involved in the secretory pathway.
255479_at	AT4G02380	383.89	67.005	0.174542	Encodes AtLEA5 (late embryogenesis abundant like protein). Also known as SENESCENCE-ASSOCIATED GENE 21 (SAG21). Has a role on oxidative stress tolerance. mRNA levels are elevated in response to various stresses.
255506_at	AT4G02130	99.43	44.16	0.444132	Encodes a protein with putative galacturonosyltransferase activity.
255524_at	AT4G02330	107.29	23.85	0.222295	similar to pectinesterase family protein [Arabidopsis thaliana] (TAIR:AT1G02810.1); similar to pectinesterase family protein [Arabidopsis thaliana] (TAIR:AT2G47550.1); similar to papillar cell-specific pectin methylesterase-like protein [Brassica napus] (GB:AAK84428.1); contains InterPro domain Virulence factor, pectin lyase fold; (InterPro:IPR011050); contains InterPro domain Plant invertase/pec…
255543_at	AT4G01870	426.315	32.62	0.0765162	similar to unknown protein [Arabidopsis thaliana] (TAIR:AT1G21680.1); similar to putative protein [Gossypium hirsutum] (GB:AAT57937.1); similar to Os03g0840200 [Oryza sativa (japonica cultivar-group)] (GB:NP_001051846.1); similar to Os07g0638100 [Oryza sativa (japonica cultivar-group)] (GB:NP_001060406.1); contains InterPro domain TolB, C-terminal; (InterPro:IPR011042); contains InterPro domain W…
255568_at	AT4G01250	85.51	15.185	0.177582	member of WRKY Transcription Factor; Group II-e
255596_at	AT4G01720	103.35	41.085	0.397533	member of WRKY Transcription Factor; Group II-b
255734_at	AT1G25550	419.175	135.525	0.323314	similar to myb family transcription factor [Arabidopsis thaliana] (TAIR:AT1G68670.1); similar to myb DNA-binding domain-containing protein [Musa acuminata] (GB:ABF70013.1); similar to Os02g0325600 [Oryza sativa (japonica cultivar-group)] (GB:NP_001046702.1); similar to Os01g0176700 [Oryza sativa (japonica cultivar-group)] (GB:NP_001042183.1); contains InterPro domain Homeodomain-like; (InterPro:I…
255742_at	AT1G25560	351.94	63.25	0.179718	similar to RAV2 (REGULATOR OF THE ATPASE OF THE VACUOLAR MEMBRANE), DNA binding / transcription factor [Arabidopsis thaliana] (TAIR:AT1G68840.1); similar to DNA binding protein Rav [Capsicum annuum] (GB:AAQ05799.1); contains InterPro domain Pathogenesis-related transcriptional factor and ERF; (InterPro:IPR001471); contains InterPro domain Nucleic acid-binding, OB-fold; (InterPro:IPR008994); conta…
255807_at	AT4G10270	69.025	16.39	0.23745	similar to wound-responsive protein, putative [Arabidopsis thaliana] (TAIR:AT4G10265.1); similar to putative wound-induced protein [Medicago sativa subsp. x varia] (GB:CAB65284.1); similar to wound induced protein [Solanum lycopersicum] (GB:CAA42537.1)
255826_at	AT2G40490	806.935	362.635	0.449398	Identical to Uroporphyrinogen decarboxylase, chloroplast precursor (EC 4.1.1.37) (URO-D) (UPD) [Arabidopsis Thaliana] (GB:O22886); similar to HEME1, uroporphyrinogen decarboxylase [Arabidopsis thaliana] (TAIR:AT3G14930.2); similar to Uroporphyrinogen decarboxylase, chloroplast precursor (URO-D) (UPD) (GB:Q42967); contains InterPro domain Uroporphyrinogen decarboxylase (URO-D); (InterPro:IPR000257…
255904_at	AT1G17860	151.325	50.645	0.334677	similar to trypsin and protease inhibitor family protein / Kunitz family protein [Arabidopsis thaliana] (TAIR:AT1G73260.1); similar to Lemir [Lycopersicon esculentum] (GB:AAC63057.1); contains InterPro domain Proteinase inhibitor I3, Kunitz legume; (InterPro:IPR002160); contains InterPro domain Kunitz inhibitor ST1-like; (InterPro:IPR011065)
255926_at	AT1G22190	286.33	102.655	0.35852	similar to RAP2.4 (related to AP2 4), DNA binding / transcription factor [Arabidopsis thaliana] (TAIR:AT1G78080.1); similar to putative AP2-binding protein [Jatropha curcas] (GB:AAZ14831.1); contains InterPro domain Pathogenesis-related transcriptional factor and ERF; (InterPro:IPR001471)
256212_at	AT1G50970	16.23	7.65	0.471349	similar to HIT1 (HEAT-INTOLERANT 1), transporter [Arabidopsis thaliana] (TAIR:AT1G50500.1); similar to PREDICTED: similar to CG3338-PA [Tribolium castaneum] (GB:XP_973234.1); contains InterPro domain Vps53-like, N-terminal; (InterPro:IPR007234)
256213_at	AT1G50990	16.72	8.14	0.486842	similar to protein kinase family protein [Arabidopsis thaliana] (TAIR:AT4G35230.1); similar to Os03g0132800 [Oryza sativa (japonica cultivar-group)] (GB:NP_001048870.1); similar to protein kinase-like protein [Oryza sativa] (GB:AAG13605.1); contains InterPro domain Serine/threonine protein kinase; (InterPro:IPR002290); contains InterPro domain Protein kinase-like; (InterPro:IPR011009); contains I…
256245_at	AT3G12580	668.095	323.315	0.483936	similar to heat shock cognate 70 kDa protein 3 (HSC70-3) (HSP70-3) [Arabidopsis thaliana] (TAIR:AT3G09440.1); similar to heat shock cognate 70 kDa protein 2 (HSC70-2) (HSP70-2) [Arabidopsis thaliana] (TAIR:AT5G02490.1); similar to HSC70-1 (heat shock cognate 70 kDa protein 1), ATP binding [Arabidopsis thaliana] (TAIR:AT5G02500.1); similar to heat shock protein 70-3 [Nicotiana tabacum] (GB:AAR1708…
256300_at	AT1G69490	196.62	86.65	0.440698	Encodes a member of the NAC transcription factor gene family. It is expressed in floral primordia and upregulated by AP3 and PI. Its expression is associated with leaf senescence.
256337_at	Multitple Genes	305.055	37.01	0.121322	Detects for AT1G72070-TAIR-G/AT1G72060-TAIR-G
256433_at	Multitple Genes	174.675	36.06	0.206441	Detects for AT3G10980-TAIR-G/AT3G10985-TAIR-G
256522_at	AT1G66160	75.41	18.35	0.243336	similar to U-box domain-containing protein [Arabidopsis thaliana] (TAIR:AT5G37490.1); similar to syringolide-induced protein 13-1-1 [Glycine max] (GB:BAB86896.1); contains InterPro domain U box; (InterPro:IPR003613)
256525_at	AT1G66180	346.7	160.41	0.462677	similar to aspartyl protease family protein [Arabidopsis thaliana] (TAIR:AT5G37540.1); similar to Os01g0844500 [Oryza sativa (japonica cultivar-group)] (GB:NP_001044781.1); similar to Aspartic proteinase nepenthesin-1 precursor (Nepenthesin-I) (GB:Q766C3); similar to Os03g0271900 [Oryza sativa (japonica cultivar-group)] (GB:NP_001049694.1); contains InterPro domain Peptidase A1, pepsin; (InterPro…
256526_at	AT1G66090	67.26	20.45	0.304044	similar to disease resistance protein (TIR-NBS-LRR class), putative [Arabidopsis thaliana] (TAIR:AT1G56540.1); similar to disease resistance-like protein [Brassica rapa] (GB:AAV74409.1); contains InterPro domain NB-ARC; (InterPro:IPR002182); contains InterPro domain Disease resistance protein; (InterPro:IPR000767); contains InterPro domain Toll-Interleukin receptor; (InterPro:IPR000157); contains…
256548_at	AT3G14770	409.325	157.635	0.38511	similar to nodulin MtN3 family protein [Arabidopsis thaliana] (TAIR:AT1G21460.1); similar to senescence-associated protein-like [Oryza sativa (japonica cultivar-group)] (GB:BAB92465.1); similar to Os01g0541800 [Oryza sativa (japonica cultivar-group)] (GB:NP_001043270.1); similar to Os01g0700100 [Oryza sativa (japonica cultivar-group)] (GB:NP_001043983.1); contains InterPro domain MtN3 and saliva …
256589_at	AT3G28740	218.225	16.36	0.0749685	similar to CYP81D8 (cytochrome P450, family 81, subfamily D, polypeptide 8), oxygen binding [Arabidopsis thaliana] (TAIR:AT4G37370.1); similar to CYP81D6 (cytochrome P450, family 81, subfamily D, polypeptide 6), oxygen binding [Arabidopsis thaliana] (TAIR:AT2G23220.1); similar to CYP81D7 (cytochrome P450, family 81, subfamily D, polypeptide 7), oxygen binding [Arabidopsis thaliana] (TAIR:AT2G2319…
256725_at	AT2G34070	227.635	76.5	0.336064	similar to unknown protein [Arabidopsis thaliana] (TAIR:AT1G29050.1); similar to unknown [Pisum sativum] (GB:ABA29157.1); contains InterPro domain Protein of unknown function DUF231, plant; (InterPro:IPR004253)
256755_at	AT3G25600	154.21	66.115	0.428734	similar to calmodulin, putative [Arabidopsis thaliana] (TAIR:AT1G18530.1); similar to Os05g0577500 [Oryza sativa (japonica cultivar-group)] (GB:NP_001056407.1); similar to Os01g0604500 [Oryza sativa (japonica cultivar-group)] (GB:NP_001043511.1); similar to EF-Hand type [Medicago truncatula] (GB:ABE85120.1); contains InterPro domain EF-Hand type; (InterPro:IPR011992); contains InterPro domain Cal…
256787_at	AT3G13790	171.905	60.4	0.351357	Encodes a protein with invertase activity.
256825_at	AT3G22120	1673.36	731.935	0.437404	cell wall-plasma membrane linker protein homolog (CWLP)
256891_at	AT3G19030	917.25	347.64	0.379002	similar to unknown protein [Arabidopsis thaliana] (TAIR:AT1G49500.1)
256916_at	AT3G24050	159.005	34.365	0.216125	Identical to GATA transcription factor 1 (AtGATA-1) (GATA1) [Arabidopsis Thaliana] (GB:Q8LAU9;GB:O49740); similar to zinc finger (GATA type) family protein [Arabidopsis thaliana] (TAIR:AT3G51080.1); similar to AG-motif binding protein-2 [Nicotiana tabacum] (GB:BAC98492.1); contains InterPro domain Zinc finger, GATA-type; (InterPro:IPR000679)
256922_at	AT3G19010	201.065	88.7	0.441151	similar to oxidoreductase, 2OG-Fe(II) oxygenase family protein [Arabidopsis thaliana] (TAIR:AT3G19000.2); similar to putative oxylase protein [Pinus pinaster] (GB:CAC83305.1); similar to Os03g0618300 [Oryza sativa (japonica cultivar-group)] (GB:NP_001050669.1); contains InterPro domain Isopenicillin N synthase; (InterPro:IPR002283); contains InterPro domain 2OG-Fe(II) oxygenase; (InterPro:IPR0051…
256933_at	AT3G22600	118.1	35.74	0.302625	similar to protease inhibitor/seed storage/lipid transfer protein (LTP) family protein [Arabidopsis thaliana] (TAIR:AT4G14815.1); similar to Plant lipid transfer protein/Par allergen [Medicago truncatula] (GB:ABE87133.1); contains InterPro domain Plant lipid transfer protein/Par allergen; (InterPro:IPR000528); contains InterPro domain Plant lipid transfer/seed storage/trypsin-alpha amylase inhibi…
256982_at	AT3G13460	301.28	131.615	0.436853	Physically interacts with CIPK1.
257022_at	AT3G19580	50.35	22.78	0.452433	Encodes zinc finger protein. mRNA levels are upregulated in response to ABA, high salt, and mild dessication. The protein is localized to the nucleus and acts as a transcriptional repressor.
257062_at	AT3G18290	226.665	99.265	0.437937	similar to unknown protein [Arabidopsis thaliana] (TAIR:AT1G74770.1); similar to Zinc finger, RING-type; Zinc finger, CHY-type; RINGv [Medicago truncatula] (GB:ABE78891.1); similar to putative E3 ubiquitin ligase [Lotus japonicus] (GB:BAF38781.1); similar to Zinc finger, RING-type; Zinc finger, CHY-type; RINGv [Medicago truncatula] (GB:ABE81983.1); contains InterPro domain Hemerythrin HHE cation …
257076_at	AT3G19680	197.8	58.5	0.295753	similar to unknown protein [Arabidopsis thaliana] (TAIR:AT1G50040.1); similar to IMP dehydrogenase/GMP reductase [Medicago truncatula] (GB:ABE93135.1); contains InterPro domain Protein of unknown function DUF1005; (InterPro:IPR010410)
257206_at	AT3G16530	1147.51	214.94	0.187311	Lectin like protein whose expression is induced upon treatment with chitin oligomers.
257216_at	AT3G14990	422.86	185.565	0.438833	similar to DJ-1 family protein [Arabidopsis thaliana] (TAIR:AT1G53280.1); similar to ThiJ-like protein [Brassica rapa subsp. pekinensis] (GB:AAP96742.1); contains InterPro domain DJ-1; (InterPro:IPR006287); contains InterPro domain ThiJ/PfpI; (InterPro:IPR002818)
257264_at	AT3G22060	443.33	142.61	0.321679	contains Pfam profile: PF01657 Domain of unknown function that is usually associated with protein kinase domain Pfam:PF00069, however this protein does not have the protein kinase domain
257315_at	AT3G30775	689.505	124.435	0.18047	Encodes a proline oxidase that is predicted to localize to the inner mitochondrial membrane, its mRNA expression induced by high levels of Al and by osmotic stress. The promoter contains an L-proline-inducible element.
257623_at	AT3G26210	110.57	12.7	0.114859	putative cytochrome P450
257624_at	AT3G26220	47.885	22.535	0.470607	cytochrome P450 monooxygenase
257636_at	AT3G26200	96.945	29.62	0.305534	putative cytochrome P450
257654_at	AT3G13310	100.26	32.85	0.327648	similar to DNAJ heat shock N-terminal domain-containing protein (J11) [Arabidopsis thaliana] (TAIR:AT4G36040.1); similar to DNAJ heat shock protein, putative [Arabidopsis thaliana] (TAIR:AT2G17880.1); similar to Os06g0716100 [Oryza sativa (japonica cultivar-group)] (GB:NP_001058589.1); similar to DnaJ-like protein [Phaseolus vulgaris] (GB:AAB36543.1); contains InterPro domain Heat shock protein D…
257673_at	AT3G20370	117.805	41.87	0.355418	similar to meprin and TRAF homology domain-containing protein / MATH domain-containing protein [Arabidopsis thaliana] (TAIR:AT3G20360.1); similar to hypothetical protein DDBDRAFT_0218221 [Dictyostelium discoideum AX4] (GB:XP_641246.1); contains InterPro domain TRAF-like; (InterPro:IPR008974); contains InterPro domain MATH; (InterPro:IPR002083); contains InterPro domain TRAF-type; (InterPro:IPR013…
257679_at	AT3G20470	25.33	10.45	0.412554	encodes a glycine-rich protein that is expressed more abundantly in immature seed pods than in stems and leaves. Expression is not detected in roots or flowers.
257700_at	AT3G12740	371.295	157.4	0.423922	similar to LEM3 (ligand-effect modulator 3) family protein / CDC50 family protein [Arabidopsis thaliana] (TAIR:AT1G54320.1); similar to Os06g0665000 [Oryza sativa (japonica cultivar-group)] (GB:NP_001058302.1); similar to Os02g0173800 [Oryza sativa (japonica cultivar-group)] (GB:NP_001046043.1); similar to hypothetical protein [Lotus japonicus] (GB:BAD32828.1); contains InterPro domain Protein of…
257798_at	AT3G15950	213.56	84.235	0.394432	Similar to TSK-associating protein 1 (TSA1), contains 10 EFE repeats, a novel repeat sequence unique to plants. Expressed preferentially in the roots.
257922_at	AT3G23150	23.005	6.19	0.269072	Involved in ethylene perception in Arabidopsis
257939_at	AT3G19930	189.855	72.205	0.380317	Encodes a sucrose hydrogen symporter that is induced by wounding.
258063_at	AT3G14620	288.055	106.07	0.368228	putative cytochrome P450
258140_at	AT3G24503	528.275	263.89	0.499531	Arabidopsis thaliana aldehyde dehydrogenase AtALDH1a mRNA. a sinapaldehyde dehydrogenase catalyzes both the oxidation of coniferylaldehyde and sinapaldehyde forming ferulic acid and sinapic acid, respectively
258146_at	AT3G18060	235	118.535	0.504404	similar to transducin family protein / WD-40 repeat family protein [Arabidopsis thaliana] (TAIR:AT2G01330.1); similar to Os01g0125800 [Oryza sativa (japonica cultivar-group)] (GB:NP_001041893.1); similar to hypothetical protein MtrDRAFT_AC139526g3v1 [Medicago truncatula] (GB:ABE80134.1); contains InterPro domain WD-40 repeat; (InterPro:IPR001680); contains InterPro domain Nitrous oxide reductase,…
258206_at	AT3G14010	159.875	64.68	0.404566	hydroxyproline-rich glycoprotein family protein, similar to Mrs16p (GI:2737884) (Saccharomyces cerevisiae); weak similarity to ataxin-2 related protein (GI:1679686) (Homo sapiens). Included in a family of CTC interacting domain proteins found to interact with PAB2.
258275_at	AT3G15760	105.92	48.625	0.459073	similar to unknown protein [Arabidopsis thaliana] (TAIR:AT1G52565.1); similar to conserved hypothetical protein [Medicago truncatula] (GB:ABD28733.1)
258402_at	AT3G15450	1999.88	329.195	0.164607	similar to unknown protein [Arabidopsis thaliana] (TAIR:AT4G27450.1); similar to unknown [Glycine max] (GB:AAG00940.1); contains domain no description (G3D.3.60.20.10); contains domain N-terminal nucleophile aminohydrolases (Ntn hydrolases) (SSF56235)
258410_at	AT3G16780	373.815	169.345	0.453018	Identical to 60S ribosomal protein L19-2 (RPL19B) [Arabidopsis Thaliana] (GB:Q9LUQ6); similar to 60S ribosomal protein L19 (RPL19C) [Arabidopsis thaliana] (TAIR:AT4G02230.1); similar to 60S ribosomal protein L19 [Capsicum annuum] (GB:AAR83877.1); contains InterPro domain Ribosomal protein L19e; (InterPro:IPR000196)
258434_at	AT3G16770	984.87	481.99	0.489395	Encodes a member of the ERF (ethylene response factor) subfamily B-2 of the plant specific ERF/AP2 transcription factor family (RAP2.3). The protein contains one AP2 domain. There are 5 members in this subfamily including RAP2.2 AND RAP2.12.It is localized to the nucleus and acts as a transcriptional activator through the GCC-box. It has been identified as a suppressor of Bax-induced cell death b…
258527_at	AT3G06850	157.09	72.55	0.461837	dihydrolipoamide branched chain acyltransferase
258545_at	AT3G07050	47.2	21.415	0.453708	similar to GTP-binding family protein [Arabidopsis thaliana] (TAIR:AT1G52980.1); similar to PREDICTED: similar to LOC496093 protein [Strongylocentrotus purpuratus] (GB:XP_783153.2); similar to Os01g0375000 [Oryza sativa (japonica cultivar-group)] (GB:NP_001043076.1); contains InterPro domain GTP-binding protein, HSR1-related; (InterPro:IPR002917); contains InterPro domain Small GTP-binding protei…
258609_at	AT3G02910	200.29	83.28	0.415797	Identical to UPF0131 protein At3g02910 [Arabidopsis Thaliana] (GB:Q9M8T3); similar to unknown protein [Arabidopsis thaliana] (TAIR:AT5G46720.1); similar to Os03g0854000 [Oryza sativa (japonica cultivar-group)] (GB:NP_001051934.1); similar to Uncharacterised protein family containing protein, expressed [Oryza sativa (japonica cultivar-group)] (GB:ABG22357.1); similar to Os11g0139900 [Oryza sativa …
258650_at	AT3G09830	84.24	30.495	0.362001	similar to protein kinase, putative [Arabidopsis thaliana] (TAIR:AT5G03320.1); similar to Os02g0819600 [Oryza sativa (japonica cultivar-group)] (GB:NP_001048536.1); similar to protein serine/threonine kinase [Lophopyrum elongatum] (GB:AAF43496.1); contains InterPro domain Protein kinase-like; (InterPro:IPR011009); contains InterPro domain Protein kinase; (InterPro:IPR000719)
258704_at	AT3G09780	37.21	17.75	0.477022	similar to protein kinase family protein [Arabidopsis thaliana] (TAIR:AT2G39180.1); similar to Os03g0637800 [Oryza sativa (japonica cultivar-group)] (GB:NP_001050726.1); similar to Putative receptor protein kinase CRINKLY4 precursor (GB:O24585); contains InterPro domain Protein kinase-like; (InterPro:IPR011009); contains InterPro domain Protein kinase; (InterPro:IPR000719); contains InterPro doma…
258786_at	AT3G11820	116.62	45.45	0.389727	Encodes plasma membrane syntaxin, which is a member of SNARE superfamily of proteins. PEN1 is one of the known factors of non-host resistance against barley powdery mildew, Blumeria graminis sp. hordei. However, PEN1 is a nonessential component of the preinvasive resistance against Colletotrichum fungus even though there is a appresorium differentiation and melanization. Required for mlo resistan…
258791_at	AT3G04720	374.475	97.945	0.261553	Encodes a protein similar to the antifungal chitin-binding protein hevein from rubber tree latex. mRNA levels increase in response to ethylene and turnip crinkle virus infection.
258815_at	AT3G04000	106.585	53.25	0.499601	similar to short-chain dehydrogenase/reductase (SDR) family protein [Arabidopsis thaliana] (TAIR:AT3G03980.1); similar to short chain dehydrogenase [Solanum tuberosum] (GB:BAE46415.1); contains InterPro domain Short-chain dehydrogenase/reductase SDR; (InterPro:IPR002198); contains InterPro domain Glucose/ribitol dehydrogenase; (InterPro:IPR002347)
258939_at	AT3G10020	182.545	75.065	0.411214	similar to Os12g0147200 [Oryza sativa (japonica cultivar-group)] (GB:NP_001066153.1); similar to Os11g0149200 [Oryza sativa (japonica cultivar-group)] (GB:NP_001065754.1)
258979_at	AT3G09440	641.08	206.855	0.322666	Identical to Heat shock cognate 70 kDa protein 3 (Hsc70.3) (HSC70-3) [Arabidopsis Thaliana] (GB:O65719;GB:Q42345); similar to HSP70 (heat shock protein 70), ATP binding [Arabidopsis thaliana] (TAIR:AT3G12580.1); similar to heat shock cognate 70 kDa protein 2 (HSC70-2) (HSP70-2) [Arabidopsis thaliana] (TAIR:AT5G02490.1); similar to HSC70-1 (heat shock cognate 70 kDa protein 1), ATP binding [Arabid…
259015_at	AT3G07350	205.755	41.895	0.203616	similar to unknown protein [Arabidopsis thaliana] (TAIR:AT3G25240.1); similar to Os01g0915000 [Oryza sativa (japonica cultivar-group)] (GB:NP_001045184.1); similar to uncharacterized plant-specific domain TIGR01615 family protein, expressed [Oryza sativa (japonica cultivar-group)] (GB:ABA93251.2); contains InterPro domain Protein of unknown function DUF506, plant; (InterPro:IPR006502)
259036_at	AT3G09220	52.295	21.84	0.417631	putative laccase, a member of laccase family of genes (17 members in Arabidopsis).
259037_at	AT3G09350	151.595	72.8	0.480227	similar to armadillo/beta-catenin repeat family protein [Arabidopsis thaliana] (TAIR:AT3G53800.1); similar to Os03g0271400 [Oryza sativa (japonica cultivar-group)] (GB:NP_001049691.1); similar to putative stress-induced protein [Solanum commersonii] (GB:CAJ19270.1); similar to Os03g0822700 [Oryza sativa (japonica cultivar-group)] (GB:NP_001051736.1); contains InterPro domain Armadillo-like helica…
259106_at	AT3G05490	235.185	108.135	0.459787	Member of a diversely expressed predicted peptide family showing sequence similarity to tobacco Rapid Alkalinization Factor (RALF), and is believed to play an essential role in the physiology of Arabidopsis. Consists of a single exon and is characterized by a conserved C-terminal motif and N-terminal signal peptide.
259272_at	AT3G01290	472.115	18.18	0.0385076	similar to band 7 family protein [Arabidopsis thaliana] (TAIR:AT5G62740.1); similar to hypersensitive-induced reaction protein [Capsicum annuum] (GB:AAS98165.1); similar to Os10g0464000 [Oryza sativa (japonica cultivar-group)] (GB:NP_001064791.1); contains InterPro domain Stomatin; (InterPro:IPR001972); contains InterPro domain Band 7 protein; (InterPro:IPR001107)
259327_at	AT3G16460	641.905	280.19	0.436498	similar to MBP1 (MYROSINASE-BINDING PROTEIN 1) [Arabidopsis thaliana] (TAIR:AT1G52040.1); similar to jasmonate inducible protein [Brassica napus] (GB:CAA72271.1); contains InterPro domain Jacalin-related lectin; (InterPro:IPR001229)
259364_at	AT1G13260	347.29	21.675	0.0624118	Encodes an AP2/B3 domain transcription factor which is upregulated in response to low temperature. It contains a B3 DNA binding domain. It has circadian regulation and may function as a negative growth regulator.
259384_at	AT3G16450	240.91	117.52	0.487817	similar to ATMLP-300B (MYROSINASE-BINDING PROTEIN-LIKE PROTEIN-300B) [Arabidopsis thaliana] (TAIR:AT3G16440.1); similar to jasmonate inducible protein [Brassica napus] (GB:CAA72271.1); contains InterPro domain Jacalin-related lectin; (InterPro:IPR001229)
259404_at	AT1G17720	115.535	55.78	0.482797	type 2A protein serine/threonine phosphatase 55 kDa B
259479_at	AT1G19020	93.37	13.69	0.146621	similar to unknown protein [Arabidopsis thaliana] (TAIR:AT3G48180.1); similar to conserved hypothetical protein [Medicago truncatula] (GB:ABE82379.1)
259530_at	AT1G12450	43.195	15.67	0.362773	similar to unknown protein [Arabidopsis thaliana] (TAIR:AT4G22850.1); similar to At1g12450-related [Medicago truncatula] (GB:ABE81486.1); contains domain UNCHARACTERIZED (PTHR12677)
259546_at	AT1G35350	216.945	97.7	0.450345	similar to SHB1 (SHORT HYPOCOTYL UNDER BLUE1) [Arabidopsis thaliana] (TAIR:AT4G25350.1); similar to EXS family protein / ERD1/XPR1/SYG1 family protein [Arabidopsis thaliana] (TAIR:AT1G26730.1); similar to unknown protein [Arabidopsis thaliana] (TAIR:AT1G14040.1); similar to SPX, N-terminal; EXS, C-terminal [Medicago truncatula] (GB:ABD32751.1); contains InterPro domain SPX, N-terminal; (InterPro:…
259548_at	AT1G35260	19.89	6.49	0.326295	Identical to MLP-like protein 165 (MLP165) [Arabidopsis Thaliana] (GB:Q9C7I7); similar to Bet v I allergen family protein [Arabidopsis thaliana] (TAIR:AT1G35310.1); similar to major latex-like protein [Prunus persica] (GB:AAK14060.1); contains InterPro domain Bet v I allergen; (InterPro:IPR000916)
259579_at	AT1G28010	57.59	19.915	0.345807	Identical to Multidrug resistance protein 12 (P-glycoprotein 14) (MDR12) [Arabidopsis Thaliana] (GB:Q9C7F2); similar to PGP2 (P-GLYCOPROTEIN 2), ATPase, coupled to transmembrane movement of substances [Arabidopsis thaliana] (TAIR:AT4G25960.1); similar to PGP13 (P-GLYCOPROTEIN 13), ATPase, coupled to transmembrane movement of substances [Arabidopsis thaliana] (TAIR:AT1G27940.1); similar to ATMDR11…
259685_at	AT1G63090	239.05	90.21	0.377369	similar to ATPP2-A12 (Phloem protein 2-A12) [Arabidopsis thaliana] (TAIR:AT1G12710.1); similar to Cyclin-like F-box; Galactose-binding like [Medicago truncatula] (GB:ABE90560.1); contains InterPro domain Cyclin-like F-box; (InterPro:IPR001810)
259757_at	AT1G77510	111.19	50.58	0.454897	Encodes a protein disulfide isomerase-like (PDIL) protein, a member of a multigene family within the thioredoxin (TRX) superfamily.
259769_at	AT1G29400	97.03	41.065	0.42322	A member of mei2-like gene family, predominantly plant-based family of genes encoding RNA binding proteins with characteristic presence of a highly conserved RNA binding motif first described in the mei2 gene of the fission yeast S. pombe. In silico analyses reveal nine mei2 -like genes in A. thaliana. They were grouped into four distinct clades, based on overall sequence similarity and subfamily…
259830_at	AT1G80630	56.36	28.02	0.497161	similar to F-box family protein (FBL4) [Arabidopsis thaliana] (TAIR:AT4G15475.1); similar to Cyclin-like F-box [Medicago truncatula] (GB:ABE87204.1); contains InterPro domain Leucine-rich repeat; (InterPro:IPR001611); contains InterPro domain Leucine-rich repeat, cysteine-containing; (InterPro:IPR007089)
259878_at	AT1G76790	61.15	22.08	0.361079	similar to O-methyltransferase, putative [Arabidopsis thaliana] (TAIR:AT1G21100.1); similar to O-methyltransferase, putative [Arabidopsis thaliana] (TAIR:AT1G21130.1); similar to phloroglucinol O-methyltransferase [Rosa chinensis var. spontanea] (GB:BAD18975.1); contains InterPro domain SAM (and some other nucleotide) binding motif; (InterPro:IPR000051); contains InterPro domain O-methyltransfera…
259977_at	AT1G76590	31.68	15.97	0.504104	similar to zinc-binding family protein [Arabidopsis thaliana] (TAIR:AT1G21000.1); similar to Os06g0624900 [Oryza sativa (japonica cultivar-group)] (GB:NP_001058108.1); similar to putative zinc-binding protein [Oryza sativa (japonica cultivar-group)] (GB:BAD35686.1); contains InterPro domain Protein of unknown function DUF597; (InterPro:IPR006734)
259979_at	AT1G76600	222.865	52.025	0.233437	similar to unknown protein [Arabidopsis thaliana] (TAIR:AT1G21010.1); similar to TMV response-related gene product [Nicotiana tabacum] (GB:BAB41200.1)
260037_at	AT1G68840	926.17	94.15	0.101655	Rav2 is part of a complex that has been named `regulator of the (H+)-ATPase of the vacuolar and endosomal membranes' (RAVE)
260070_at	AT1G73830	155.9	41.87	0.26857	similar to BEE1 (BR ENHANCED EXPRESSION 1), transcription factor [Arabidopsis thaliana] (TAIR:AT1G18400.1); similar to putative bZIPtranscription factor protein [Brassica oleracea] (GB:AAW81732.1); contains InterPro domain Helix-loop-helix DNA-binding; (InterPro:IPR011598); contains InterPro domain Basic helix-loop-helix dimerisation region bHLH; (InterPro:IPR001092)
260135_at	AT1G66400	34.63	10.41	0.300606	similar to TCH2 (TOUCH 2), calcium ion binding [Arabidopsis thaliana] (TAIR:AT5G37770.1); similar to Calcium-binding EF-hand [Medicago truncatula] (GB:ABE81417.1); similar to calcium binding protein [Sesbania rostrata] (GB:CAC43238.1); contains InterPro domain EF-Hand type; (InterPro:IPR011992); contains InterPro domain Calcium-binding EF-hand; (InterPro:IPR002048); contains InterPro domain Flage…
260143_at	AT1G71880	242.63	29.43	0.121296	Sucrose transporter gene induced in response to nematodes; member of Sucrose-proton symporter family.
260287_at	AT1G80440	932.33	201.45	0.216072	similar to kelch repeat-containing F-box family protein [Arabidopsis thaliana] (TAIR:AT1G15670.1); similar to kelch repeat-containing F-box-like [Oryza sativa (japonica cultivar-group)] (GB:BAD25000.1); contains InterPro domain Cyclin-like F-box; (InterPro:IPR001810); contains InterPro domain Galactose oxidase, central; (InterPro:IPR011043); contains InterPro domain Kelch repeat; (InterPro:IPR006…
260362_at	AT1G70530	134.815	55.04	0.408263	similar to protein kinase family protein [Arabidopsis thaliana] (TAIR:AT5G40380.1); similar to Protein kinase domain containing protein, expressed [Oryza sativa (japonica cultivar-group)] (GB:ABA93633.2); similar to Os05g0130100 [Oryza sativa (japonica cultivar-group)] (GB:NP_001054549.1); contains InterPro domain Protein kinase-like; (InterPro:IPR011009); contains InterPro domain Protein kinase;…
260395_at	AT1G69780	73.72	36.205	0.491115	Encodes a homeodomain leucine zipper class I (HD-Zip I) protein.
260414_at	AT1G69850	188.135	85.14	0.452547	Encodes an inducible component of low-affinity nitrate uptake. mRNA found primarily in root hairs and the epidermis of roots.
260551_at	AT2G43510	145.92	38.39	0.263089	Member of the defensin-like (DEFL) family. Encodes putative trypsin inhibitor protein which may function in defense against herbivory.
260557_at	AT2G43610	49.865	18.155	0.364083	similar to chitinase, putative [Arabidopsis thaliana] (TAIR:AT2G43620.1); similar to Basic endochitinase CHB4 precursor (GB:Q06209); contains InterPro domain Chitin-binding, type 1; (InterPro:IPR001002); contains InterPro domain Glycoside hydrolase, family 19; (InterPro:IPR000726)
260567_at	AT2G43820	285.62	55.41	0.193999	Induced by Salicylic acid, virus, fungus and bacteria.Involved in the tryptophan synthesis pathway. Independent of NPR1 for their induction by salicylic acid.
260651_at	AT1G32460	573.23	245.17	0.427699
260656_at	AT1G19380	374.05	42.825	0.11449	similar to unknown protein [Arabidopsis thaliana] (TAIR:AT5G65650.1); similar to unknown [Vitis pseudoreticulata] (GB:ABC69762.1); contains InterPro domain Protein of unknown function DUF1195; (InterPro:IPR010608)
260770_at	AT1G49200	122.09	58.71	0.480875	Identical to RING-H2 finger protein ATL1I (ATL1I) [Arabidopsis Thaliana] (GB:Q94BY6;GB:Q9M9C0); similar to zinc finger (C3HC4-type RING finger) family protein [Arabidopsis thaliana] (TAIR:AT1G49210.1); similar to Zinc finger, RING-type; RINGv [Medicago truncatula] (GB:ABE81190.1); contains InterPro domain Zinc finger, RING-type; (InterPro:IPR001841)
260856_at	AT1G21910	352.465	23.835	0.0676237	encodes a member of the DREB subfamily A-5 of ERF/AP2 transcription factor family. The protein contains one AP2 domain. There are 15 members in this subfamily including RAP2.1, RAP2.9 and RAP2.10.
260882_at	AT1G29280	55.94	18.95	0.338756	member of WRKY Transcription Factor; Group II-e
260914_at	AT1G02640	153.155	45.495	0.297052	encodes a protein similar to a beta-xylosidase located in the extracellular matrix. This is a member of glycosyl hydrolase family 3 and has six other closely related members.
260915_at	AT1G02660	97.59	29.445	0.301721	similar to lipase class 3 family protein [Arabidopsis thaliana] (TAIR:AT3G62590.1); similar to Lipase, class 3 [Medicago truncatula] (GB:ABE90993.1); contains InterPro domain Lipase, class 3; (InterPro:IPR002921)
261055_at	AT1G01300	106.785	49.705	0.465468	similar to aspartyl protease family protein [Arabidopsis thaliana] (TAIR:AT3G61820.1); similar to Os01g0598600 [Oryza sativa (japonica cultivar-group)] (GB:NP_001043485.1); similar to unknow protein [Oryza sativa (japonica cultivar-group)] (GB:AAT38006.1); similar to Os05g0590000 [Oryza sativa (japonica cultivar-group)] (GB:NP_001056485.1); contains InterPro domain Peptidase A1, pepsin; (InterPro…
261135_at	AT1G19610	131.125	24.48	0.186692	Identical to Low-molecular-weight cysteine-rich protein LCR78 precursor (Putative defensin AMP1 protein) (LCR78) [Arabidopsis Thaliana] (GB:P82787;GB:Q8VZQ7;GB:Q9FWR6); similar to LCR67/PDF1.1 (Low-molecular-weight cysteine-rich 67) [Arabidopsis thaliana] (TAIR:AT1G75830.1); similar to defensin [Helianthus annuus] (GB:AAM27914.1); contains InterPro domain Gamma thionin; (InterPro:IPR008176); cont…
261177_at	AT1G04770	297.945	142.76	0.479149	similar to male sterility MS5 family protein [Arabidopsis thaliana] (TAIR:AT5G48850.1); similar to Os05g0506000 [Oryza sativa (japonica cultivar-group)] (GB:NP_001055980.1); similar to unknown [Oryza sativa] (GB:AAC72543.1); contains InterPro domain Tetratricopeptide region; (InterPro:IPR013026); contains InterPro domain Tetratricopeptide TPR_1; (InterPro:IPR001440); contains InterPro domain Tetr…
261193_at	AT1G32920	515.655	51.255	0.0993979	similar to unknown protein [Arabidopsis thaliana] (TAIR:AT1G32928.1)
261211_at	AT1G12780	344.32	146.365	0.425084	Encodes a UDP-glucose epimerase that catalyzes the interconversion of the sugar nucleotides UDP-glucose UDP-galactose via a UDP-4-keto-hexose intermediate.
261265_at	AT1G26800	78.455	39.17	0.499267	similar to zinc finger (C3HC4-type RING finger) family protein [Arabidopsis thaliana] (TAIR:AT1G14200.1); similar to Os03g0324900 [Oryza sativa (japonica cultivar-group)] (GB:NP_001049982.1); similar to Zinc finger, RING-type; RINGv [Medicago truncatula] (GB:ABE89147.1); contains InterPro domain Zinc finger, RING-type; (InterPro:IPR001841)
261394_at	AT1G79680	35.06	11.92	0.339989	Identical to Wall-associated receptor kinase-like 10 precursor (EC 2.7.11.-) (WAKL10) [Arabidopsis Thaliana] (GB:Q8VYA3;GB:Q9MA08); similar to wall-associated kinase, putative [Arabidopsis thaliana] (TAIR:AT1G19390.1); similar to kinase [Arabidopsis thaliana] (TAIR:AT4G31110.1); similar to protein kinase family protein [Arabidopsis thaliana] (TAIR:AT1G69730.1); similar to Wall-associated receptor…
261453_at	AT1G21130	200.5	72.515	0.361671	similar to O-methyltransferase, putative [Arabidopsis thaliana] (TAIR:AT1G21120.1); similar to phloroglucinol O-methyltransferase [Rosa chinensis var. spontanea] (GB:BAD18975.1); contains InterPro domain O-methyltransferase, family 2; (InterPro:IPR001077); contains InterPro domain Dimerisation; (InterPro:IPR012967)
261597_at	AT1G49780	94.675	40.225	0.424875	similar to U-box domain-containing protein [Arabidopsis thaliana] (TAIR:AT3G19380.1); similar to putative immediate-early fungal elicitor protein CMPG1 [Oryza sativa (japonica cultivar-group)] (GB:BAD16187.1); contains InterPro domain Armadillo-like helical; (InterPro:IPR011989); contains InterPro domain U box; (InterPro:IPR003613)
261621_at	AT1G01960	143.1	63.92	0.446681	similar to guanine nucleotide exchange family protein [Arabidopsis thaliana] (TAIR:AT3G60860.1); similar to guanine nucleotide exchange family protein [Arabidopsis thaliana] (TAIR:AT4G35380.1); similar to guanine nucleotide exchange family protein [Arabidopsis thaliana] (TAIR:AT4G38200.1); similar to putative guanine nucleotide-exchange protein GEP2 [Oryza sativa (japonica cultivar-group)] (GB:BA…
261650_at	AT1G27770	147.435	71.03	0.481772	Encodes a chloroplast envelope Ca2+-ATPase with an N-terminal autoinhibitor.
261717_at	AT1G18400	49.63	23.615	0.475821	similar to BEE3 (BR ENHANCED EXPRESSION 3), DNA binding / transcription factor [Arabidopsis thaliana] (TAIR:AT1G73830.1); similar to putative bZIPtranscription factor protein [Brassica oleracea] (GB:AAW81732.1); contains InterPro domain Helix-loop-helix DNA-binding; (InterPro:IPR011598); contains InterPro domain Basic helix-loop-helix dimerisation region bHLH; (InterPro:IPR001092)
261727_at	AT1G76090	211.475	78.11	0.369358	Encodes S-adenosyl-methionine-sterol-C-methyltransferase, an enzyme in the sterol biosynthetic pathway.
261728_at	AT1G76160	532.975	210.02	0.394052	similar to SKS6 (SKU5 Similar 6), pectinesterase [Arabidopsis thaliana] (TAIR:AT1G41830.1); similar to SKS8 (SKU5 Similar 8), copper ion binding / oxidoreductase [Arabidopsis thaliana] (TAIR:AT1G21850.1); similar to SKS7 (SKU5 Similar 7), copper ion binding / oxidoreductase [Arabidopsis thaliana] (TAIR:AT1G21860.1); similar to pectinesterase [Solanum lycopersicum] (GB:CAB08077.1); similar to PS60…
261822_at	AT1G11380	107.59	54.07	0.502556	similar to unknown protein [Arabidopsis thaliana] (TAIR:AT5G05350.1); similar to Uncharacterized Cys-rich domain [Medicago truncatula] (GB:ABD32347.1); contains InterPro domain Protein of unknown function Cys-rich; (InterPro:IPR006461)
261828_at	AT1G11360	173.685	77.165	0.444281	similar to universal stress protein (USP) family protein [Arabidopsis thaliana] (TAIR:AT4G27320.1); similar to Os07g0551400 [Oryza sativa (japonica cultivar-group)] (GB:NP_001059943.1); similar to CHP-rich zinc finger protein-like [Oryza sativa (japonica cultivar-group)] (GB:BAC65369.1); similar to Os01g0783500 [Oryza sativa (japonica cultivar-group)] (GB:NP_001044454.1); contains InterPro domain…
261926_at	AT1G22530	276.505	67.795	0.245185	Identical to Patellin-2 (PATL2) [Arabidopsis Thaliana] (GB:Q56ZI2;GB:Q9SK94); similar to PATL1 (PATELLIN 1), transporter [Arabidopsis thaliana] (TAIR:AT1G72150.1); similar to putative cytosolic factor [Trifolium pratense] (GB:BAE71201.1); contains InterPro domain emp24/gp25L/p24; (InterPro:IPR000348); contains InterPro domain Phosphatidylinositol transfer protein-like, N-terminal; (InterPro:IPR01…
261934_at	AT1G22400	149.29	35.715	0.239232	Identical to Cytokinin-O-glucosyltransferase 2 (EC 2.4.1.-) (Zeatin O- glucosyltransferase 2) (UGT85A1) [Arabidopsis Thaliana] (GB:Q9SK82); similar to UDP-glucoronosyl/UDP-glucosyl transferase family protein [Arabidopsis thaliana] (TAIR:AT1G22360.1); similar to UDP-glucoronosyl/UDP-glucosyl transferase family protein [Arabidopsis thaliana] (TAIR:AT1G22340.1); similar to transcription factor/ tran…
261937_at	AT1G22570	53.23	23.92	0.449371	similar to proton-dependent oligopeptide transport (POT) family protein [Arabidopsis thaliana] (TAIR:AT1G72120.1); similar to proton-dependent oligopeptide transport (POT) family protein [Arabidopsis thaliana] (TAIR:AT1G22550.1); similar to putative oligopeptide transporter [Oryza sativa (japonica cultivar-group)] (GB:BAD82719.1); similar to OSJNBb0008G24.20 [Oryza sativa (japonica cultivar-group…
262026_at	AT1G35670	189.985	93.725	0.493328	Encodes a Ca(2+)-dependent, calmodulin-independent protein kinase that is rapidly induced by drought and high-salt stress but not by low-temperature stress or heat stress.
262118_at	AT1G02850	174.265	26.305	0.150948	similar to glycosyl hydrolase family 1 protein [Arabidopsis thaliana] (TAIR:AT4G22100.1); similar to Glycoside hydrolase, family 1 [Medicago truncatula] (GB:ABE85054.1); contains InterPro domain 6-phospho-beta-galactosidase, eukaryotic; (InterPro:IPR011580); contains InterPro domain Glycoside hydrolase, family 1; (InterPro:IPR001360)
262133_at	AT1G78000	101.665	20.56	0.202233	Encodes a sulfate transporter that can restore sulfate uptake capacity of a yeast mutant lacking sulfate transporter genes.
262197_at	AT1G53910	249.6	103.415	0.414323	encodes a member of the ERF (ethylene response factor) subfamily B-2 of ERF/AP2 transcription factor family (RAP2.12). The protein contains one AP2 domain. There are 5 members in this subfamily including RAP2.2 AND RAP2.12.
262260_at	AT1G70850	81.55	37.56	0.460576	Identical to MLP-like protein 34 (MLP34) [Arabidopsis Thaliana] (GB:Q9SSK7); similar to Bet v I allergen family protein [Arabidopsis thaliana] (TAIR:AT1G70830.1); similar to major latex-like protein [Prunus persica] (GB:AAK14060.1); contains InterPro domain Bet v I allergen; (InterPro:IPR000916)
262262_at	AT1G70780	930.965	347.755	0.373543	similar to unknown protein [Arabidopsis thaliana] (TAIR:AT1G23150.1); similar to putative senescence-associated protein [Pisum sativum] (GB:BAB33412.1)
262381_at	AT1G72900	65.29	17.92	0.274468	similar to disease resistance protein (TIR-NBS class), putative [Arabidopsis thaliana] (TAIR:AT1G72940.1); similar to nematode resistance-like protein [Solanum tuberosum] (GB:AAP44393.1); contains InterPro domain Disease resistance protein; (InterPro:IPR000767); contains InterPro domain Toll-Interleukin receptor; (InterPro:IPR000157)
262382_at	AT1G72920	55.96	24.555	0.438796	similar to disease resistance protein (TIR-NBS class), putative [Arabidopsis thaliana] (TAIR:AT1G72940.1); similar to TMV resistance protein N (GB:Q40392); contains InterPro domain Toll-Interleukin receptor; (InterPro:IPR000157)
262407_at	AT1G34630	89.385	26.175	0.292834	similar to unknown protein [Arabidopsis thaliana] (TAIR:AT5G51150.1); similar to Os03g0190900 [Oryza sativa (japonica cultivar-group)] (GB:NP_001049229.1); similar to Acyl-CoA-binding protein (ISS) [Ostreococcus tauri] (GB:CAL54448.1)
262488_at	AT1G21830	177.31	60.8	0.342902	similar to unknown protein [Arabidopsis thaliana] (TAIR:AT1G44608.1); similar to Os04g0690500 [Oryza sativa (japonica cultivar-group)] (GB:NP_001054352.1); similar to CAA30371.1 protein [Oryza sativa] (GB:CAB53474.1); similar to H0814G11.20 [Oryza sativa (indica cultivar-group)] (GB:CAJ86353.1)
262772_at	AT1G13210	39.04	17.07	0.437244	Identical to Putative phospholipid-transporting ATPase 11 (EC 3.6.3.1) (Aminophospholipid flippase 11) (ALA11) [Arabidopsis Thaliana] (GB:Q9SAF5); similar to haloacid dehalogenase-like hydrolase family protein [Arabidopsis thaliana] (TAIR:AT1G26130.1); similar to haloacid dehalogenase-like hydrolase family protein [Arabidopsis thaliana] (TAIR:AT1G68710.1); similar to haloacid dehalogenase-like hy…
262787_at	AT1G10730	24.95	9.75	0.390782	similar to clathrin adaptor complexes medium subunit family protein [Arabidopsis thaliana] (TAIR:AT1G60780.1); similar to clathrin-associated protein unc-101-like [Oryza sativa (japonica cultivar-group)] (GB:BAD81570.1); similar to Os01g0703600 [Oryza sativa (japonica cultivar-group)] (GB:NP_001044001.1); similar to Os05g0543100 [Oryza sativa (japonica cultivar-group)] (GB:NP_001056201.1); contai…
262790_at	AT1G10840	352.425	165.03	0.46827	Eocodes eukaryotic initiation factor 3H1 subunit (TIF3H1).
262801_at	AT1G21010	34.98	14.165	0.404946	similar to unknown protein [Arabidopsis thaliana] (TAIR:AT1G76600.1); similar to TMV response-related gene product [Nicotiana tabacum] (GB:BAB41200.1)
262844_at	AT1G14890	206.11	100.465	0.487434	similar to invertase/pectin methylesterase inhibitor family protein [Arabidopsis thaliana] (TAIR:AT2G01610.1); similar to 21 kDa protein precursor (1.2 protein) (GB:P17407); contains InterPro domain Plant invertase/pectin methylesterase inhibitor; (InterPro:IPR007186); contains InterPro domain Pectinesterase inhibitor; (InterPro:IPR006501)
262899_at	AT1G59870	592.775	186.355	0.314377	ATP binding cassette transporter. Localized to the plasma membrane in uninfected cells. In infected leaves, the protein concentrated at infection sites. Contributes to nonhost resistance to inappropriate pathogens that enter by direct penetration in a salicylic acidÂdependent manner. Required for mlo resistance.
263019_at	AT1G23870	90.26	25.805	0.285896	Encodes an enzyme putatively involved in trehalose biosynthesis. The protein has a trehalose synthase (TPS)-like domain that may or may not be active as well as a trehalose phosphatase (TPP)-like domain.
263046_at	AT2G05380	2046.49	206.875	0.101087	glycine-rich protein 3 short isoform (GRP3S) mRNA, complete
263096_at	AT2G16060	43.065	14.17	0.329038	Encodes a class 1 nonsymbiotic hemoglobin induced by low oxygen levels with very high oxygen affinity. It is not likely to be a hemoglobin transporter because of its extremely high affinity for oxygen.
263118_at	AT1G03090	190.015	80.715	0.424782	MCCA is the biotinylated subunit of the dimer MCCase, which is involved in leucine degradation. Both subunits are nuclear coded and the active enzyme is located in the mitochondrion.
263126_at	AT1G78460	193.09	87.88	0.455125	similar to SOUL heme-binding family protein [Arabidopsis thaliana] (TAIR:AT1G17100.1); similar to Os01g0210500 [Oryza sativa (japonica cultivar-group)] (GB:NP_001042368.1); similar to novel protein (zgc:56136) [Danio rerio] (GB:CAI11708.1); contains InterPro domain SOUL heme-binding protein; (InterPro:IPR006917)
263132_at	AT1G78560	95.94	37.43	0.39014	similar to bile acid:sodium symporter family protein [Arabidopsis thaliana] (TAIR:AT2G26900.1); similar to Os04g0381100 [Oryza sativa (japonica cultivar-group)] (GB:NP_001052601.1); similar to OSIGBa0092E09.1 [Oryza sativa (indica cultivar-group)] (GB:CAH66374.1); similar to Na+-bile acid cotransporter (ISS) [Ostreococcus tauri] (GB:CAL53689.1); contains InterPro domain Bile acid:sodium symporter…
263182_at	AT1G05575	36.01	12.8	0.355457	similar to unknown protein [Arabidopsis thaliana] (TAIR:AT2G31945.1); similar to hypothetical protein [Oryza sativa (japonica cultivar-group)] (GB:BAD38225.1); similar to Os06g0207200 [Oryza sativa (japonica cultivar-group)] (GB:NP_001057099.1); similar to Os02g0774200 [Oryza sativa (japonica cultivar-group)] (GB:NP_001048273.1)
263184_at	AT1G05560	160.995	59.85	0.371751	A UDP-glucose transferase localized in the phragmoplast. It has been co-purified with the callose synthase complex and may transfer UDP-glucose from sucrose synthase to the callose synthase and thus help form a substrate channel for the synthesis of callose at the forming cell plate. Induced by salicylic acid. Independent of NPR1 for their induction by salicylic acid. UGT1 encodes a protein with …
263210_at	AT1G10585	18.235	8.57	0.469975	similar to basic helix-loop-helix (bHLH) family protein [Arabidopsis thaliana] (TAIR:AT4G20970.1); similar to unknown protein [Oryza sativa (japonica cultivar-group)] (GB:BAB78624.1); contains InterPro domain Helix-loop-helix DNA-binding; (InterPro:IPR011598); contains InterPro domain Basic helix-loop-helix dimerisation region bHLH; (InterPro:IPR001092)
263249_at	AT2G31360	183.66	92.705	0.504764	homologous to delta 9 acyl-lipid desaturases of cyanobacteria and acyl-CoA desaturases of yeast and mammals. expression up-regulated by cold temperature.
263443_at	AT2G28630	142.615	19.56	0.137152	Identical to 3-ketoacyl-CoA synthase 12 precursor (EC 2.3.1.-) (KCS-12) (Very-long- chain fatty acid condensing enzyme 12) (VLCFA condensing enzyme 12) (KCS12) [Arabidopsis Thaliana] (GB:Q9SIB2;GB:Q8LFQ0); similar to beta-ketoacyl-CoA synthase family protein [Arabidopsis thaliana] (TAIR:AT1G07720.1); similar to 3-ketoacyl-CoA synthase 3 (KCS-3) (Very-long-chain fatty acid condensing enzyme 3) (VL…
263467_at	AT2G31730	79.73	28.395	0.356139	similar to ethylene-responsive protein, putative [Arabidopsis thaliana] (TAIR:AT1G05710.3); similar to ER33 protein [Lycopersicon esculentum] (GB:AAD46413.1); contains InterPro domain Helix-loop-helix DNA-binding; (InterPro:IPR011598); contains InterPro domain Basic helix-loop-helix dimerisation region bHLH; (InterPro:IPR001092)
263478_at	AT2G31880	301.925	128.52	0.425669	similar to leucine-rich repeat transmembrane protein kinase, putative [Arabidopsis thaliana] (TAIR:AT2G33170.1); similar to receptor-like protein kinase [Nicotiana tabacum] (GB:BAC07504.2); contains InterPro domain Protein kinase-like; (InterPro:IPR011009); contains InterPro domain Leucine-rich repeat; (InterPro:IPR001611); contains InterPro domain Protein kinase; (InterPro:IPR000719); contains I…
263536_at	AT2G25000	77.295	32.12	0.415551	Pathogen-induced transcription factor. Forms protein complexes with itself and with WRKY40. Coexpression with WRKY18 or WRKY40 made plants more susceptible to both P. syringae and B. cinerea. WRKY18, WRKY40, and WRKY60 have partially redundant roles in response to the hemibiotrophic bacterial pathogen Pseudomonas syringae and the necrotrophic fungal pathogen Botrytis cinerea, with WRKY18 playing …
263583_at	AT2G17130	109.505	51.845	0.473449	NAD+ dependent isocitrate dehydrogenase subunit 2 (IDH2)
263584_at	AT2G17040	69.085	32.49	0.47029	similar to ANAC034/ANAC035 (Arabidopsis NAC domain containing protein 34, Arabidopsis NAC domain containing protein 35), transcription factor [Arabidopsis thaliana] (TAIR:AT2G02450.2); similar to NAC6 protein [Glycine max] (GB:AAX85983.1); contains InterPro domain No apical meristem (NAM) protein; (InterPro:IPR003441)
263654_at	AT1G04300	141.6	65.91	0.465466	similar to meprin and TRAF homology domain-containing protein / MATH domain-containing protein [Arabidopsis thaliana] (TAIR:AT5G43560.2); similar to MATH domain, putative [Medicago truncatula] (GB:ABE87963.1); contains InterPro domain TRAF-like; (InterPro:IPR008974); contains InterPro domain MATH; (InterPro:IPR002083); contains InterPro domain TRAF-type; (InterPro:IPR013322)
263800_at	AT2G24600	156.645	59.85	0.382074	similar to ankyrin repeat family protein [Arabidopsis thaliana] (TAIR:AT1G10340.1); similar to Ankyrin [Medicago truncatula] (GB:ABE80931.1); contains InterPro domain Ankyrin; (InterPro:IPR002110)
263872_at	AT2G21770	26.65	10.82	0.406004	cellulose synthase
263904_at	AT2G36380	155.94	70.06	0.449275	Identical to Pleiotropic drug resistance protein 6 (PDR6) [Arabidopsis Thaliana] (GB:Q7PC87;GB:Q56YS3;GB:Q9SJR6); similar to ATPDR12/PDR12 (PLEIOTROPIC DRUG RESISTANCE 12), ATPase, coupled to transmembrane movement of substances [Arabidopsis thaliana] (TAIR:AT1G15520.1); similar to ATPDR11/PDR11 (PLEIOTROPIC DRUG RESISTANCE 11), ATPase, coupled to transmembrane movement of substances [Arabidopsis…
263920_at	AT2G36410	75.9	23.9	0.314888	similar to unknown protein [Arabidopsis thaliana] (TAIR:AT3G52920.1); similar to hypothetical protein [Ipomoea trifida] (GB:AAS79606.1); contains InterPro domain Protein of unknown function DUF662; (InterPro:IPR007033)
264000_at	AT2G22500	85.645	36.895	0.43079	similar to mitochondrial substrate carrier family protein [Arabidopsis thaliana] (TAIR:AT4G24570.1); similar to putative mitochondrial dicarboxylate carrier protein [Trifolium pratense] (GB:BAE71294.1); contains InterPro domain Adenine nucleotide translocator 1; (InterPro:IPR002113); contains InterPro domain Mitochondrial carrier protein; (InterPro:IPR002067); contains InterPro domain Mitochondri…
264080_at	AT2G28520	93.63	46.72	0.498985	Vacuolar proton ATPase subunit VHA-a isoform 1. Localized in the trans-Golgi network.
264120_at	AT1G79340	255.315	113.63	0.445058	similar to AMC6/ATMCP2B (TYPE-II METACASPASES), caspase/ cysteine-type endopeptidase [Arabidopsis thaliana] (TAIR:AT1G79330.1); similar to latex-abundant protein [Hevea brasiliensis] (GB:AAD13216.1); contains InterPro domain Peptidase C14, caspase catalytic; (InterPro:IPR011600)
264148_at	AT1G02220	20.01	9.71	0.485257	similar to ANAC048 (Arabidopsis NAC domain containing protein 48), transcription factor [Arabidopsis thaliana] (TAIR:AT3G04420.1); similar to NAC5 protein [Glycine max] (GB:AAX85982.1); similar to Os08g0157900 [Oryza sativa (japonica cultivar-group)] (GB:NP_001061034.1); contains InterPro domain No apical meristem (NAM) protein; (InterPro:IPR003441)
264210_at	AT1G22640	156.46	78.53	0.501917	MYB-type transcription factor (MYB3) that represses phenylpropanoid biosynthesis gene expression
264213_at	AT1G65390	60.645	21.61	0.356336	similar to transmembrane receptor [Arabidopsis thaliana] (TAIR:AT2G32140.1); similar to TIR; Disease resistance protein [Medicago truncatula] (GB:ABD28631.1); contains InterPro domain Toll-Interleukin receptor; (InterPro:IPR000157)
264238_at	AT1G54740	195.055	53.835	0.275999	similar to unknown protein [Arabidopsis thaliana] (TAIR:AT1G22110.1); similar to hypothetical protein [Oryza sativa (japonica cultivar-group)] (GB:BAD28434.1)
264246_at	AT1G60140	58.09	28.14	0.484421	Encodes an enzyme putatively involved in trehalose biosynthesis. The protein has a trehalose synthase (TPS)-like domain that may or may not be active as well as a trehalose phosphatase (TPP)-like domain.
264339_at	AT1G70290	385.04	141.215	0.366754	Encodes an enzyme putatively involved in trehalose biosynthesis. Though the protein has both trehalose-6-phosphate synthase (TPS)-like and trehalose-6-phosphate phosphatase (TPP)-like domains, neither activity has been detected in enzymatic assays nor has the protein been able to complement yeast TPS or TPP mutants.
264379_at	AT2G25200	189.96	93.26	0.490945	similar to unknown protein [Arabidopsis thaliana] (TAIR:AT5G11000.1); similar to Os08g0439600 [Oryza sativa (japonica cultivar-group)] (GB:NP_001061898.1); similar to unknown protein [Oryza sativa (japonica cultivar-group)] (GB:BAD28921.1); contains InterPro domain Protein of unknown function DUF868, plant; (InterPro:IPR008586)
264445_at	AT1G27290	509.77	233.29	0.457638	similar to conserved hypothetical protein [Medicago truncatula] (GB:ABE92577.1); contains InterPro domain Penicillin-binding protein, transpeptidase fold; (InterPro:IPR012338)
264467_at	AT1G10140	64.01	29.76	0.464927	similar to unknown protein [Arabidopsis thaliana] (TAIR:AT1G58420.1); similar to Os07g0123800 [Oryza sativa (japonica cultivar-group)] (GB:NP_001058800.1); similar to Os03g0769700 [Oryza sativa (japonica cultivar-group)] (GB:NP_001051398.1); similar to hypothetical protein MtrDRAFT_AC140720g19v1 [Medicago truncatula] (GB:ABE79597.1)
264482_at	AT1G77210	98.62	29.155	0.29563	Identical to Sugar transport protein 14 (Hexose transporter 14) (STP14) [Arabidopsis Thaliana] (GB:Q8GW61;GB:O80655); similar to sugar transporter, putative [Arabidopsis thaliana] (TAIR:AT4G02050.1); similar to Sugar transporter superfamily [Medicago truncatula] (GB:ABE81274.1); similar to PaMst-1 [Picea abies] (GB:CAB06079.1); similar to monosaccharide transporter [Glycine max] (GB:CAD91336.1); …
264510_at	AT1G09530	66.545	30.535	0.458862	Transcription factor interacting with photoreceptors phyA and phyB. Forms a ternary complex in vitro with G-box element of the promoters of LHY, CCA1. Acts as a negative regulator of phyB signalling. It degrades rapidly after irradiation of dark grown seedlings in a process controlled by phytochromes. Does not play a significant role in controlling light input and function of the circadian clockw…
264524_at	AT1G10070	106.825	15.71	0.147063	Encodes a chloroplast branched-chain amino acid aminotransferase. Complements the yeast leu/iso-leu/val auxotrophy mutant.
264592_at	AT2G17720	119.575	54.32	0.454276	similar to oxidoreductase, 2OG-Fe(II) oxygenase family protein [Arabidopsis thaliana] (TAIR:AT4G35810.1); similar to 2OG-Fe(II) oxygenase [Medicago truncatula] (GB:ABE81866.1); contains InterPro domain Prolyl 4-hydroxylase, alpha subunit; (InterPro:IPR006620); contains InterPro domain 2OG-Fe(II) oxygenase; (InterPro:IPR005123)
264616_at	AT2G17740	54.24	14.79	0.272677	similar to DC1 domain-containing protein [Arabidopsis thaliana] (TAIR:AT2G44370.1); similar to CHP-rich zinc finger protein-like [Oryza sativa (japonica cultivar-group)] (GB:BAC21314.1); contains InterPro domain C1-like; (InterPro:IPR011424); contains InterPro domain DC1; (InterPro:IPR004146)
264624_at	AT1G08930	773.945	143.1	0.184897	encodes a putative sucrose transporter whose gene expression is induced by dehydration and cold.
264655_at	AT1G09070	710.745	317.32	0.446461	SRC2 specifically binds the peptide PIEPPPHH, and moves from ER to a vacuole fraction where it gets internalized. Involved in Protein Storage Vacuole targeting.
264663_at	AT1G09970	273.41	106.695	0.390238	similar to IKU2 (HAIKU2), ATP binding / protein kinase [Arabidopsis thaliana] (TAIR:AT3G19700.1); similar to leucine-rich repeat transmembrane protein kinase, putative [Arabidopsis thaliana] (TAIR:AT5G49660.1); similar to HSL1 (HAESA-LIKE 1), ATP binding / kinase/ protein serine/threonine kinase [Arabidopsis thaliana] (TAIR:AT1G28440.1); similar to leucine-rich repeat receptor-like protein kinase…
264704_at	AT1G70090	112.385	56.18	0.499889	Encodes a protein with putative galacturonosyltransferase activity.
264708_at	AT1G09740	50.445	19.945	0.395381	similar to universal stress protein (USP) family protein [Arabidopsis thaliana] (TAIR:AT3G11930.1); similar to ER6 protein [Lycopersicon esculentum] (GB:AAD46412.1); contains InterPro domain Universal stress protein (Usp); (InterPro:IPR006015); contains InterPro domain UspA; (InterPro:IPR006016)
264757_at	AT1G61360	55.26	22.465	0.406533	similar to S-locus protein kinase, putative [Arabidopsis thaliana] (TAIR:AT1G61390.1); similar to S-locus protein kinase, putative [Arabidopsis thaliana] (TAIR:AT1G11280.2); similar to S-locus protein kinase, putative [Arabidopsis thaliana] (TAIR:AT1G61380.1); similar to Protein kinase; S-locus glycoprotein; Curculin-like (mannose-binding) lectin; Apple-like [Medicago truncatula] (GB:ABD32350.1);…
264767_at	AT1G61380	72.36	24.455	0.337963	similar to carbohydrate binding / kinase [Arabidopsis thaliana] (TAIR:AT1G11280.4); similar to S-locus protein kinase, putative [Arabidopsis thaliana] (TAIR:AT1G61390.1); similar to S-locus lectin protein kinase family protein [Arabidopsis thaliana] (TAIR:AT1G61360.1); similar to Protein kinase; S-locus glycoprotein; Curculin-like (mannose-binding) lectin; Apple-like [Medicago truncatula] (GB:ABE…
264774_at	AT1G22890	228.115	101.98	0.447055	similar to unknown protein [Arabidopsis thaliana] (TAIR:AT5G44568.1); contains domain FAMILY NOT NAMED (PTHR12953); contains domain SUBFAMILY NOT NAMED (PTHR12953:SF10)
264788_at	AT2G17880	77.185	23.31	0.302002	similar to DNAJ heat shock N-terminal domain-containing protein (J11) [Arabidopsis thaliana] (TAIR:AT4G36040.1); similar to DnaJ-like protein [Phaseolus vulgaris] (GB:AAB36543.1); contains InterPro domain Heat shock protein DnaJ, N-terminal; (InterPro:IPR001623)
264871_at	AT1G24180	222.675	111.41	0.500326	Arabidopsis thaliana pyruvate dehydrogenase E1a-like subunit. 81% identical to a previously characterized Arabidopsis mitochondrial PDH E1a-subunit, At1g59900
264901_at	AT1G23090	177.145	78.245	0.4417	Encodes AST91 mRNA for sulfate transporter.
264954_at	AT1G77060	189.13	63.555	0.336039	Identical to Putative carboxyvinyl-carboxyphosphonate phosphorylmutase (EC 2.7.8.23) (Carboxyphosphonoenolpyruvate phosphonomutase) (CPEP phosphonomutase) [Arabidopsis Thaliana] (GB:O49290); similar to mutase family protein [Arabidopsis thaliana] (TAIR:AT1G21440.1); similar to Carboxyvinyl-carboxyphosphonate phosphorylmutase, putative, expressed [Oryza sativa (japonica cultivar-group)] (GB:ABA960…
264960_at	AT1G76930	109.63	15.475	0.141157	Encodes an Arabidopsis extensin gene that belongs to cell-wall hydroxyproline-rich glycoproteins. The cross-link of extensins enforces cell wall strength. Transgenic plants overexpressing this gene show an increase in stem thickness.
265028_at	AT1G24530	223.89	35.27	0.157533	similar to transducin family protein / WD-40 repeat family protein [Arabidopsis thaliana] (TAIR:AT1G24130.1); similar to WD40-like [Medicago truncatula] (GB:ABE82381.1); contains InterPro domain WD-40 repeat; (InterPro:IPR001680); contains InterPro domain WD40-like; (InterPro:IPR011046)
265075_at	AT1G55450	362.86	134.645	0.371066	similar to embryo-abundant protein-related [Arabidopsis thaliana] (TAIR:AT3G54150.1); similar to embryo-abundant protein EMB-like [Oryza sativa (japonica cultivar-group)] (GB:BAB89030.1); similar to Os01g0716500 [Oryza sativa (japonica cultivar-group)] (GB:NP_001044071.1); contains InterPro domain SAM (and some other nucleotide) binding motif; (InterPro:IPR000051); contains InterPro domain Methyl…
265184_at	AT1G23710	75.685	25.94	0.342736	similar to unknown protein [Arabidopsis thaliana] (TAIR:AT1G70420.1); similar to Os01g0639600 [Oryza sativa (japonica cultivar-group)] (GB:NP_001043675.1); similar to Protein of unknown function DUF1645 [Medicago truncatula] (GB:ABE93113.1); contains InterPro domain Protein of unknown function DUF1645; (InterPro:IPR012442)
265219_at	AT2G02050	340.965	160.32	0.470195	similar to Unknown protein [Oryza sativa (japonica cultivar-group)] (GB:AAN17398.1); similar to Os03g0129900 [Oryza sativa (japonica cultivar-group)] (GB:NP_001048851.1); similar to unnamed protein product [Oryza sativa (japonica cultivar-group)] (GB:BAA85408.1); contains InterPro domain p8MTCP1; (InterPro:IPR009069); contains InterPro domain NADH-ubiquinone oxidoreductase B18 subunit; (InterPro:…
265260_at	AT2G43000	29.05	10.79	0.371429	Identical to Putative NAC domain-containing protein 42 (ANAC042) [Arabidopsis Thaliana] (GB:Q9SK55); similar to transcription factor [Arabidopsis thaliana] (TAIR:AT3G12910.1); similar to putative development regulation gene OsNAC4 protein [Oryza sativa (japonica cultivar-group)] (GB:BAC45041.1); similar to Os03g0777000 [Oryza sativa (japonica cultivar-group)] (GB:NP_001051438.1); contains InterPr…
265387_at	AT2G20670	977.85	64.375	0.0658332	similar to unknown protein [Arabidopsis thaliana] (TAIR:AT4G32480.1); similar to Protein of unknown function DUF506, plant [Medicago truncatula] (GB:ABD32359.1); contains InterPro domain Protein of unknown function DUF506, plant; (InterPro:IPR006502)
265414_at	AT2G16660	101.51	50.385	0.496355	similar to nodulin family protein [Arabidopsis thaliana] (TAIR:AT4G34950.1); similar to Nodulin-like; Major facilitator superfamily MFS_1 [Medicago truncatula] (GB:ABE77921.1); similar to Os09g0536700 [Oryza sativa (japonica cultivar-group)] (GB:NP_001063787.1); contains InterPro domain Nodulin-like; (InterPro:IPR010658); contains InterPro domain Major facilitator superfamily MFS_1; (InterPro:IPR…
265471_at	AT2G37130	47.395	11.04	0.232936	Identical to Peroxidase 21 precursor (EC 1.11.1.7) (Atperox P21) (PRXR5) (ATP2a/ATP2b) (PER21) [Arabidopsis Thaliana] (GB:Q42580;GB:Q43733;GB:Q93YM9); similar to PRXR1 (peroxidase 42), peroxidase [Arabidopsis thaliana] (TAIR:AT4G21960.1); similar to putative peroxidase [Oryza sativa (japonica cultivar-group)] (GB:BAC84057.1); contains InterPro domain Haem peroxidase; (InterPro:IPR010255); contain…
265478_at	AT2G15890	152.94	66.995	0.438048	similar to unknown protein [Oryza sativa (japonica cultivar-group)] (GB:AAP50944.1)
265481_at	AT2G15960	315.96	97.25	0.307792
265511_at	AT2G05540	956.215	379.915	0.397311	similar to glycine-rich protein [Arabidopsis thaliana] (TAIR:AT2G05530.1); similar to Glycine rich [Medicago truncatula] (GB:ABE77579.1); contains InterPro domain Glycine rich; (InterPro:IPR010800)
265560_at	AT2G05520	1665.54	819.66	0.492129	Encodes a glycine-rich protein that is expressed mainly in stems and leaves. mRNA levels are upregulated in response to ABA, salicylic acid and ethylene but downregulated in response to dessication.
265633_at	AT2G25490	230.74	103.015	0.446455	Encodes an F-box protein involved in the ubiquitin/proteasome-dependent proteolysis of EIN3.
265680_at	AT2G32150	386.39	190.635	0.493375	similar to haloacid dehalogenase-like hydrolase family protein [Arabidopsis thaliana] (TAIR:AT5G02230.2); similar to putative phosphatase [Phaseolus vulgaris] (GB:CAD57681.1); similar to putative hydrolase [Glycine max] (GB:AAM94615.1); contains InterPro domain HAD-superfamily hydrolase subfamily IA, variant 3; (InterPro:IPR006402); contains InterPro domain Pyrimidine 5-nucleotidase; (InterPro:IP…
265844_at	AT2G35620	47.345	22.295	0.470905	similar to leucine-rich repeat transmembrane protein kinase, putative [Arabidopsis thaliana] (TAIR:AT1G31420.1); similar to Os03g0266800 [Oryza sativa (japonica cultivar-group)] (GB:NP_001049659.1); similar to Os12g0638100 [Oryza sativa (japonica cultivar-group)] (GB:NP_001067376.1); similar to SERK1 protein [Zea mays] (GB:CAC37638.1); contains InterPro domain Serine/threonine protein kinase; (In…
265966_at	AT2G37220	1149.18	574.035	0.499515	Identical to Putative ribonucleoprotein At2g37220, chloroplast precursor [Arabidopsis Thaliana] (GB:Q9ZUU4); similar to CP29 (chloroplast 29 kDa ribonucleoprotein), RNA binding [Arabidopsis thaliana] (TAIR:AT3G53460.2); similar to 29 kDa ribonucleoprotein A, chloroplast precursor (CP29A) (GB:Q08935); contains InterPro domain Nucleotide-binding, alpha-beta plait; (InterPro:IPR012677); contains Int…
266017_at	AT2G18690	117.355	24.215	0.20634	similar to unknown protein [Arabidopsis thaliana] (TAIR:AT2G18680.1); similar to Os08g0107100 [Oryza sativa (japonica cultivar-group)] (GB:NP_001060795.1); similar to conserved hypothetical protein [Medicago truncatula] (GB:ABE90086.1)
266072_at	AT2G18700	480.86	163.41	0.339829	Encodes an enzyme putatively involved in trehalose biosynthesis. The protein has a trehalose synthase (TPS)-like domain that may or may not be active as well as a trehalose phosphatase (TPP)-like domain.
266167_at	AT2G38860	195.885	88.865	0.453659	Encodes protease I (pfpI)-like protein YLS5.
266168_at	AT2G38870	792.48	343.99	0.434068	similar to serine protease inhibitor, potato inhibitor I-type family protein [Arabidopsis thaliana] (TAIR:AT2G38900.1); similar to type I proteinase inhibitor-like protein [Citrus x paradisi] (GB:AAN76363.1); contains InterPro domain Proteinase inhibitor I13, potato inhibitor I; (InterPro:IPR000864)
266231_at	AT2G02220	50.545	25.055	0.495697	Encodes a protein interacting with phytosulfokine, a five amino acid sulfated peptide (YIYTQ).
266296_at	AT2G29420	217.96	90.295	0.414273	Encodes glutathione transferase belonging to the tau class of GSTs. Naming convention according to Wagner et al. (2002). Induced by Salicylic acid. Independent of NPR1 for their induction by salicylic acid.
266313_at	AT2G26980	284.82	135.335	0.47516	encodes a serine-threonine protein kinase whose expression increases in response to abscisic acid, cold, drought, high salt, and wounding conditions. The gene is expressed in developing seeds and seedlings. Lines carrying a T-DNA insertions have reduced germination efficiency and expression of cold, high-salt, and abscisic acid marker genes are altered, but not drought-response markers.
266330_at	AT2G01530	32.815	9.04	0.275484	Identical to MLP-like protein 329 (MLP329) [Arabidopsis Thaliana] (GB:Q9ZVF2); similar to major latex protein-related / MLP-related [Arabidopsis thaliana] (TAIR:AT2G01520.1); similar to ripening-induced protein [Fragaria vesca] (GB:CAA04770.1); contains InterPro domain Bet v I allergen; (InterPro:IPR000916)
266353_at	AT2G01520	61.685	30.5	0.494448	Identical to MLP-like protein 328 (MLP328) [Arabidopsis Thaliana] (GB:Q9ZVF3); similar to major latex protein-related / MLP-related [Arabidopsis thaliana] (TAIR:AT2G01530.1); similar to major latex-like protein [Rubus idaeus] (GB:CAA11844.1); similar to major latex protein [Ficus awkeotsang] (GB:AAQ07269.1); contains InterPro domain Bet v I allergen; (InterPro:IPR000916)
266368_at	AT2G41380	31.145	11.715	0.376144	similar to embryo-abundant protein-related [Arabidopsis thaliana] (TAIR:AT5G10830.1); similar to embryo-abundant protein EMB [Pisum sativum] (GB:AAM19356.1); contains InterPro domain Methyltransferase type 11; (InterPro:IPR013216)
266371_at	AT2G41410	605.075	285.135	0.471239	Identical to Calmodulin-like protein 1 [Arabidopsis Thaliana] (GB:P30188;GB:Q8LFR1;GB:Q9SLG7); similar to calmodulin, putative [Arabidopsis thaliana] (TAIR:AT3G10190.1); similar to Calcium-binding EF-hand [Medicago truncatula] (GB:ABE94192.1); contains InterPro domain EF-Hand type; (InterPro:IPR011992); contains InterPro domain Calcium-binding EF-hand; (InterPro:IPR002048)
266385_at	AT2G14610	44.64	22.45	0.502912	PR1 gene expression is induced in response to a variety of pathogens. It is a useful molecular marker for the SAR response. Though the Genbank record for the cDNA associated to this gene is called 'PR-1-like', the sequence actually corresponds to PR1. Expression of this gene is salicylic-acid responsive.
266415_at	AT2G38530	164.025	73.45	0.447798	Involved in lipid transfer between membranes. Belongs to a family of Lipid transfer proteins. Sequence similarity to other plant/Arabidopsis LPT genes but highest similarity to LPT1. Stress and pathogen-inducible motifs found in the upstream region.Expressed in flower, leaves and siliques but absent in roots.
266461_at	AT2G47730	1765.88	717.39	0.406252	Encodes glutathione transferase belonging to the phi class of GSTs. Naming convention according to Wagner et al. (2002).
266658_at	AT2G25735	162.745	24.32	0.149436
266746_s_at	AT2G02930	1097.14	390.46	0.355889	Encodes glutathione transferase belonging to the phi class of GSTs. Naming convention according to Wagner et al. (2002).
266761_at	AT2G47130	38.99	18.84	0.483201	similar to short-chain dehydrogenase/reductase (SDR) family protein [Arabidopsis thaliana] (TAIR:AT3G29260.1); similar to 3-beta hydroxysteroid dehydrogenase [Di (GB:AAV68714.1); contains InterPro domain Short-chain dehydrogenase/reductase SDR; (InterPro:IPR002198); contains InterPro domain Glucose/ribitol dehydrogenase; (InterPro:IPR002347)
266778_at	AT2G29090	40.89	20.03	0.489851	Encodes a protein with ABA 8'-hydroxylase activity, involved in ABA catabolism. Member of the CYP707A gene family. This gene predominantly accumulates in dry seeds and is up-regulated immediately following imbibition. CYP707A2 appears to play a major role in the rapid decrease in ABA levels during early seed imbibition.
266983_at	AT2G39400	127.135	41.63	0.327447	similar to esterase/lipase/thioesterase family protein [Arabidopsis thaliana] (TAIR:AT3G55180.1); similar to Os12g0262700 [Oryza sativa (japonica cultivar-group)] (GB:NP_001066522.1); similar to Alpha/beta hydrolase [Medicago truncatula] (GB:ABE84979.1); contains InterPro domain Esterase/lipase/thioesterase; (InterPro:IPR000379); contains InterPro domain Alpha/beta hydrolase fold-1; (InterPro:IPR…
266992_at	AT2G39200	127.74	15.79	0.12361	A member of a large family of seven-transmembrane domain proteins specific to plants, homologs of the barley mildew resistance locus o (MLO) protein. The Arabidopsis genome contains 15 genes encoding MLO proteins, with localization in plasma membrane. Phylogenetic analysis revealed four clades of closely-related AtMLO genes. ATMLO6 belongs to the clade IV, with AtMLO2, AtMLO3 and AtMLO12. The gen…
266993_at	AT2G39210	288.55	81.63	0.282897	similar to nodulin family protein [Arabidopsis thaliana] (TAIR:AT2G28120.1); similar to putative nodule-specific protein [Oryza sativa (japonica cultivar-group)] (GB:AAO37543.1); similar to nitrate and chloride transporter [Glycine max] (GB:AAW51884.1); similar to putative nodule-specific protein [Oryza sativa (japonica cultivar-group)] (GB:BAC83908.1); contains InterPro domain Nodulin-like; (Int…
267028_at	AT2G38470	210.135	45.34	0.215766	Member of the plant WRKY transcription factor family. Regulates the antagonistic relationship between defense pathways mediating responses to P. syringae and necrotrophic fungal pathogens.
267064_at	AT2G41110	186.375	83.045	0.44558	Encodes a touch-inducible calmodulin-related protein.
267083_at	AT2G41100	1552.78	311.695	0.200734	encodes a calmodulin-like protein, with six potential calcium binding domains. Calcium binding shown by Ca(2+)-specific shift in electrophoretic mobility. Expression induced by touch and darkness. Expression may also be developmentally controlled. Expression in growing regions of roots, vascular tissue, root/shoot junctions, trichomes, branch points of the shoot, and regions of siliques and flowe…
267179_at	AT2G37550	82.69	38.305	0.463236	A member of ARF GAP domain (AGD), A thaliana has 15 members, grouped into four classes.
267181_at	AT2G37760	209.755	80.03	0.38154	similar to oxidoreductase [Arabidopsis thaliana] (TAIR:AT2G37770.2); similar to aldo/keto reductase family protein [Arabidopsis thaliana] (TAIR:AT2G37790.1); similar to Aldo/keto reductase [Medicago truncatula] (GB:ABE82917.1); contains InterPro domain Aldo/keto reductase; (InterPro:IPR001395)
267213_at	AT2G44120	827.67	368.245	0.444918	Identical to 60S ribosomal protein L7-3 (RPL7C) [Arabidopsis Thaliana] (GB:P60039;GB:O80581;GB:Q42208;GB:Q8GUM7;GB:Q940T2); similar to 60S ribosomal protein L7 (RPL7B) [Arabidopsis thaliana] (TAIR:AT2G01250.1); similar to ribosomal protein L7 (GB:1909359B); contains InterPro domain Ribosomal L30, N-terminal; (InterPro:IPR012988); contains InterPro domain Ribosomal protein L30; (InterPro:IPR000517…
267230_at	AT2G44080	229.405	33.055	0.14409	Encodes ARL, a gene similar to ARGOS involved in cell expansion-dependent organ growth. Upregulated by brassinosteroid. Acts downstream of BRI1.
267238_at	Multitple Genes	233.67	94.11	0.402747	Detects for AT2G44130-TAIR-G/AT2G44140-TAIR-G
267246_at	AT2G30250	66.745	18.205	0.272755	member of WRKY Transcription Factor; Group I
267266_at	AT2G23150	147.235	70.49	0.478758	Encodes a member of the Nramp2 metal transporter family; like its homolog Atnramp4, localized in vacuolar membrane. Seedlings of double mutant, atnramp3-1 atnramp4-1, were arrested at early germination.
267293_at	AT2G23810	420.185	173.325	0.412497	Member of TETRASPANIN family
267337_at	AT2G39980	130.775	29.03	0.221984	similar to transferase family protein [Arabidopsis thaliana] (TAIR:AT5G01210.1); similar to AER [Nicotiana tabacum] (GB:AAM73656.1); contains InterPro domain Transferase; (InterPro:IPR003480)
267357_at	AT2G40000	732.105	162.68	0.222209	similar to unknown protein [Arabidopsis thaliana] (TAIR:AT3G55840.1); similar to putative Hs1pro-1-like receptor [Glycine max] (GB:AAG44839.1); contains InterPro domain Hs1pro-1, C-terminal; (InterPro:IPR009743); contains InterPro domain Hs1pro-1, N-terminal; (InterPro:IPR009869)
267381_at	AT2G26190	139.525	63.345	0.454005	similar to EDA39 (embryo sac development arrest 39), calmodulin binding [Arabidopsis thaliana] (TAIR:AT4G33050.3); similar to Os01g0570800 [Oryza sativa (japonica cultivar-group)] (GB:NP_001043374.1); similar to hypothetical protein [Oryza sativa (japonica cultivar-group)] (GB:AAP46201.1); similar to Os05g0197300 [Oryza sativa (japonica cultivar-group)] (GB:NP_001054871.1); contains InterPro doma…
267393_at	AT2G44500	86.805	34.835	0.401302	similar to unknown protein [Arabidopsis thaliana] (TAIR:AT3G07900.1); similar to Plant protein family, putative [Medicago truncatula] (GB:ABE79402.1); contains InterPro domain Protein of unknown function DUF246, plant; (InterPro:IPR004348)
267461_at	AT2G33830	83.24	29.2	0.350793	similar to DRM1 (DORMANCY-ASSOCIATED PROTEIN 1) [Arabidopsis thaliana] (TAIR:AT1G28330.1); similar to auxin-repressed protein [Brassica oleracea] (GB:AAL67436.1); contains InterPro domain Dormancyauxin associated; (InterPro:IPR008406)
267477_at	AT2G02710	352.395	131.775	0.373941	similar to PHOT2 (NON PHOTOTROPIC HYPOCOTYL 1-LIKE), kinase [Arabidopsis thaliana] (TAIR:AT5G58140.1); similar to Os01g0186200 [Oryza sativa (japonica cultivar-group)] (GB:NP_001042244.1); similar to putative phototropin [Oryza sativa (japonica cultivar-group)] (GB:BAD67804.1); contains InterPro domain PAS; (InterPro:IPR000014); contains InterPro domain PAC motif; (InterPro:IPR001610); contains I…
267483_at	AT2G02810	69.09	29.135	0.421696	Encodes a multitransmembrane hydrophobic protein that functions as transporter of UDP-galactose and UDP-glucose into the Golgi. Localized in the ER. Involved in the unfolded protein response, a mechanism that controls proper protein folding in the ER.
267523_at	AT2G30600	553.34	174.88	0.316044	similar to BTB/POZ domain-containing protein [Arabidopsis thaliana] (TAIR:AT2G46260.1); similar to unknown protein [Oryza sativa (japonica cultivar-group)] (GB:AAV43802.1); contains InterPro domain BTB/Kelch-associated; (InterPro:IPR011705); contains InterPro domain Coagulation factor 5/8 type, C-terminal; (InterPro:IPR000421); contains InterPro domain BTB; (InterPro:IPR000210); contains InterPro…
267524_at	AT2G30600	362.925	145.13	0.39989	similar to BTB/POZ domain-containing protein [Arabidopsis thaliana] (TAIR:AT2G46260.1); similar to unknown protein [Oryza sativa (japonica cultivar-group)] (GB:AAV43802.1); contains InterPro domain BTB/Kelch-associated; (InterPro:IPR011705); contains InterPro domain Coagulation factor 5/8 type, C-terminal; (InterPro:IPR000421); contains InterPro domain BTB; (InterPro:IPR000210); contains InterPro…
267546_at	AT2G32680	33.565	7.39	0.22017	similar to disease resistance family protein / LRR family protein [Arabidopsis thaliana] (TAIR:AT3G24900.1); similar to leucine-rich repeat family protein [Arabidopsis thaliana] (TAIR:AT2G33020.1); similar to disease resistance family protein [Arabidopsis thaliana] (TAIR:AT3G25020.1); similar to putative kinase [Brassica napus] (GB:ABI99471.1); contains InterPro domain Leucine-rich repeat; (Inter…
267591_at	AT2G39705	51.085	21.205	0.415092	similar to DVL8/RTFL7 (ROTUNDIFOLIA LIKE 7) [Arabidopsis thaliana] (TAIR:AT3G55515.1); similar to conserved hypothetical protein [Medicago truncatula] (GB:ABE83577.1); contains InterPro domain DVL; (InterPro:IPR012552)
267592_at	AT2G39710	42.32	18.99	0.448724	Encodes a Cysteine-rich peptide (CRP) family protein
267624_at	AT2G39660	141.93	41.005	0.28891	Encodes a plasma membrane-localized ser/thr protein kinase that is a crucial component of host response signaling required to activate the resistance responses to Botrytis and A. brassicicola infection. It is likely a negative regulator of salicylic acid accumulation and basal defense against virulent bacterial pathogens.

## Sheet: Table S2c
Table S2(c): Expression Levels and fold induction in all salinity upregulated genes selected from wild-type samples
Wt-0: Col-0 wild type at 0 hpi with salinity stress FC: Fold change
Wt-24: Col-0 wild type at 24 hpi with salinity stress
probe name	gene name	Wt-0	Wt-24	FC	description
244904_at	ATMG00670	28.115	64.205	2.28366	hypothetical protein
244939_at	ATCG00065	534.465	1093.18	2.04537	chloroplast gene encoding ribosomal protein s12. The gene is located in three distinct loci on the chloroplast genome and is transpliced to make one transcript.
245002_at	Multitple Genes	1566.17	3303.01	2.10896	Detects for ATCG00280/ATCG00270
245039_at	AT2G26600	83.095	167.785	2.01919	similar to glycosyl hydrolase family 17 protein [Arabidopsis thaliana] (TAIR:AT3G15800.1); similar to beta-1,3-glucanase 1 [Ziziphus jujuba] (GB:AAY25165.1); contains InterPro domain Glycoside hydrolase, family 17; (InterPro:IPR000490)
245075_at	AT2G23180	49.09	115.885	2.36066	member of CYP96A
245078_at	AT2G23340	44.94	171.885	3.82477	encodes a member of the DREB subfamily A-5 of ERF/AP2 transcription factor family. The protein contains one AP2 domain. There are 16 members in this subfamily including RAP2.1, RAP2.9 and RAP2.10.
245094_at	AT2G40840	160.46	321.795	2.00545	Encodes a cytosolic protein with transglucosidase and amylomaltase activity. It is an essential component of the pathway from starch to sucrose and cellular metabolism in leaves at night. The protein binds to heteroglycans and utilizes glucose, mannose and xylose as acceptors. Fucose and galactose can also act as acceptors but less efficiently than the previous three. It was also was also recentl…
245127_at	AT2G47600	97.215	506.565	5.21077	Encodes a magnesium/proton exchanger, member of putative Na+/Ca2+ antiporter gene family
245202_at	AT1G67720	31.585	72.255	2.28764	similar to unknown protein [Arabidopsis thaliana] (TAIR:AT2G37050.3); similar to leucine-rich repeat family protein, putative, expressed [Oryza sativa (japonica cultivar-group)] (GB:ABA95578.2); similar to leucine-rich repeat family protein, putative, expressed [Oryza sativa (japonica cultivar-group)] (GB:ABA91110.1); similar to Leucine-rich repeat, plant specific [Medicago truncatula] (GB:ABE846…
245249_at	AT4G16760	304.045	1030.31	3.38866	Encodes a medium to long-chain acyl-CoA oxidase. Catalyzing the first step of fatty acid beta-oxidation. Gene expression is induced by wounding, drought stress, abscisic acid, and jasmonate.
245253_at	AT4G15440	29.305	141.685	4.83484	Encodes a hydroperoxide lyase. Also a member of the CYP74B cytochrome p450 family. In the ecotype Columbia (Col) the gene contains a 10-nucleotide deletion in its first exon that causes it to code for a truncated protein that results in a non-functional hydroperoxide lyase.
245294_at	AT4G14340	54.09	112.525	2.08033	Phosphorylates serine or threonine residues that are near and C-terminal to acidic side chains on a variety of target proteins
245348_at	AT4G17770	72.625	220.31	3.03353	Encodes an enzyme putatively involved in trehalose biosynthesis. The protein has a trehalose synthase (TPS)-like domain that may or may not be active as well as a trehalose phosphatase (TPP)-like domain.
245352_at	AT4G15490	41.38	167.765	4.05425	Encodes a protein that might have sinapic acid:UDP-glucose glucosyltransferase activity.
245386_at	AT4G14010	81.43	203.145	2.49472	Member of a diversely expressed predicted peptide family showing sequence similarity to tobacco Rapid Alkalinization Factor (RALF), and is believed to play an essential role in the physiology of Arabidopsis. Consists of a single exon and is characterized by a conserved C-terminal motif and N-terminal signal peptide.
245390_at	AT4G17650	83.655	236.28	2.82446	similar to aromatic-rich family protein [Glycine max] (GB:ABC47856.1); contains InterPro domain Streptomyces cyclase/dehydrase; (InterPro:IPR005031)
245427_at	AT4G17550	64.745	316.065	4.88169	similar to glycerol-3-phosphate transporter, putative / glycerol 3-phosphate permease, putative [Arabidopsis thaliana] (TAIR:AT3G47420.1); similar to transporter, putative [Brassica oleracea] (GB:ABD65069.1); similar to transporter, putative [Brassica oleracea] (GB:ABD65148.1); contains InterPro domain Major facilitator superfamily; (InterPro:IPR007114); contains InterPro domain Major facilitator…
245434_at	AT4G17120	28.415	63.385	2.23069	similar to C2 domain-containing protein [Arabidopsis thaliana] (TAIR:AT1G48090.2); similar to unknown protein [Oryza sativa] (GB:AAG60185.1); similar to Os10g0565300 [Oryza sativa (japonica cultivar-group)] (GB:NP_001065419.1); contains InterPro domain C2 calcium/lipid-binding region, CaLB; (InterPro:IPR008973)
245463_at	AT4G17030	76.75	962.015	12.5344	EXPANSIN-RELATED. Naming convention from the Expansin Working Group (Kende et al, 2004. Plant Mol Bio)
245483_at	AT4G16190	912.9	1879.41	2.05872	similar to RD19 (RESPONSIVE TO DEHYDRATION 19), cysteine-type peptidase [Arabidopsis thaliana] (TAIR:AT4G39090.1); similar to papain-like cysteine proteinase isoform I [Ipomoea batatas] (GB:AAF61440.1); similar to papain-like cysteine proteinase isoform I [Ipomoea batatas] (GB:AAF40414.1); contains InterPro domain Peptidase, cysteine peptidase active site; (InterPro:IPR000169); contains InterPro …
245484_at	AT4G16210	74.97	170.795	2.27818	similar to naphthoate synthase, putative / dihydroxynaphthoic acid synthetase, putative / DHNA synthetase, putative [Arabidopsis thaliana] (TAIR:AT1G60550.1); similar to putative enoyl CoA hydratase [Cicer arietinum] (GB:CAB61740.1); contains InterPro domain Enoyl-CoA hydratase/isomerase; (InterPro:IPR001753)
245523_at	AT4G15910	62.88	354.7	5.6409	encodes a gene whose transcript level in root and leaves increases to progressive drought stress. The transcript level is also affected by changes of endogenous or exogenous abscisic acid level. It appears to be a member of plant-specific gene family that includes late embryo-abundant and zinc- IAA-induced proteins in other plants.
245528_at	AT4G15530	494.53	1239.38	2.50619	The product of this long transcript was shown to be targeted to the chloroplast, whereas the shorter transcript (no targeting sequence) accumulates in the cytosol. They were also found in slightly different tissues.
245626_at	AT1G56700	265.945	563.18	2.11766	similar to pyrrolidone-carboxylate peptidase family protein [Arabidopsis thaliana] (TAIR:AT1G23440.1); similar to Os07g0639600 [Oryza sativa (japonica cultivar-group)] (GB:NP_001060416.1); similar to hypothetical protein DDBDRAFT_0189325 [Dictyostelium discoideum AX4] (GB:XP_647079.1); similar to Os09g0396300 [Oryza sativa (japonica cultivar-group)] (GB:NP_001063100.1); contains InterPro domain P…
245659_at	AT1G28260	52.205	127.73	2.4467	similar to unknown protein [Arabidopsis thaliana] (TAIR:AT5G19400.1); similar to conserved hypothetical protein [Medicago truncatula] (GB:ABD32367.1); contains InterPro domain Tetratricopeptide-like helical; (InterPro:IPR011990)
245699_at	AT5G04250	28.66	77.27	2.69609	similar to OTU-like cysteine protease family protein [Arabidopsis thaliana] (TAIR:AT5G03330.2); similar to OTU-like cysteine protease-like [Oryza sativa (japonica cultivar-group)] (GB:BAD22968.1); similar to Os03g0859800 [Oryza sativa (japonica cultivar-group)] (GB:NP_001051970.1); contains InterPro domain Ovarian tumour, otubain; (InterPro:IPR003323)
245734_at	AT1G73480	144.635	748.75	5.17682	similar to hydrolase, alpha/beta fold family protein [Arabidopsis thaliana] (TAIR:AT1G18360.1); similar to Os09g0394700 [Oryza sativa (japonica cultivar-group)] (GB:NP_001063095.1); similar to Os03g0719400 [Oryza sativa (japonica cultivar-group)] (GB:NP_001051094.1); similar to putative monoglyceride lipase [Oryza sativa (japonica cultivar-group)] (GB:BAD26447.1); contains InterPro domain Esteras…
245748_at	AT1G51140	53.975	331.565	6.14294	similar to basic helix-loop-helix (bHLH) family protein [Arabidopsis thaliana] (TAIR:AT2G42280.1); similar to Os08g0506700 [Oryza sativa (japonica cultivar-group)] (GB:NP_001062190.1); similar to transcription factor RAU1 [Oryza sativa] (GB:AAL87667.1); similar to Os09g0487900 [Oryza sativa (japonica cultivar-group)] (GB:NP_001063529.1); contains InterPro domain Helix-loop-helix DNA-binding; (Int…
245769_at	AT1G30220	26.715	187.68	7.02527	Identical to Probable inositol transporter 2 (INT2) [Arabidopsis Thaliana] (GB:Q9C757); similar to ATINT3 (INOSITOL TRANSPORTER 3), carbohydrate transporter/ sugar porter [Arabidopsis thaliana] (TAIR:AT2G35740.1); similar to ATINT4 (INOSITOL TRANSPORTER 4), carbohydrate transporter/ myo-inositol:hydrogen symporter/ sugar porter [Arabidopsis thaliana] (TAIR:AT4G16480.1); similar to Sugar transport…
245792_at	AT1G32100	90.745	220.32	2.4279	encodes a protein whose sequence is similar to pinoresinol-lariciresinol reductase from pine.
245816_at	AT1G26210	49.605	219.055	4.41599	similar to unknown protein [Arabidopsis thaliana] (TAIR:AT1G68870.1); similar to PREDICTED: similar to Mystery 45A CG8070-PA isoform 1 [Apis mellifera] (GB:XP_624659.1); similar to Os08g0486700 [Oryza sativa (japonica cultivar-group)] (GB:NP_001062097.1)
245854_at	AT5G13490	250.53	664.91	2.65401	Encodes mitochondrial ADP/ATP carrier
245901_at	AT5G11060	103.22	229.155	2.22006	A member of Class II KN1-like homeodomain transcription factors (together with KNAT3 and KNAT5), with greatest homology to the maize knox1 homeobox protein. Expression regulated by light. Detected in all tissues examined, but most prominent in leaves and young siliques. Transient expression of GFP translational fusion protein suggests bipartite localization in nucleus and cytoplasm. KNAT4 promote…
245904_at	AT5G11110	29.88	211.875	7.09086	Encodes a protein with putative sucrose-phosphate synthase activity.
245982_at	AT5G13170	151.135	3194.16	21.1345	similar to MTN3 (ARABIDOPSIS HOMOLOG OF MEDICAGO TRUNCATULA MTN3) [Arabidopsis thaliana] (TAIR:AT5G23660.1); similar to MtN3 [Medicago truncatula] (GB:CAA69976.1); contains InterPro domain MtN3 and saliva related transmembrane protein; (InterPro:IPR004316)
245993_at	AT5G20700	238.77	834.36	3.49441	similar to senescence-associated protein-related [Arabidopsis thaliana] (TAIR:AT1G74940.1); similar to Protein of unknown function DUF581 [Medicago truncatula] (GB:ABE90961.1); contains InterPro domain Protein of unknown function DUF581; (InterPro:IPR007650)
245998_at	AT5G20830	141.545	970.785	6.85849	Encodes a protein with sucrose synthase activity (SUS1).
246012_at	AT5G10650	31.71	67.435	2.12662	similar to zinc finger (C3HC4-type RING finger) family protein [Arabidopsis thaliana] (TAIR:AT5G24870.2); similar to Zinc finger, RING-type; RINGv [Medicago truncatula] (GB:ABE80412.1); contains InterPro domain Zinc finger, RING-type; (InterPro:IPR001841)
246017_at	AT5G10730	82.01	287.42	3.50469	similar to dehydrogenase-related [Arabidopsis thaliana] (TAIR:AT5G15910.1); similar to hypothetical protein [Cleome spinosa] (GB:ABD96868.1); similar to Os02g0556100 [Oryza sativa (japonica cultivar-group)] (GB:NP_001047127.1); contains InterPro domain NAD-dependent epimerase/dehydratase; (InterPro:IPR001509)
246042_at	AT5G19440	205.37	459.325	2.23657	similar to Eucalyptus gunnii alcohol dehydrogenase of unknown physiological function (GI:1143445), apple tree, PIR:T16995; NOT a cinnamyl-alcohol dehydrogenase
246055_at	AT5G08380	61.93	144.395	2.33158	similar to ATAGAL2 (ARABIDOPSIS THALIANA ALPHA-GALACTOSIDASE 2), alpha-galactosidase [Arabidopsis thaliana] (TAIR:AT5G08370.2); similar to acid alpha galactosidase 1 [Cucumis sativus] (GB:ABC55266.1); similar to alpha-galactosidase 1 [Pisum sativum] (GB:CAF34023.1); similar to alpha-galactosidase [Carica papaya] (GB:AAP04002.1); contains InterPro domain Glycoside hydrolase, family 27; (InterPro:I…
246076_at	AT5G20280	303.175	677.775	2.23559	Encodes a protein with putative sucrose-phosphate synthase activity.
246125_at	AT5G19875	59.05	228.64	3.87197	similar to oxidoreductase/ transition metal ion binding [Arabidopsis thaliana] (TAIR:AT2G31940.1); similar to conserved hypothetical protein [Medicago truncatula] (GB:ABE77569.1)
246126_at	AT5G20070	173.04	349.47	2.01959	Identical to Probable NADH pyrophosphatase NUDT19, chloroplast precursor (EC 3.6.1.22) (Nudix hydrolase 19) (AtNUDT19) (NUDT19) [Arabidopsis Thaliana] (GB:Q94A82); similar to Isopentenyl-diphosphate delta-isomerase, type 1 [Medicago truncatula] (GB:ABE86498.1); contains InterPro domain NUDIX hydrolase; (InterPro:IPR000086)
246189_at	AT5G20910	29.665	88.005	2.96663	similar to zinc finger (C3HC4-type RING finger) family protein [Arabidopsis thaliana] (TAIR:AT5G01980.1); similar to Zinc finger, RING-type; RINGv [Medicago truncatula] (GB:ABE89663.1); similar to Os09g0434200 [Oryza sativa (japonica cultivar-group)] (GB:NP_001063251.1); contains InterPro domain Peptidyl-prolyl cis-trans isomerase, cyclophilin type; (InterPro:IPR002130); contains InterPro domain …
246214_at	AT4G36990	57.9	211.65	3.65544	encodes a protein whose sequence is similar to heat shock factors that regulate the expression of heat shock proteins. Transcript level is increased in response to heat shock. However, overexpression of this gene did not result in the increase of decrease of heat shock proteins.
246219_at	AT4G36760	91.39	338.345	3.70221	Arabidopsis aminopeptidase P1
246222_at	AT4G36900	10.08	30.955	3.07093	encodes a member of the DREB subfamily A-5 of ERF/AP2 transcription factor family (RAP2.10). The protein contains one AP2 domain. There are 16 members in this subfamily including RAP2.9 and RAP2.1.
246230_at	AT4G36710	24.72	56.65	2.29167	similar to scarecrow-like transcription factor 6 (SCL6) [Arabidopsis thaliana] (TAIR:AT4G00150.1); similar to SCARECROW-like protein [Brassica napus] (GB:AAT75161.1); contains InterPro domain GRAS transcription factor; (InterPro:IPR005202)
246260_at	AT1G31820	79.825	236.705	2.9653	similar to amino acid permease family protein [Arabidopsis thaliana] (TAIR:AT1G31830.2); similar to amino acid permease family protein [Arabidopsis thaliana] (TAIR:AT5G05630.1); similar to putative amino acid permease [Oryza sativa (japonica cultivar-group)] (GB:AAR10855.1); similar to amino acid permease family protein, putative, expressed [Oryza sativa (japonica cultivar-group)] (GB:ABF97257.1)…
246300_at	AT3G51830	47.855	120.12	2.51008	putative transmembrane protein G5p (AtG5) mRNA, complete
246310_at	AT3G51895	217.945	544.85	2.49994	Encodes a sulfate transporter.
246335_at	AT3G44880	291.885	1220.76	4.18233	Encodes a pheide a oxygenase (PAO). Accelerated cell death (acd1) mutants show rapid, spreading necrotic responses to both virulent and avirulent Pseudomonas syringae pv. maculicola or pv. tomato pathogens and to ethylene.
246417_at	AT5G16990	114.555	258.37	2.25542	Identical to Probable NADP-dependent oxidoreductase P2 (EC 1.3.1.74) (P2) [Arabidopsis Thaliana] (GB:Q39173;GB:Q9LFK3); similar to NADP-dependent oxidoreductase, putative [Arabidopsis thaliana] (TAIR:AT5G17000.1); similar to AT-AER (ALKENAL REDUCTASE), 2-alkenal reductase [Arabidopsis thaliana] (TAIR:AT5G16970.1); similar to allyl alcohol dehydrogenase [Nicotiana tabacum] (GB:BAA89423.1); contain…
246425_at	AT5G17420	36.45	113.585	3.11619	encodes a xylem-specific cellulose synthase
246429_at	AT5G17450	24.18	113.775	4.70533	similar to heavy-metal-associated domain-containing protein / copper chaperone (CCH)-related [Arabidopsis thaliana] (TAIR:AT1G71050.1); similar to farnesylated protein 3 [Hordeum vulgare subsp. vulgare] (GB:CAD70173.1); similar to Os01g0507700 [Oryza sativa (japonica cultivar-group)] (GB:NP_001043154.1); contains InterPro domain ATPase, P-type, K/Mg/Cd/Cu/Zn/Na/Ca/Na/H-transporter; (InterPro:IPR0…
246434_at	AT5G17520	123.975	555.295	4.47909	Encodes a maltose transporter that is expressed in leaves and roots. Mutations at the MEX1 locus cause accumulation of both starch and maltose in leaves, with maltose levels at least 40 times higher than that of wild-type. This gene encodes a protein located in the chloroplast envelope.
246468_at	AT5G17050	179.35	377.415	2.10435	The At5g17050 encodes a anthocyanidin 3-O-glucosyltransferase which specifically glucosylates the 3-position of the flavonoid C-ring. Anthocyanidins such as cyanidin and pelargonidin as well as flavonols such as kaempferol and quercetin are accepted substrates.
246490_at	AT5G15950	324.63	772.2	2.37871	Identical to S-adenosylmethionine decarboxylase proenzyme 2 (EC 4.1.1.50) (AdoMetDC 2) (SamDC 2) [Contains: S-adenosylmethionine decarboxylase 2 alpha chain; S-adenosylmethionine decarboxylase 2 beta chain] (SAMDC2) [Arabidopsis Thaliana] (GB:Q9S7T9); similar to SAMDC (S-ADENOSYLMETHIONINE DECARBOXYLASE) [Arabidopsis thaliana] (TAIR:AT3G02470.3); similar to S-adenosyl-L-methionine decarboxylase […
246510_at	AT5G15410	267.47	608.75	2.27596	defense, no death' gene (DND1) encodes a mutated cyclic nucleotide-gated cation channel; Same as CNGC2 (article ID 229): Cyclic nucleotide gated channel, activated by cAMP, conducts K+ and other monovalent cations but excludes Na+, does not contain the GYG amino acid sequence found in other channels with this conductivity profile.
246511_at	AT5G15490	109.635	257.72	2.35071	similar to ATUGD1/UGD1 (UDP-glucose dehydrogenase 1), UDP-glucose 6-dehydrogenase [Arabidopsis thaliana] (TAIR:AT1G26570.1); similar to UDP-glucose 6-dehydrogenase [Arabidopsis thaliana] (TAIR:AT3G29360.2); similar to UDP-glucose 6-dehydrogenase, putative [Arabidopsis thaliana] (TAIR:AT5G39320.1); similar to UDP-glucose 6-dehydrogenase (UDP-Glc dehydrogenase) (UDP-GlcDH) (UDPGDH) (GB:Q96558); sim…
246512_at	AT5G15630	22.86	48.655	2.12839	Encodes a member of the COBRA family, similar to phytochelatin synthetase. Involved in secondary cell wall biosynthesis. Mutants make smaller plants with reduced levels of cellulose and cell wall sugars.
246516_at	AT5G15740	72.665	180.565	2.4849	similar to unknown protein [Arabidopsis thaliana] (TAIR:AT3G02250.1); similar to hypothetical protein [Cleome spinosa] (GB:ABD96934.1); similar to Os06g0284200 [Oryza sativa (japonica cultivar-group)] (GB:NP_001057398.1); similar to hypothetical protein [Cleome spinosa] (GB:ABD96844.1); contains InterPro domain Protein of unknown function DUF246, plant; (InterPro:IPR004348)
246554_at	AT5G15450	782.695	2189.75	2.79771	Encodes a chloroplast-targeted Hsp101 homologue. Functions as a molecular chaperone involved in plastid differentiation mediating internal thylakoid membrane formation and conferring thermotolerance to chloroplasts during heat stress. APG6 is constitutively expressed in the root tips, the organ boundary region, the reproductive tissues of mature plants where plastids exist as proplastids, and sli…
246595_at	AT5G14780	521.57	1517.09	2.9087	Encodes a NAD-dependent formate dehydrogenase.
246724_at	AT5G29000	20.83	58.165	2.79237	similar to transcription factor [Arabidopsis thaliana] (TAIR:AT3G04450.1); similar to CDPK substrate protein 1; CSP1 [Mesembryanthemum crystallinum] (GB:AAF32350.1); contains InterPro domain Homeodomain-like; (InterPro:IPR009057); contains InterPro domain Myb-like DNA-binding region, SHAQKYF class; (InterPro:IPR006447); contains InterPro domain Myb, DNA-binding; (InterPro:IPR001005)
246756_at	AT5G27930	18.89	91.275	4.83192	similar to protein phosphatase 2C, putative / PP2C, putative [Arabidopsis thaliana] (TAIR:AT3G05640.2); similar to Protein phosphatase 2C-like [Medicago truncatula] (GB:ABE85677.1); contains InterPro domain Protein phosphatase 2C-like; (InterPro:IPR001932)
246791_at	AT5G27280	48.685	232.755	4.78084	similar to zinc finger (DNL type) family protein [Arabidopsis thaliana] (TAIR:AT1G68730.1); similar to Os06g0724400 [Oryza sativa (japonica cultivar-group)] (GB:NP_001058612.1); similar to unknown protein [Oryza sativa (japonica cultivar-group)] (GB:BAD61688.1); contains InterPro domain Zinc finger, Zim17-type; (InterPro:IPR007853)
246796_at	AT5G26770	18.995	46.42	2.4438	similar to unknown protein [Arabidopsis thaliana] (TAIR:AT3G05830.1); similar to hypothetical protein [Oryza sativa (japonica cultivar-group)] (GB:BAD86886.1); similar to Os05g0135900 [Oryza sativa (japonica cultivar-group)] (GB:NP_001054577.1); contains InterPro domain tRNA-binding arm; (InterPro:IPR010978)
246829_at	AT5G26570	110.995	289.66	2.60967	chloroplastidic phosphoglucan, water dikinase (PWD) which is required for normal degradation of leaf starch in Arabidopsis. NMR analysis of the mutants, suggests that the gene is specifically involved in the phosphorylation of the glucosyl residues of starch at the C3 position.
246908_at	AT5G25610	797.75	3735.47	4.68251	responsive to dehydration 22 (RD22) mediated by ABA
246923_at	AT5G25100	164.065	342.56	2.08795	similar to endomembrane protein 70, putative [Arabidopsis thaliana] (TAIR:AT5G10840.1); similar to endomembrane protein 70, putative [Arabidopsis thaliana] (TAIR:AT2G24170.1); similar to endomembrane protein 70, putative [Arabidopsis thaliana] (TAIR:AT3G13772.1); similar to putative PHG1A protein [Oryza sativa (japonica cultivar-group)] (GB:BAD10383.1); similar to putative PHG1A protein [Oryza sa…
246930_at	AT5G25220	75.58	174.275	2.30583	A member of class II knotted1-like homeobox gene family (together with KNAT4 and KNAT5). Expressed in: hypocotyl-root boundary, anther-filament junction in flowers, ovule-funiculus and peduncle-silique boundaries, petioles and root. Light-regulated expression with differential response to red/far-red light. KNAT3 promoter activity showed cell-type specific pattern along longitudinal root axis, re…
246948_at	AT5G25130	9.115	24.15	2.64948	putative cytochrome P450
246987_at	AT5G67300	242.95	537.945	2.21422	Member of the R2R3 factor gene family.
246990_at	AT5G67360	430.43	905.575	2.10388	subtilisin-like protease that has been located in stem and siliques but not roots.
247013_at	AT5G67480	136.385	370.895	2.71947	similar to BT5 (BTB and TAZ domain protein 5), protein binding / transcription regulator [Arabidopsis thaliana] (TAIR:AT4G37610.1); similar to Zinc finger, TAZ-type; BTB/POZ [Medicago truncatula] (GB:ABE77424.1); contains InterPro domain Zinc finger, TAZ-type; (InterPro:IPR000197); contains InterPro domain BTB; (InterPro:IPR000210); contains InterPro domain BTB/POZ; (InterPro:IPR013069)
247060_at	AT5G66760	292.74	1141.7	3.90006	One of two genes in Arabidopsis that encode a flavoprotein subunit of the mitochondrial succinate dehydrogenase complex.
247077_at	AT5G66420	81.61	181.91	2.22902	similar to hypothetical protein [Thellun (GB:ABB45848.1); similar to Os06g0472400 [Oryza sativa (japonica cultivar-group)] (GB:NP_001057623.1); contains InterPro domain Protein of unknown function UPF0261; (InterPro:IPR010647)
247095_at	AT5G66400	55.61	4336.11	77.9737	Belongs to the dehydrin protein family, which contains highly conserved stretches of 7-17 residues that are repetitively scattered in their sequences, the K-, S-, Y- and lysine rich segments. ABA- and drought-induced glycine-rice dehydrin protein. The ABA-induced expression of RAB18 was reduced following ACC application, indicating that ethylene inhibits the ABA signaling pathway. RAB18 is also e…
247097_at	AT5G66460	45.08	131.255	2.9116	similar to (1-4)-beta-mannan endohydrolase, putative [Arabidopsis thaliana] (TAIR:AT3G10890.1); similar to hypothetical protein [Thellun (GB:ABB45852.1); contains InterPro domain Glycoside hydrolase, family 5; (InterPro:IPR001547)
247120_at	AT5G65990	167.81	1086.68	6.47569	similar to amino acid transporter family protein [Arabidopsis thaliana] (TAIR:AT4G38250.1); similar to amino acid transporter family protein [Arabidopsis thaliana] (TAIR:AT2G42005.1); similar to amino acid transport protein (GB:AAB82307.1); similar to OSIGBa0158F05.8 [Oryza sativa (indica cultivar-group)] (GB:CAH66759.1); similar to OSJNBa0017B10.14 [Oryza sativa (japonica cultivar-group)] (GB:CA…
247128_at	AT5G66110	17.51	63.02	3.59909	similar to ATFP6 (FARNESYLATED PROTEIN 6), metal ion binding [Arabidopsis thaliana] (TAIR:AT4G38580.1); similar to GMFP7 [Glycine max] (GB:AAD09515.1); contains InterPro domain Heavy metal transport/detoxification protein; (InterPro:IPR006121)
247186_at	AT5G65470	195.735	788.835	4.03012	similar to unknown protein [Arabidopsis thaliana] (TAIR:AT4G24530.1); similar to putative auxin growth promotor protein [Lycopersicon esculentum] (GB:AAK84479.1); similar to Os09g0412200 [Oryza sativa (japonica cultivar-group)] (GB:NP_001063155.1); contains InterPro domain Protein of unknown function DUF246, plant; (InterPro:IPR004348)
247189_at	AT5G65390	132.29	526.64	3.98095	Identical to Classical arabinogalactan protein 7 precursor (AGP7) [Arabidopsis Thaliana] (GB:Q8LG54;GB:Q9FKQ0); similar to AGP4 (ARABINOGALACTAN-PROTEIN 4) [Arabidopsis thaliana] (TAIR:AT5G10430.1); similar to 4D11_29 [Brassica rapa subsp. pekinensis] (GB:AAZ67543.1); contains InterPro domain Glutelin; (InterPro:IPR000480)
247216_at	AT5G64860	39.515	97.17	2.45907	Encodes a maltotriose-metabolizing enzyme with chloroplastic &#945;-1,4-glucanotransferase activity. Mutant has altered starch degradation.
247228_at	AT5G65140	34.625	69.6	2.01011	similar to trehalose-6-phosphate phosphatase, putative [Arabidopsis thaliana] (TAIR:AT5G10100.1); similar to 117M18_9 [Brassica rapa] (GB:AAZ66928.1); contains InterPro domain Trehalose-phosphatase; (InterPro:IPR003337); contains InterPro domain HAD-superfamily hydrolase subfamily IIB; (InterPro:IPR006379)
247239_at	AT5G64640	15.44	40.705	2.63633	similar to pectinesterase family protein [Arabidopsis thaliana] (TAIR:AT5G09760.1); similar to 52O08_4 [Brassica rapa subsp. pekinensis] (GB:AAZ67549.1); contains InterPro domain Virulence factor, pectin lyase fold; (InterPro:IPR011050); contains InterPro domain Plant invertase/pectin methylesterase inhibitor; (InterPro:IPR007186); contains InterPro domain Pectinesterase; (InterPro:IPR000070); co…
247268_at	AT5G64080	139.425	281.255	2.01725	Identical to Nonspecific lipid-transfer protein-like protein At5g64080 precursor [Arabidopsis Thaliana] (GB:Q8VYI9;GB:Q8L8Q1;GB:Q9FMI9); similar to protease inhibitor/seed storage/lipid transfer protein (LTP) family protein [Arabidopsis thaliana] (TAIR:AT2G13820.1); similar to xylogen protein 1 [Zinnia elegans] (GB:BAD24657.1); contains InterPro domain Plant lipid transfer protein/Par allergen; (…
247279_at	AT5G64310	240.78	567.45	2.35672	Encodes arabinogalactan-protein (AGP1).
247287_at	AT5G64230	25.57	100.93	3.9472	similar to unknown protein [Arabidopsis thaliana] (TAIR:AT3G19920.1); similar to hypothetical protein [Trifolium pratense] (GB:BAE71289.1)
247295_at	AT5G64180	47.09	97.005	2.05999	similar to Os12g0502100 [Oryza sativa (japonica cultivar-group)] (GB:NP_001066826.1)
247436_at	Multitple Genes	84.855	261.69	3.08397	Detects for AT5G62520/AT5G62530
247461_at	AT5G62100	32.89	74.885	2.27683	A member of Arabidopsis BAG (Bcl-2-associated athanogene) proteins, plant homologs of mammalian regulators of apoptosis. Plant BAG proteins are multi-functional and remarkably similar to their animal counterparts, as they regulate apoptotic-like processes ranging from pathogen attack, to abiotic stress, to plant development.
247470_at	AT5G62220	121.68	441.17	3.62566	similar to exostosin family protein [Arabidopsis thaliana] (TAIR:AT4G13990.1); similar to Exostosin-like [Medicago truncatula] (GB:ABE79352.1); contains InterPro domain Exostosin-like; (InterPro:IPR004263)
247487_at	AT5G62150	21.545	56.98	2.6447	similar to peptidoglycan-binding LysM domain-containing protein [Arabidopsis thaliana] (TAIR:AT4G25433.1); similar to Os10g0524300 [Oryza sativa (japonica cultivar-group)] (GB:NP_001065106.1); similar to Putative dihydrodipicolinate reductase-like protein [Oryza sativa (japonica cultivar-group)] (GB:AAO15285.1); similar to OSJNBa0019K04.5 [Oryza sativa (japonica cultivar-group)] (GB:CAD41658.3); …
247488_at	AT5G61820	668.12	1675.67	2.50804	similar to hypothetical protein [Trifolium pratense] (GB:BAE71234.1); contains InterPro domain Stress up-regulated Nod 19; (InterPro:IPR011692)
247498_at	AT5G61810	30.92	168.065	5.43548	similar to mitochondrial substrate carrier family protein [Arabidopsis thaliana] (TAIR:AT5G07320.1); similar to putative Mcsc-pending-prov protein [Oryza sativa (japonica cultivar-group)] (GB:BAD15855.1); contains InterPro domain EF-Hand type; (InterPro:IPR011992); contains InterPro domain Calcium-binding EF-hand; (InterPro:IPR002048); contains InterPro domain Mitochondrial carrier protein; (Inte…
247513_at	AT5G61510	164.185	346.505	2.11045	similar to oxidoreductase, zinc-binding dehydrogenase family protein [Arabidopsis thaliana] (TAIR:AT4G21580.1); similar to Ted2 [Vigna unguiculata] (GB:CAA69914.1); contains InterPro domain GroES-like; (InterPro:IPR011032); contains InterPro domain Alcohol dehydrogenase superfamily, zinc-containing; (InterPro:IPR002085); contains InterPro domain Alcohol dehydrogenase, zinc-binding; (InterPro:IPR0…
247514_at	AT5G61640	40.76	91.39	2.24215	ubiquitous enzyme that repairs oxidatively damaged proteins
247533_at	AT5G61570	21.51	44.205	2.05509	similar to protein kinase family protein [Arabidopsis thaliana] (TAIR:AT5G07620.1); similar to protein kinase [Sisymbrium irio] (GB:AAR15438.1); contains InterPro domain Serine/threonine protein kinase; (InterPro:IPR002290); contains InterPro domain Protein kinase-like; (InterPro:IPR011009); contains InterPro domain Protein kinase; (InterPro:IPR000719); contains InterPro domain Tyrosine protein k…
247593_at	AT5G60790	300.755	651.825	2.1673	member of GCN subfamily
247626_at	AT5G60300	25.12	53.06	2.11226	Lectin Receptor Kinase involved in protein-protein interactions with RGD-containing proteins as potential ligands. Role in cell wall-plasma membrane adhesion.
247627_at	AT5G60360	1564.68	3523.2	2.2517	Encodes AALP protein.
247632_at	AT5G60460	37.995	83.1	2.18713	similar to sec61beta family protein [Arabidopsis thaliana] (TAIR:AT3G60540.2); similar to Sec61beta [Medicago truncatula] (GB:ABD33060.1); contains InterPro domain Sec61beta; (InterPro:IPR005609)
247717_at	AT5G59320	78.74	4698.26	59.668	lipid transfer protein 3
247723_at	AT5G59220	46.415	871.695	18.7805	similar to protein phosphatase 2C, putative / PP2C, putative [Arabidopsis thaliana] (TAIR:AT1G07430.1); similar to protein phosphatase 2C [Nicotiana tabacum] (GB:CAC10358.1); contains InterPro domain Protein phosphatase 2C-like; (InterPro:IPR001932)
247747_at	AT5G59000	31.18	98.045	3.14448	similar to zinc finger (C3HC4-type RING finger) family protein [Arabidopsis thaliana] (TAIR:AT5G05830.1); similar to Zinc finger, C3HC4 type (RING finger), putative [Medicago truncatula] (GB:ABE88153.1); contains InterPro domain RINGv; (InterPro:IPR011016); contains InterPro domain Zinc finger, RING-type; (InterPro:IPR001841)
247760_at	AT5G59130	63.93	142.285	2.22564	similar to subtilase family protein [Arabidopsis thaliana] (TAIR:AT5G59120.1); similar to subtilase family protein [Arabidopsis thaliana] (TAIR:AT5G58840.1); similar to subtilase [Arabidopsis thaliana] (TAIR:AT5G59090.3); similar to Peptidase S8 and S53, subtilisin, kexin, sedolisin; Protease-associated PA; Proteinase inhibitor, propeptide [Medicago truncatula] (GB:ABE86992.1); contains InterPro …
247776_at	AT5G58700	19.92	64.945	3.26029	similar to phosphoinositide-specific phospholipase C family protein [Arabidopsis thaliana] (TAIR:AT5G58690.1); similar to phosphoinositide-specific phospholipase C family protein [Arabidopsis thaliana] (TAIR:AT2G40116.1); similar to ATPLC2 (PHOSPHOLIPASE C 2), phospholipase C [Arabidopsis thaliana] (TAIR:AT3G08510.2); similar to phosphoinositide-specific phospholipase C [Nicotiana rustica] (GB:CA…
247835_at	AT5G57910	19.115	54.18	2.83442	similar to unknown protein [Arabidopsis thaliana] (TAIR:AT4G30630.1); similar to tRNA-binding arm [Medicago truncatula] (GB:ABE78788.1)
247863_at	AT5G57900	52.555	208.265	3.9628	F-box protein, interacts with SKP1/ASK1 subunit of SCF ubiquitin ligase in a glucose-dependent manner
247866_at	AT5G57550	27.99	67.155	2.39925	xyloglucan endotransglycosylase-related protein (XTR3)
247902_at	AT5G57350	452.91	1098.06	2.42446	member of Plasma membrane H+-ATPase family
247918_at	AT5G57610	70.71	294.245	4.16129	similar to protein kinase family protein [Arabidopsis thaliana] (TAIR:AT1G79570.1); similar to protein kinase family protein [Arabidopsis thaliana] (TAIR:AT1G16270.1); similar to protein kinase family protein [Arabidopsis thaliana] (TAIR:AT1G04700.1); similar to flag-tagged protein kinase domain of putative mitogen-activated protein kinase kinase kinase [synthetic construct] (GB:ABG54351.1); cont…
247937_at	AT5G57110	30.74	63.145	2.05416	Arabidopsis-autoinhibited Ca2+ -ATPase, isoform 8, contains all of the characteristic motifs of Ca2+ -transporting P-type Ca2+ -ATPases and is localized to the plasma membrane.
247983_at	AT5G56630	105.425	229.185	2.17392	similar to phosphofructokinase family protein [Arabidopsis thaliana] (TAIR:AT4G32840.1); similar to phosphofructokinase family protein [Arabidopsis thaliana] (TAIR:AT4G29220.1); similar to phosphofructokinase family protein [Arabidopsis thaliana] (TAIR:AT4G26270.1); similar to Phosphofructokinase [Medicago truncatula] (GB:ABE84859.1); similar to Phosphofructokinase, putative [Medicago truncatula]…
247992_at	AT5G56520	36.03	83.45	2.31613	similar to unknown protein [Arabidopsis thaliana] (TAIR:AT1G55365.1); similar to hypothetical protein MtrDRAFT_AC152752g20v1 [Medicago truncatula] (GB:ABE87470.1)
247995_at	AT5G56160	20.58	42.825	2.0809	similar to SEC14 cytosolic factor family protein / phosphoglyceride transfer family protein [Arabidopsis thaliana] (TAIR:AT1G55690.2); similar to Os02g0721800 [Oryza sativa (japonica cultivar-group)] (GB:NP_001047963.1); similar to Os08g0341700 [Oryza sativa (japonica cultivar-group)] (GB:NP_001061591.1); similar to Cellular retinaldehyde-binding/triple function, N-terminal [Medicago truncatula] …
247999_at	AT5G56150	178.335	519.665	2.91398	similar to UBC28, ubiquitin-protein ligase [Arabidopsis thaliana] (TAIR:AT1G64230.2); similar to ubiquitin-conjugating enzyme UBC2 [Mesembryanthemum crystallinum] (GB:AAD51109.1); similar to Os04g0667800 [Oryza sativa (japonica cultivar-group)] (GB:NP_001054191.1); contains InterPro domain Ubiquitin-conjugating enzyme, E2; (InterPro:IPR000608)
248121_at	AT5G54690	21.895	49.63	2.26673	Encodes a protein with putative galacturonosyltransferase activity. Mutants defective in this gene displayed a notable reduction in xylose (>50%) in the cell walls from stems and roots and a reduction in cellulose (~25%).
248132_at	AT5G54840	62.935	134.03	2.12966	similar to GTP binding [Arabidopsis thaliana] (TAIR:AT3G21700.3); similar to putative Septum-promoting GTP-binding protein 1 (GTPase spg1) [Oryza sativa (japonica cultivar-group)] (GB:BAC79616.1); contains InterPro domain Small GTP-binding protein domain; (InterPro:IPR005225); contains InterPro domain Miro-like; (InterPro:IPR013684); contains InterPro domain Ras GTPase; (InterPro:IPR001806)
248176_at	AT5G54650	20.75	41.575	2.00361	Encodes a protein with similarity to formins that is involved in cytokinesis. Loss of function mutations exhibit delayed cellularization during endosperm development. FH5 is expressed in the endosperm and the protein localizes to the cell plate.
248236_at	AT5G53870	25.255	527.245	20.8769	similar to plastocyanin-like domain-containing protein [Arabidopsis thaliana] (TAIR:AT4G27520.1); similar to putative early nodulin-like 2 predicted GPI-anchored protein [Trifolium pratense] (GB:BAE71287.1); contains InterPro domain Cupredoxin; (InterPro:IPR008972); contains InterPro domain Plastocyanin-like; (InterPro:IPR003245)
248243_at	AT5G53590	46.38	143.425	3.09239	similar to auxin-responsive family protein [Arabidopsis thaliana] (TAIR:AT4G00880.1); similar to Auxin responsive SAUR protein [Medicago truncatula] (GB:ABE93517.1); contains InterPro domain Auxin responsive SAUR protein; (InterPro:IPR003676)
248248_at	AT5G53120	144.945	1398.51	9.64852	encodes a novel spermine synthase and is a paralog of previously characterized spermidine synthases, SPDS1 and SPDS2. SPDS3 forms heterodimers with SDPS2, which in turn forms heterodimers with SDPS1 in vivo. The gene does not complement speDelta3 deficiency of spermidine synthase in yeast but DOES complement speDelta4 deficiency.
248270_at	AT5G53450	216.36	579.77	2.67965	similar to Proteinase inhibitor I4, serpin; Protein kinase [Medicago truncatula] (GB:ABE80838.1); similar to Os01g0655500 [Oryza sativa (japonica cultivar-group)] (GB:NP_001043752.1); contains InterPro domain Protein kinase-like; (InterPro:IPR011009); contains InterPro domain Protein kinase; (InterPro:IPR000719)
248271_at	AT5G53420	109.79	227.065	2.06818	similar to unknown protein [Arabidopsis thaliana] (TAIR:AT4G27900.2); similar to CCT [Medicago truncatula] (GB:ABE82748.1); contains InterPro domain CCT; (InterPro:IPR010402)
248330_at	AT5G52810	53.545	116.23	2.1707	similar to Aconitate hydratase, N-terminal; Ornithine cyclodeaminase/mu-crystallin [Medicago truncatula] (GB:ABE83064.1); contains InterPro domain Ornithine cyclodeaminase/mu-crystallin; (InterPro:IPR003462)
248335_at	AT5G52450	111.475	378.585	3.39614	similar to MATE efflux family protein [Arabidopsis thaliana] (TAIR:AT2G34360.1); similar to MATE efflux family protein [Arabidopsis thaliana] (TAIR:AT1G73700.1); similar to Os04g0373400 [Oryza sativa (japonica cultivar-group)] (GB:NP_001052573.1); similar to MATE efflux family protein, expressed [Oryza sativa (japonica cultivar-group)] (GB:ABG65963.1); similar to Os06g0494400 [Oryza sativa (japon…
248344_at	AT5G52280	41.125	143.555	3.4907	similar to unknown protein [Arabidopsis thaliana] (TAIR:AT1G63300.1); similar to putative myosin [Oryza sativa (japonica cultivar-group)] (GB:AAO72668.1); similar to Os10g0504600 [Oryza sativa (japonica cultivar-group)] (GB:NP_001065004.1); contains InterPro domain t-snare; (InterPro:IPR010989)
248382_at	AT5G51890	166.235	760.695	4.57602	Identical to Peroxidase 66 precursor (EC 1.11.1.7) (Atperox P66) (ATP27a) (PER66) [Arabidopsis Thaliana] (GB:Q9LT91;GB:P93727); similar to peroxidase 64 (PER64) (P64) (PRXR4) [Arabidopsis thaliana] (TAIR:AT5G42180.1); similar to cationic peroxidase [Zinnia elegans] (GB:BAD93164.1); contains InterPro domain Haem peroxidase; (InterPro:IPR010255); contains InterPro domain Haem peroxidase, plant/fung…
248426_at	AT5G51740	75.825	183.74	2.42321	similar to Os02g0735100 [Oryza sativa (japonica cultivar-group)] (GB:NP_001048044.1); similar to putative protein [Ipheion uniflorum] (GB:AAX21203.1); contains InterPro domain Peptidase M48, Ste24p; (InterPro:IPR001915)
248466_at	AT5G50720	26.045	65.525	2.51584	Encodes one of five HVA22 homologs in Arabidopsis. HVA22 is an ABA- and stress-inducible gene first isolated from barley. Members of this gene family have only been found in eukaryotes. AtHVA22e mRNA is upregulated to varying degrees in response to cold stress, salt stress, ABA treatment or dehydration.
248467_at	AT5G50800	25.27	128.975	5.10388	similar to nodulin MtN3 family protein [Arabidopsis thaliana] (TAIR:AT4G25010.1); similar to N3 like protein [Medicago truncatula] (GB:CAC44123.1); contains InterPro domain MtN3 and saliva related transmembrane protein; (InterPro:IPR004316)
248487_at	AT5G51070	262.93	605.2	2.30175	ATP-dependent Clp protease regulatory subunit
248544_at	AT5G50240	75.305	159.975	2.12436	L-isoaspartyl methyltransferase 2 (PIMT2)gene, alternatively spliced.
248558_at	AT5G49990	42.25	87.13	2.06225	Identical to Nucleobase-ascorbate transporter 5 (AtNAT5) (NAT5) [Arabidopsis Thaliana] (GB:Q8RWE9;GB:Q9FGR4); similar to permease [Arabidopsis thaliana] (TAIR:AT5G62890.3); similar to xanthine/uracil permease family protein [Arabidopsis thaliana] (TAIR:AT1G60030.1); similar to Xanthine/uracil/vitamin C permease; Thioredoxin-related [Medicago truncatula] (GB:ABE83225.1); similar to root uracil per…
248592_at	AT5G49280	36.33	244.235	6.72268	similar to hydroxyproline-rich glycoprotein family protein [Arabidopsis thaliana] (TAIR:AT3G06750.1); similar to OJ1116_C07.3 [Oryza sativa (japonica cultivar-group)] (GB:BAC00686.1); similar to Os01g0309100 [Oryza sativa (japonica cultivar-group)] (GB:NP_001042851.1)
248676_at	AT5G48850	57.395	208.455	3.63194	similar to male sterility MS5 family protein [Arabidopsis thaliana] (TAIR:AT1G04770.1); similar to Os05g0506000 [Oryza sativa (japonica cultivar-group)] (GB:NP_001055980.1); similar to unknown [Oryza sativa] (GB:AAC72543.1); contains InterPro domain Tetratricopeptide region; (InterPro:IPR013026); contains InterPro domain Tetratricopeptide TPR_2; (InterPro:IPR013105); contains InterPro domain Tetr…
248697_at	AT5G48370	34.825	80.25	2.30438	similar to thioesterase family protein [Arabidopsis thaliana] (TAIR:AT2G30720.1); similar to Thioredoxin/protein disulfide isomerase (ISS) [Ostreococcus tauri] (GB:CAL54247.1); similar to Os09g0517700 [Oryza sativa (japonica cultivar-group)] (GB:NP_001063681.1); contains domain Thioesterase/thiol ester dehydrase-isomerase (SSF54637); contains domain ACYL-COA THIOESTERASE (PTHR12655); contains dom…
248713_at	AT5G48180	471.75	1234.97	2.61785	similar to kelch repeat-containing protein [Arabidopsis thaliana] (TAIR:AT3G07720.1); similar to putative D-protein [Oryza sativa (japonica cultivar-group)] (GB:BAD19903.1); similar to Os09g0249000 [Oryza sativa (japonica cultivar-group)] (GB:NP_001062670.1); contains InterPro domain Galactose oxidase, central; (InterPro:IPR011043); contains InterPro domain Kelch repeat; (InterPro:IPR006652)
248763_at	AT5G47550	262.545	1159.77	4.41741	similar to cysteine protease inhibitor family protein / cystatin family protein [Arabidopsis thaliana] (TAIR:AT4G16500.1); similar to cystatin domain containing protein [Brassica oleracea] (GB:ABD64972.1); contains InterPro domain Proteinase inhibitor I25, cystatin; (InterPro:IPR000010); contains InterPro domain Proteinase inhibitor I25A and I25B, type 2 and phytocystatins; (InterPro:IPR003243)
248764_at	AT5G47640	108.245	278.775	2.57541	Identical to Nuclear transcription factor Y subunit B-2 (AtNF-YB-2) (Transcriptional activator HAP3B) (NFYB2) [Arabidopsis Thaliana] (GB:Q9FGJ3;GB:O23634;GB:Q9FV58); similar to CCAAT-box binding transcription factor subunit B (NF-YB) (HAP3 ) (AHAP3) family [Arabidopsis thaliana] (TAIR:AT4G14540.1); similar to transcription factor Hap3b, putative [Brassica oleracea] (GB:ABD64993.1); contains Inter…
248765_at	AT5G47650	92.18	216.095	2.34427	Identical to Nudix hydrolase 2 (EC 3.6.1.-) (AtNUDT2) (ADP-ribose pyrophosphatase) (EC 3.6.1.13) (NADH pyrophosphatase) (EC 3.6.1.22) (NUDT2) [Arabidopsis Thaliana] (GB:Q94B74;GB:Q9FGJ2); similar to ATNUDT10 (ARABIDOPSIS THALIANA NUDIX HYDROLASE HOMOLOG 10), catalytic [Arabidopsis thaliana] (TAIR:AT4G25434.1); similar to hydrolase, NUDIX family protein [Brassica oleracea] (GB:ABD64992.1); contain…
248796_at	AT5G47180	40.355	103.04	2.55334	similar to VAP27-1 (VAMP/SYNAPTOBREVIN-ASSOCIATED PROTEIN 27-1), protein binding [Arabidopsis thaliana] (TAIR:AT3G60600.1); similar to vesicle-associated membrane protein, putative [Brassica oleracea] (GB:ABD65040.1); contains InterPro domain PapD-like; (InterPro:IPR008962); contains InterPro domain Major sperm protein; (InterPro:IPR000535)
248820_at	AT5G47060	43.22	126.595	2.92908	similar to senescence-associated protein-related [Arabidopsis thaliana] (TAIR:AT4G17670.1); similar to hypothetical protein 26.t00087 [Brassica oleracea] (GB:ABD65032.1); contains InterPro domain Protein of unknown function DUF581; (InterPro:IPR007650)
248889_at	AT5G46230	16.47	33.68	2.04493	similar to unknown protein [Arabidopsis thaliana] (TAIR:AT1G09310.1); similar to hypothetical protein [Oryza sativa (japonica cultivar-group)] (GB:BAC10818.1); similar to Os07g0119800 [Oryza sativa (japonica cultivar-group)] (GB:NP_001058773.1); similar to Os01g0210600 [Oryza sativa (japonica cultivar-group)] (GB:NP_001042369.1); contains InterPro domain Protein of unknown function DUF538; (Inter…
248959_at	AT5G45630	13.03	79.48	6.09977	similar to unknown protein [Arabidopsis thaliana] (TAIR:AT4G18980.1); similar to hypothetical protein MBP_91N22.56 [Musa balbisiana] (GB:ABF70130.1); contains InterPro domain Protein of unknown function DUF584; (InterPro:IPR007608)
248979_at	AT5G45080	11.68	25.755	2.20505	similar to ATPP2-A8 (Phloem protein 2-A8), transmembrane receptor [Arabidopsis thaliana] (TAIR:AT5G45070.1); similar to TIR; Disease resistance protein [Medicago truncatula] (GB:ABD28631.1); contains InterPro domain Toll-Interleukin receptor; (InterPro:IPR000157); contains InterPro domain Galactose-binding like; (InterPro:IPR008979)
249011_at	AT5G44670	123.39	379.43	3.07505	similar to unknown protein [Arabidopsis thaliana] (TAIR:AT4G20170.1); similar to Os06g0328800 [Oryza sativa (japonica cultivar-group)] (GB:NP_001057533.1); similar to Os02g0712500 [Oryza sativa (japonica cultivar-group)] (GB:NP_001047907.1); similar to unknown protein [Oryza sativa (japonica cultivar-group)] (GB:BAD72474.1); contains InterPro domain Protein of unknown function DUF23; (InterPro:IP…
249070_at	AT5G44030	47.535	122.76	2.58252	Encodes a cellulose synthase involved in secondary cell wall biosynthesis.
249112_at	AT5G43780	121.62	352.34	2.89706	sulfate adenylyltransferase, ATP sulfurylase
249122_at	AT5G43850	827	2326.36	2.81301	Identical to 1,2-dihydroxy-3-keto-5-methylthiopentene dioxygenase 4 (EC 1.13.-.-) (Aci-reductone dioxygenase 4) (ARD4) [Arabidopsis Thaliana] (GB:Q8H185;GB:Q8LCE2;GB:Q9FG79); similar to ATARD2, metal ion binding [Arabidopsis thaliana] (TAIR:AT4G14710.2); similar to ARD-like protein [Brassica juncea] (GB:AAR03591.1); contains InterPro domain Cupin, RmlC-type; (InterPro:IPR011051); contains InterPr…
249134_at	AT5G43150	268.05	576.73	2.15158	similar to hypothetical protein MtrDRAFT_AC141109g4v1 [Medicago truncatula] (GB:ABE79896.1)
249204_at	AT5G42570	50.36	156.205	3.10177	similar to unknown protein [Arabidopsis thaliana] (TAIR:AT5G48660.1); similar to unknown protein [Oryza sativa (japonica cultivar-group)] (GB:BAD69146.1); similar to Os02g0321800 [Oryza sativa (japonica cultivar-group)] (GB:NP_001046689.1); similar to Os05g0272900 [Oryza sativa (japonica cultivar-group)] (GB:NP_001055067.1); contains InterPro domain B-cell receptor-associated 31-like; (InterPro:I…
249215_at	AT5G42800	51.995	424.46	8.16348	dihydroflavonol reductase. Catalyzes the conversion of dihydroquercetin to leucocyanidin in the biosynthesis of anthocyanins.
249237_at	AT5G42050	262.51	773.71	2.94735	similar to unknown protein [Arabidopsis thaliana] (TAIR:AT3G27090.1); similar to N-rich protein [Glycine max] (GB:CAI44933.1); contains domain KELCH-RELATED PROTEINS (PTHR23230); contains domain no description (SM00767); contains domain gb def: Hypothetical protein At5g42050 (PTHR23230:SF16)
249303_at	AT5G41460	41.91	123.39	2.94417	similar to fringe-related protein [Arabidopsis thaliana] (TAIR:AT4G23490.1); similar to transferase, transferring glycosyl groups [Arabidopsis thaliana] (TAIR:AT4G11350.1); similar to hypothetical protein [Trifolium pratense] (GB:BAE71200.1); contains InterPro domain Protein of unknown function DUF604; (InterPro:IPR006740)
249340_at	AT5G41140	25.745	60.12	2.33521	similar to unknown protein [Arabidopsis thaliana] (TAIR:AT1G63300.1); similar to putative myosin [Oryza sativa (japonica cultivar-group)] (GB:AAO72668.1); contains domain no description (G3D.1.20.5.170); contains domain MYOSIN HEAVY CHAIN-RELATED (PTHR23160); contains domain Tubulin chaperone cofactor A (SSF46988)
249372_at	AT5G40760	76.3	339.35	4.44758	Encodes a cytosolic glucose-6-phosphate dehydrogenase that is insensitive to reduction by DTT and whose mRNA is expressed ubiquitously.
249411_at	AT5G40390	97.365	228.815	2.35007	Encodes a protein which might be involved in the formation of verbascose. A T-DNA insertion mutant was shown to have a decreased amount of verbascose (as well as mannitol) whereas the levels of raffinose and stachyose remained unchanged.
249416_at	AT5G39570	726.45	1633.33	2.24837
249454_at	AT5G39520	48.09	250.595	5.21096	similar to unknown protein [Arabidopsis thaliana] (TAIR:AT5G39530.1); similar to hypothetical protein MtrDRAFT_AC119412g1v1 [Medicago truncatula] (GB:ABE86761.1)
249489_at	AT5G39090	18.63	47.475	2.54831	similar to transferase family protein [Arabidopsis thaliana] (TAIR:AT5G39080.1); similar to AT5g39050/MXF12_60 [Medicago truncatula] (GB:ABE91277.1); contains InterPro domain Transferase; (InterPro:IPR003480)
249575_at	AT5G37670	22.435	84.205	3.75329	similar to 17.6 kDa class I heat shock protein (HSP17.6A-CI) [Arabidopsis thaliana] (TAIR:AT1G59860.1); similar to Os06g0253100 [Oryza sativa (japonica cultivar-group)] (GB:NP_001057300.1); similar to cytosolic class I small heat-shock protein HSP17.5 [Castanea sativa] (GB:CAA08908.1); contains InterPro domain HSP20-like chaperone; (InterPro:IPR008978); contains InterPro domain Heat shock protein…
249614_at	AT5G37300	22.43	326.525	14.5575	similar to unknown protein [Arabidopsis thaliana] (TAIR:AT2G38995.1); similar to Protein of unknown function DUF1298 [Medicago truncatula] (GB:ABE82755.1); contains InterPro domain Protein of unknown function UPF0089; (InterPro:IPR004255); contains InterPro domain Protein of unknown function DUF1298; (InterPro:IPR009721)
249622_at	AT5G37550	17.675	95.995	5.43112	similar to unknown protein [Arabidopsis thaliana] (TAIR:AT1G66190.1)
249626_at	AT5G37540	39.355	205.99	5.23415	similar to aspartyl protease family protein [Arabidopsis thaliana] (TAIR:AT1G66180.1); similar to Os01g0844500 [Oryza sativa (japonica cultivar-group)] (GB:NP_001044781.1); similar to Aspartic proteinase nepenthesin-1 precursor (Nepenthesin-I) (GB:Q766C3); similar to Os03g0271900 [Oryza sativa (japonica cultivar-group)] (GB:NP_001049694.1); contains InterPro domain Peptidase A1, pepsin; (InterPro…
249701_at	AT5G35460	213.695	486.305	2.2757	similar to conserved hypothetical protein [Entamoeba histolytica HM-1:IMSS] (GB:XP_652190.1); similar to Os01g0585100 [Oryza sativa (japonica cultivar-group)] (GB:NP_001043423.1)
249752_at	AT5G24660	154.525	453.015	2.93166	similar to unknown protein [Arabidopsis thaliana] (TAIR:AT5G24655.1); similar to unknown protein [Brassica rapa subsp. pekinensis] (GB:AAQ92331.1)
249759_at	AT5G24380	213.95	688.265	3.21694	closest Arabidopsis homolog of Zea maize metal-phytosiderophore/metal-nicotianamine transporter ZmYS1
249771_at	AT5G24080	13.41	45.5	3.39299	similar to S-locus lectin protein kinase family protein [Arabidopsis thaliana] (TAIR:AT2G19130.1); similar to Protein kinase; Curculin-like (mannose-binding) lectin; Apple-like [Medicago truncatula] (GB:ABE87106.1); contains InterPro domain Serine/threonine protein kinase; (InterPro:IPR002290); contains InterPro domain Protein kinase-like; (InterPro:IPR011009); contains InterPro domain Protein ki…
249797_at	AT5G23750	58.825	361.17	6.13974	similar to remorin family protein [Arabidopsis thaliana] (TAIR:AT3G48940.1); similar to Remorin (pp34) (GB:P93788); contains InterPro domain Remorin, N-terminal region; (InterPro:IPR005518); contains InterPro domain Remorin, C-terminal region; (InterPro:IPR005516)
249806_at	AT5G23850	30.265	95.145	3.14373	similar to unknown protein [Arabidopsis thaliana] (TAIR:AT3G48980.1); similar to OSIGBa0159I10.7 [Oryza sativa (indica cultivar-group)] (GB:CAH67462.1); similar to Os02g0642700 [Oryza sativa (japonica cultivar-group)] (GB:NP_001047557.1); similar to Lipopolysaccharide-modifying protein [Medicago truncatula] (GB:ABD33425.1); contains InterPro domain Lipopolysaccharide-modifying protein; (InterPro:…
249813_at	AT5G23940	63.53	129.87	2.04423	similar to transferase family protein [Arabidopsis thaliana] (TAIR:AT5G42830.1); similar to acyltransferase-like protein [Gossypium hirsutum] (GB:AAL67994.1); contains InterPro domain Transferase; (InterPro:IPR003480)
249838_at	AT5G23460	24.89	70.975	2.85155
249860_at	AT5G22860	49.815	327.43	6.57292	similar to serine carboxypeptidase S28 family protein [Arabidopsis thaliana] (TAIR:AT5G65760.1); similar to serine carboxypeptidase S28 family protein [Arabidopsis thaliana] (TAIR:AT2G24280.1); similar to hypothetical protein LOC780095 [Xenopus tropicalis] (GB:NP_001072639.1); similar to Os01g0767100 [Oryza sativa (japonica cultivar-group)] (GB:NP_001044360.1); similar to Os06g0647400 [Oryza sati…
249895_at	AT5G22500	50.615	153.25	3.02776	similar to oxidoreductase, acting on the CH-CH group of donors [Arabidopsis thaliana] (TAIR:AT3G44550.1); similar to oxidoreductase, acting on the CH-CH group of donors [Arabidopsis thaliana] (TAIR:AT3G44540.1); similar to oxidoreductase, acting on the CH-CH group of donors [Arabidopsis thaliana] (TAIR:AT3G44560.1); similar to acyl CoA reductase [Simmondsia chinensis] (GB:AAD38039.1); contains In…
249910_at	AT5G22630	49.955	124.145	2.48514	similar to prephenate dehydratase family protein [Arabidopsis thaliana] (TAIR:AT3G44720.1); similar to prephenate dehydratase [Ipomoea trifida] (GB:AAS79603.1); contains InterPro domain Prephenate dehydratase; (InterPro:IPR001086)
249944_at	AT5G22290	85.885	178.4	2.0772	similar to ANAC060 (Arabidopsis NAC domain containing protein 60), transcription factor [Arabidopsis thaliana] (TAIR:AT3G44290.1); similar to no apical meristem, putative, expressed [Oryza sativa (japonica cultivar-group)] (GB:AAP55107.2); contains InterPro domain No apical meristem (NAM) protein; (InterPro:IPR003441)
250028_at	AT5G18130	56.65	178.01	3.14228	similar to unknown protein [Arabidopsis thaliana] (TAIR:AT3G03870.2); similar to hypothetical protein MtrDRAFT_AC156827g15v1 [Medicago truncatula] (GB:ABE86405.1)
250029_at	AT5G18200	56.835	137.55	2.42016	Identical to Probable galactose-1-phosphate uridyl transferase (EC 2.7.7.12) (Gal- 1-P uridylyltransferase) (UDP-glucose--hexose-1-phosphate uridylyltransferase) [Arabidopsis Thaliana] (GB:Q9FK51;GB:Q8LB75); similar to galactose-1-phosphate uridyltransferase [Cucumis melo] (GB:ABD98821.1); contains InterPro domain Galactose-1-phosphate uridyl transferase, class I; (InterPro:IPR001937); contains I…
250083_at	AT5G17220	52.83	313.94	5.94246	Encodes glutathione transferase belonging to the phi class of GSTs. Naming convention according to Wagner et al. (2002). Mutants display no pigments on leaves and stems.
250094_at	AT5G17380	369.71	920.255	2.48913	similar to CSR1 (CHLORSULFURON/IMIDAZOLINONE RESISTANT 1) [Arabidopsis thaliana] (TAIR:AT3G48560.1); similar to Os01g0505400 [Oryza sativa (japonica cultivar-group)] (GB:NP_001043144.1); similar to COG0028: Thiamine pyrophosphate-requiring enzymes [acetolactate synthase, pyruvate dehydrogenase (cytochrome), glyoxylate carboligase, phosphonopyruvate decarboxylase] [Escherichia coli E24377A] (GB:ZP…
250096_at	AT5G17190	230.3	650.21	2.82332	similar to unknown protein [Arabidopsis thaliana] (TAIR:AT3G03160.1); similar to Erwinia induced protein 2 [Solanum tuberosum] (GB:AAO32066.1)
250129_at	AT5G16450	60.165	244.225	4.05925	Identical to Regulator of ribonuclease-like protein 2 [Arabidopsis Thaliana] (GB:Q9FFE0;GB:Q8LEV6); similar to dimethylmenaquinone methyltransferase family protein [Arabidopsis thaliana] (TAIR:AT3G02770.1); similar to Dimethylmenaquinone methyltransferase [Medicago truncatula] (GB:ABE89807.1); contains InterPro domain Protein of unknown function 1935; (InterPro:IPR010203); contains InterPro domai…
250149_at	AT5G14700	43.2	105.965	2.45289	similar to cinnamoyl-CoA reductase-related [Arabidopsis thaliana] (TAIR:AT4G30470.1); similar to Os01g0639200 [Oryza sativa (japonica cultivar-group)] (GB:NP_001043674.1); similar to Os05g0578500 [Oryza sativa (japonica cultivar-group)] (GB:NP_001056413.1); similar to cinnamoyl CoA reductase-like [Oryza sativa (japonica cultivar-group)] (GB:BAD68587.1); contains InterPro domain NAD-dependent epim…
250207_at	AT5G13930	962.35	2148.03	2.23207	Encodes chalcone synthase (CHS), a key enzyme involved in the biosynthesis of flavonoids. Required for the accumulation of purple anthocyanins in leaves and stems. Also involved in the regulation of auxin transport and the modulation of root gravitropism.
250252_at	AT5G13750	125.62	254.6	2.02675	similar to ZIF1 (ZINC INDUCED FACILITATOR 1), carbohydrate transporter/ sugar porter [Arabidopsis thaliana] (TAIR:AT5G13740.1); similar to transporter, putative, expressed [Oryza sativa (japonica cultivar-group)] (GB:ABG22349.1); contains InterPro domain Major facilitator superfamily; (InterPro:IPR007114); contains InterPro domain Tetracycline resistance protein; (InterPro:IPR001958); contains In…
250259_at	AT5G13800	103.365	275.915	2.66933	similar to hydrolase, alpha/beta fold family protein [Arabidopsis thaliana] (TAIR:AT4G36530.2); similar to Os06g0354700 [Oryza sativa (japonica cultivar-group)] (GB:NP_001057593.1); similar to hydrolase-like [Oryza sativa (japonica cultivar-group)] (GB:BAD35415.1); contains InterPro domain Esterase/lipase/thioesterase; (InterPro:IPR000379); contains InterPro domain Alpha/beta hydrolase fold-1; (I…
250296_at	AT5G12020	35.77	203.135	5.67892	Identical to 17.6 kDa class II heat shock protein (HSP17.6II) [Arabidopsis Thaliana] (GB:P29830); similar to AT-HSP17.6A (Arabidopsis thaliana heat shock protein 17.6A) [Arabidopsis thaliana] (TAIR:AT5G12030.1); similar to 17.9 kDa class II heat shock protein (GB:P46516); contains InterPro domain HSP20-like chaperone; (InterPro:IPR008978); contains InterPro domain Heat shock protein Hsp20; (Inter…
250313_at	AT5G12210	82.99	177.235	2.13562	similar to geranylgeranyl transferase type II beta subunit, putative / RAB geranylgeranyltransferase beta subunit, putative [Arabidopsis thaliana] (TAIR:AT3G12070.2); similar to putative Rab geranylgeranyl transferase type II beta subunit [Glycine max] (GB:AAQ62584.1); contains InterPro domain Prenyltransferase/squalene oxidase; (InterPro:IPR001330); contains InterPro domain Terpenoid cylases/pro…
250316_at	AT5G12140	418.57	917.715	2.1925	Encodes a cystatin.
250350_at	AT5G12010	144.275	312.575	2.16652	similar to unknown protein [Arabidopsis thaliana] (TAIR:AT4G29780.1); similar to Os01g0582600 [Oryza sativa (japonica cultivar-group)] (GB:NP_001043414.1); similar to Os05g0593000 [Oryza sativa (japonica cultivar-group)] (GB:NP_001056499.1); similar to unknown protein [Oryza sativa (japonica cultivar-group)] (GB:BAD72250.1)
250351_at	AT5G12030	44.515	455.865	10.2407	Encodes a cytosolic small heat shock protein with chaperone activity that is induced by heat and osmotic stress and is also expressed late in seed development.
250404_at	AT5G10960	259.585	686.625	2.64509	similar to CCR4-NOT transcription complex protein, putative [Arabidopsis thaliana] (TAIR:AT1G80780.2); similar to Polynucleotidyl transferase, Ribonuclease H fold [Medicago truncatula] (GB:ABE87519.1); contains InterPro domain Ribonuclease CAF1; (InterPro:IPR006941); contains InterPro domain Polynucleotidyl transferase, Ribonuclease H fold; (InterPro:IPR012337)
250408_at	AT5G10930	33.56	360.695	10.7478	Encodes CBL-interacting protein kinase 5 (CIPK5).
250424_at	Multitple Genes	121.13	314.51	2.59647	Detects for AT5G10550/AT5G10540
250483_at	AT5G10300	33.38	82.02	2.45716	similar to esterase, putative [Arabidopsis thaliana] (TAIR:AT2G23620.1); similar to 80A08_27 [Brassica rapa subsp. pekinensis] (GB:AAZ67612.1); contains InterPro domain Esterase/lipase/thioesterase; (InterPro:IPR000379); contains InterPro domain Alpha/beta hydrolase fold-1; (InterPro:IPR000073)
250502_at	AT5G09590	203.74	574.33	2.81894	heat shock protein 70 (Hsc70-5); nuclear
250506_at	AT5G09930	14.69	56.225	3.82743	member of GCN subfamily
250516_at	AT5G09620	240.045	744.255	3.10048	similar to octicosapeptide/Phox/Bem1p (PB1) domain-containing protein [Arabidopsis thaliana] (TAIR:AT5G64430.1); similar to cticosapeptide/Phox/Bem1p (PB1) domain-containing protein-like [Oryza sativa (japonica cultivar-group)] (GB:BAD19136.1); similar to Os02g0809100 [Oryza sativa (japonica cultivar-group)] (GB:NP_001048461.1); contains InterPro domain Octicosapeptide/Phox/Bem1p; (InterPro:IPR00…
250527_at	AT5G08590	131.17	294.675	2.24651	Encodes a member of SNF1-related protein kinases (SnRK2) whose activity is activated by ionic (salt) and non-ionic (mannitol) osmotic stress. Similar to the calcium/calmodulin-dependent protein kinase subfamily and the SNF1 kinase subfamily.
250556_at	AT5G07920	39.375	156.825	3.98286	diacylglycerol kinase
250558_at	AT5G07990	29.74	68.575	2.30582	Required for flavonoid 3' hydroxylase activity.
250604_at	AT5G07830	150.92	422.635	2.80039	Identical to Heparanase-like protein 1 precursor (EC 3.2.-.-) [Arabidopsis Thaliana] (GB:Q9FF10;GB:Q9SDA1); similar to glycosyl hydrolase family 79 N-terminal domain-containing protein [Arabidopsis thaliana] (TAIR:AT5G61250.1); similar to Os03g0211700 [Oryza sativa (japonica cultivar-group)] (GB:NP_001049350.1); similar to putative heparanase [Hordeum vulgare subsp. vulgare] (GB:CAD42650.1); simi…
250618_at	AT5G07220	176.62	355.345	2.01192	A member of Arabidopsis BAG (Bcl-2-associated athanogene) proteins, plant homologs of mammalian regulators of apoptosis. Plant BAG proteins are multi-functional and remarkably similar to their animal counterparts, as they regulate apoptotic-like processes ranging from pathogen attack, to abiotic stress, to plant development.
250621_at	AT5G07250	91.585	202.065	2.20631	similar to ATRBL2 (ARABIDOPSIS THALIANA RHOMBOID-LIKE 2), serine-type endopeptidase [Arabidopsis thaliana] (TAIR:AT1G63120.1); similar to membrane protein [Saccharum hybrid cultivar H65-7052] (GB:AAA02747.1); contains InterPro domain Rhomboid-like protein; (InterPro:IPR002610)
250644_at	AT5G06750	31.89	73.375	2.30088	similar to protein phosphatase 2C family protein / PP2C family protein [Arabidopsis thaliana] (TAIR:AT5G66080.1); similar to protein phosphatase 2C, putative / PP2C, putative [Arabidopsis thaliana] (TAIR:AT3G51370.1); similar to OSJNBa0088A01.23 [Oryza sativa (japonica cultivar-group)] (GB:CAD41383.2); similar to protein phosphatase 2c-like protein [Thellun (GB:AAM19705.1); similar to Os02g068560…
250661_at	AT5G07030	99.93	268.19	2.68378	similar to aspartyl protease family protein [Arabidopsis thaliana] (TAIR:AT3G54400.1); similar to Peptidase A1, pepsin [Medicago truncatula] (GB:ABE83791.1); contains InterPro domain Peptidase A1, pepsin; (InterPro:IPR001461); contains InterPro domain Peptidase aspartic, catalytic; (InterPro:IPR009007)
250690_at	AT5G06530	333	1146.87	3.44405	Identical to White-brown complex homolog protein 23 (WBC23) [Arabidopsis Thaliana] (GB:Q93YS4;GB:Q94EX0;GB:Q9FG17); similar to ABC transporter family protein [Arabidopsis thaliana] (TAIR:AT3G52310.1); similar to Putative ABC transporter [Oryza sativa (japonica cultivar-group)] (GB:AAM51832.1); similar to Os03g0157400 [Oryza sativa (japonica cultivar-group)] (GB:NP_001049014.1); contains InterPro …
250722_at	AT5G06190	10.43	49.395	4.73586	similar to unknown protein [Arabidopsis thaliana] (TAIR:AT3G58540.1)
250737_at	AT5G06370	135.94	307.955	2.26537	similar to NC domain-containing protein [Arabidopsis thaliana] (TAIR:AT3G02700.1); similar to unknown protein [Oryza sativa (japonica cultivar-group)] (GB:AAU90086.1); contains InterPro domain NC; (InterPro:IPR007053)
250740_at	AT5G05760	13.66	28.85	2.11201	A SNARE protein (ortholog of syntaxin 5), a membrane fusion machine component involved in cytokinesis
250764_at	AT5G05960	94	204.56	2.17617	similar to protease inhibitor/seed storage/lipid transfer protein (LTP) family protein [Arabidopsis thaliana] (TAIR:AT3G53980.2); similar to hypothetical protein [Plantago major] (GB:CAH59408.1); contains InterPro domain Plant lipid transfer/seed storage/trypsin-alpha amylase inhibitor; (InterPro:IPR003612)
250794_at	AT5G05270	113.59	263.055	2.31583	similar to TT5 (TRANSPARENT TESTA 5), chalcone isomerase [Arabidopsis thaliana] (TAIR:AT3G55120.1); similar to Os12g0115700 [Oryza sativa (japonica cultivar-group)] (GB:NP_001065990.1); similar to putative chalcone isomerase 4 [Glycine max] (GB:AAT94362.1); similar to Os11g0116300 [Oryza sativa (japonica cultivar-group)] (GB:NP_001065587.1); contains InterPro domain Chalcone-flavanone isomerase; …
250820_at	AT5G05160	21.91	51.7	2.35965	similar to leucine-rich repeat transmembrane protein kinase, putative [Arabidopsis thaliana] (TAIR:AT5G58300.1); similar to putative receptor-like protein kinase [Oryza sativa (japonica cultivar-group)] (GB:BAB62593.1); similar to Os05g0480400 [Oryza sativa (japonica cultivar-group)] (GB:NP_001055854.1); contains InterPro domain Protein kinase-like; (InterPro:IPR011009); contains InterPro domain …
250828_at	AT5G05250	54.515	210.75	3.86591	similar to unknown protein [Arabidopsis thaliana] (TAIR:AT3G56360.1); similar to unknown protein [Oryza sativa (japonica cultivar-group)] (GB:AAP03420.1)
250859_at	AT5G04660	42.32	140.8	3.32703	encodes a protein with cytochrome P450 domain
250881_at	AT5G04080	22.65	67.775	2.99227	similar to unknown protein [Oryza sativa (japonica cultivar-group)] (GB:BAD87214.1)
250891_at	AT5G04530	49.435	227.005	4.59199	Identical to 3-ketoacyl-CoA synthase 21 (EC 2.3.1.-) (KCS-21) (Very-long-chain fatty acid condensing enzyme 21) (VLCFA condensing enzyme 21) (KCS21) [Arabidopsis Thaliana] (GB:Q9LZ72); similar to beta-ketoacyl-CoA synthase family protein [Arabidopsis thaliana] (TAIR:AT2G28630.1); similar to Chalcone and stilbene synthases, N-terminal [Medicago truncatula] (GB:ABE80003.1); contains InterPro domain…
250892_at	AT5G03760	187.31	405.18	2.16315	encodes a beta-mannan synthase that is required for agrobacterium-mediated plant genetic transformation involves a complex interaction between the bacterium and the host plant. 3' UTR is involved in transcriptional regulation and the gene is expressed in the elongation zone of the root.
250901_at	AT5G03530	27.08	61.91	2.28619	similar to AtRABC2b/AtRab18C (Arabidopsis Rab GTPase homolog C2b), GTP binding [Arabidopsis thaliana] (TAIR:AT3G09910.1); similar to RAB1X [Lotus japonicus] (GB:CAA98163.1); contains InterPro domain Small GTP-binding protein domain; (InterPro:IPR005225); contains InterPro domain Ras small GTPase, Rab type; (InterPro:IPR003579); contains InterPro domain Sigma-54 factor, interaction region; (InterP…
250933_at	AT5G03170	51.395	105.65	2.05565	Identical to Fasciclin-like arabinogalactan protein 11 precursor (FLA11) [Arabidopsis Thaliana] (GB:Q8LEJ6;GB:Q9LYW8); similar to FLA12 (fasciclin-like arabinogalactan-protein 12) [Arabidopsis thaliana] (TAIR:AT5G60490.1); similar to fasciclin-like AGP 13 [Populus alba x Populus tremula] (GB:AAT37956.1); contains InterPro domain Beta-Ig-H3/fasciclin; (InterPro:IPR000782)
250948_at	AT5G03490	21.885	68.675	3.13799	similar to UDP-glucoronosyl/UDP-glucosyl transferase family protein [Arabidopsis thaliana] (TAIR:AT1G51210.1); similar to putative glycosyltransferase [Solanum aculeatissimum] (GB:BAD89044.1); contains InterPro domain UDP-glucuronosyl/UDP-glucosyltransferase; (InterPro:IPR002213)
250955_at	AT5G03190	35.445	189.73	5.3528	similar to unknown protein [Arabidopsis thaliana] (TAIR:AT3G53400.1); similar to conserved hypothetical protein [Medicago truncatula] (GB:ABD32814.1); contains domain no description (G3D.3.40.50.150); contains domain S-adenosyl-L-methionine-dependent methyltransferases (SSF53335); contains domain "Winged helix" DNA-binding domain (SSF46785)
251005_at	AT5G02590	35.845	75.885	2.11703	similar to chloroplast lumen common family protein [Arabidopsis thaliana] (TAIR:AT3G53560.1); similar to Os05g0182100 [Oryza sativa (japonica cultivar-group)] (GB:NP_001054818.1); similar to TPR repeat [Medicago truncatula] (GB:ABE81686.1); contains InterPro domain Tetratricopeptide region; (InterPro:IPR013026); contains InterPro domain Protein prenyltransferase; (InterPro:IPR008940); contains In…
251019_at	AT5G02420	17.29	40.245	2.32765	similar to unknown protein [Arabidopsis thaliana] (TAIR:AT1G08180.1)
251028_at	AT5G02230	110.755	326.57	2.94858	similar to haloacid dehalogenase-like hydrolase family protein [Arabidopsis thaliana] (TAIR:AT5G59490.1); similar to putative ripening-related protein [Vitis vinifera] (GB:CAB85628.1); contains InterPro domain HAD-superfamily hydrolase subfamily IA, variant 3; (InterPro:IPR006402); contains InterPro domain Pyrimidine 5-nucleotidase; (InterPro:IPR010237); contains InterPro domain Haloacid dehaloge…
251060_at	AT5G01820	124.59	289.185	2.32109	Encodes a CBL-interacting serine/threonine protein kinase.
251084_at	AT5G01520	39.945	473.065	11.8429	similar to protein binding / zinc ion binding [Arabidopsis thaliana] (TAIR:AT3G47160.1); similar to unknown protein [Oryza sativa (japonica cultivar-group)] (GB:AAM93676.1); similar to Zinc finger, RING-type [Medicago truncatula] (GB:ABE80772.1); contains InterPro domain Hydroxymethylglutaryl-CoA reductase, NAD-binding; (InterPro:IPR009023)
251100_at	AT5G01670	46.01	126.38	2.74679	similar to oxidoreductase [Arabidopsis thaliana] (TAIR:AT2G37770.2); similar to Aldose reductase (AR) (Aldehyde reductase) (GB:P23901); contains InterPro domain Aldo/keto reductase; (InterPro:IPR001395)
251104_at	Multitple Genes	68.27	192.845	2.82474	Detects for AT5G01715/AT5G01720
251165_at	AT3G63330	26.655	56.1	2.10467	similar to AFC2 (ARABIDOPSIS FUS3-COMPLEMENTING GENE 1), kinase [Arabidopsis thaliana] (TAIR:AT4G24740.1); similar to Serine/threonine-protein kinase Doa, putative, expressed [Oryza sativa (japonica cultivar-group)] (GB:ABA94449.2); similar to Os11g0586100 [Oryza sativa (japonica cultivar-group)] (GB:NP_001068167.1); contains InterPro domain Protein kinase-like; (InterPro:IPR011009); contains Int…
251169_at	AT3G63210	38.1	100.475	2.63714	encodes a novel zinc-finger protein with a proline-rich N-terminus, identical to senescence-associated protein SAG102
251181_at	AT3G62820	103.74	225.165	2.17047	similar to invertase/pectin methylesterase inhibitor family protein [Arabidopsis thaliana] (TAIR:AT2G47670.1); similar to Pectinesterase inhibitor [Medicago truncatula] (GB:ABE84986.1); contains InterPro domain Plant invertase/pectin methylesterase inhibitor; (InterPro:IPR007186); contains InterPro domain Pectinesterase inhibitor; (InterPro:IPR006501)
251191_at	AT3G62590	31.11	82.075	2.63822	similar to lipase class 3 family protein [Arabidopsis thaliana] (TAIR:AT1G02660.1); similar to Lipase, class 3 [Medicago truncatula] (GB:ABE90993.1); contains InterPro domain Lipase, class 3; (InterPro:IPR002921)
251225_at	AT3G62660	65.895	132.04	2.00379	Encodes a protein with putative galacturonosyltransferase activity.
251229_at	AT3G62740	9.99	20.07	2.00901	similar to glycosyl hydrolase family 1 protein [Arabidopsis thaliana] (TAIR:AT4G27820.1); similar to hydrolase, hydrolyzing O-glycosyl compounds [Arabidopsis thaliana] (TAIR:AT3G62750.1); similar to glycosyl hydrolase family 1 protein [Arabidopsis thaliana] (TAIR:AT4G27830.1); similar to Glycoside hydrolase, family 1 [Medicago truncatula] (GB:ABE85054.1); contains InterPro domain 6-phospho-beta-g…
251272_at	AT3G61890	131.81	806.025	6.11505	Encodes a homeodomain leucine zipper class I (HD-Zip I) protein. Loss of function mutant has abnormally shaped leaves and stems.
251297_at	AT3G62020	35.365	101.635	2.87389	germin-like protein (GLP10)
251368_at	AT3G61380	26.275	75.93	2.88982	similar to unknown protein [Arabidopsis thaliana] (TAIR:AT2G45900.1); similar to conserved hypothetical protein [Medicago truncatula] (GB:ABD32828.1); contains domain PHOSPHATIDYLINOSITOL N-ACETYLGLUCOSAMINYLTRANSFERASE SUBUNIT P (DOWN SYNDROME CRITICAL REGION PROTEIN 5)-RELATED (PTHR21726); contains domain RNASE H1 SMALL SUBUNIT (AYP1)-RELATED (PTHR21726:SF4)
251400_at	AT3G60420	37.29	142.635	3.82502	similar to unknown protein [Arabidopsis thaliana] (TAIR:AT3G60450.1); similar to pRIB5 protein [Ribes nigrum] (GB:CAA07566.1); contains InterPro domain Phosphoglycerate mutase; (InterPro:IPR013078); contains InterPro domain PRIB5; (InterPro:IPR012398)
251492_at	AT3G59280	259.33	550.88	2.12424	mutant exhibited resistance to growth on media containing thaxtomin due to a difference in the rate of uptake of the toxin.We proposed that TXR1 is a component of, or regulator of, a dispensable transport mechanism.
251505_at	AT3G59050	73.55	184.6	2.50986	similar to ATPAO2 (POLYAMINE OXIDASE 2), amine oxidase [Arabidopsis thaliana] (TAIR:AT2G43020.1); similar to amine oxidase family protein [Musa acuminata] (GB:ABF69974.1); similar to H0215F08.3 [Oryza sativa (indica cultivar-group)] (GB:CAH66792.1); similar to Os04g0623300 [Oryza sativa (japonica cultivar-group)] (GB:NP_001053923.1); contains InterPro domain NAD-binding site; (InterPro:IPR000205)…
251508_at	AT3G58970	77.38	155.635	2.01131	similar to magnesium transporter CorA-like family protein (MRS2-6) [Arabidopsis thaliana] (TAIR:AT4G28580.1); similar to Mg2+ transporter protein, CorA-like [Medicago truncatula] (GB:ABE89684.1); contains InterPro domain Mg2+ transporter protein, CorA-like; (InterPro:IPR002523)
251586_at	AT3G58070	41.495	146.065	3.52006	Putative transcription factor, contains C2H2 domain, regulates aspects of shoot maturation in Arabidopsis thaliana. GIS loss-of-function mutations affect the epidermal differentiation of inflorescence organs, causing a premature decrease in trichome production on successive leaves, stem internodes, and branches. Overexpression has the opposite effect on trichome initiation and causes other hetero…
251591_at	AT3G57680	29.945	131.15	4.3797	similar to C-terminal processing protease, putative [Arabidopsis thaliana] (TAIR:AT4G17740.2); similar to carboxyl-terminal processing protease [Nostoc sp. PCC 7120] (GB:NP_487460.1); similar to Os06g0318600 [Oryza sativa (japonica cultivar-group)] (GB:NP_001057504.1); contains InterPro domain PDZ/DHR/GLGF; (InterPro:IPR001478); contains InterPro domain Peptidase S41; (InterPro:IPR005151); contai…
251642_at	AT3G57520	554.705	1527.68	2.75403	similar to ATSIP1 (ARABIDOPSIS THALIANA SEED IMBIBITION 1), hydrolase, hydrolyzing O-glycosyl compounds [Arabidopsis thaliana] (TAIR:AT1G55740.1); similar to DIN10 (DARK INDUCIBLE 10), hydrolase, hydrolyzing O-glycosyl compounds [Arabidopsis thaliana] (TAIR:AT5G20250.3); similar to putative imbibition protein [Brassica oleracea] (GB:CAA55893.1); similar to alkaline alpha galactosidase [Cucumis sa…
251644_at	AT3G57540	10.12	33.29	3.28953	similar to remorin family protein [Arabidopsis thaliana] (TAIR:AT2G41870.1); similar to remorin-related [Musa acuminata] (GB:ABF70164.1); contains InterPro domain Remorin, C-terminal region; (InterPro:IPR005516)
251646_at	AT3G57780	38.62	86.56	2.24133	similar to nucleolar protein gar2-related [Arabidopsis thaliana] (TAIR:AT2G42320.2); similar to conserved hypothetical protein [Medicago truncatula] (GB:ABE94664.1); similar to hypothetical protein [Nicotiana tabacum] (GB:BAC53933.1)
251658_at	AT3G57020	480.205	1061.34	2.21018	similar to strictosidine synthase family protein [Arabidopsis thaliana] (TAIR:AT3G57010.1); similar to putative strictosidine synthase [Lycopersicon esculentum] (GB:AAF75751.1); similar to putative strictosidine synthase [Oryza sativa (japonica cultivar-group)] (GB:AAR87254.1); similar to Os03g0750700 [Oryza sativa (japonica cultivar-group)] (GB:NP_001051286.1); contains InterPro domain Strictosi…
251713_at	AT3G56080	45.305	114.055	2.51749	similar to dehydration-responsive family protein [Arabidopsis thaliana] (TAIR:AT2G40280.1); similar to Os05g0472200 [Oryza sativa (japonica cultivar-group)] (GB:NP_001055814.1); similar to Os01g0828300 [Oryza sativa (japonica cultivar-group)] (GB:NP_001044685.1); similar to unknown protein [Oryza sativa (japonica cultivar-group)] (GB:AAT93959.1); contains InterPro domain Protein of unknown functi…
251722_at	AT3G56200	152.72	558.135	3.65463	similar to amino acid transporter family protein [Arabidopsis thaliana] (TAIR:AT2G40420.1); similar to Amino acid/polyamine transporter II [Medicago truncatula] (GB:ABE86055.1); contains InterPro domain Amino acid/polyamine transporter II; (InterPro:IPR002422); contains InterPro domain Amino acid transporter, transmembrane; (InterPro:IPR013057)
251734_at	AT3G56270	14.8	35.63	2.40743	similar to unknown protein [Arabidopsis thaliana] (TAIR:AT2G40480.1); similar to IMP dehydrogenase/GMP reductase [Medicago truncatula] (GB:ABE88908.1); similar to Os07g0677900 [Oryza sativa (japonica cultivar-group)] (GB:NP_001060633.1); similar to Os03g0339700 [Oryza sativa (japonica cultivar-group)] (GB:NP_001050061.1); contains InterPro domain Protein of unknown function DUF827, plant; (InterP…
251804_at	AT3G55430	275.075	677.8	2.46406	similar to glycosyl hydrolase family 17 protein [Arabidopsis thaliana] (TAIR:AT2G39640.1); similar to beta-1,3 glucanase [Pisum sativum] (GB:CAB85903.1); contains InterPro domain X8; (InterPro:IPR012946); contains InterPro domain Glycoside hydrolase, family 17; (InterPro:IPR000490)
251858_at	AT3G54820	63.64	154.48	2.4274	Identical to Probable aquaporin PIP2.5 (Plasma membrane intrinsic protein 2d) (PIP2d) (PIP2.5) [Arabidopsis Thaliana] (GB:Q9SV31); similar to PIP2B (plasma membrane intrinsic protein 2,2), water channel [Arabidopsis thaliana] (TAIR:AT2G37170.1); similar to plasma membrane intrinsic protein 2-2 [Pyrus communis] (GB:BAB40143.1); contains InterPro domain Aquaporin; (InterPro:IPR012269); contains Int…
251859_at	AT3G54680	40.84	99.65	2.44001
251881_at	AT3G54250	29.665	62.175	2.0959	similar to MVD1 (mevalonate diphosphate decarboxylase 1) [Arabidopsis thaliana] (TAIR:AT2G38700.1); similar to mevalonate disphosphate decarboxylase [Arnebia euchroma] (GB:ABG24207.2); similar to mevalonate disphosphate decarboxylase [Hevea brasiliensis] (GB:AAL18927.1); contains InterPro domain GHMP kinase, C terminal; (InterPro:IPR013750); contains InterPro domain GHMP kinase; (InterPro:IPR0062…
251896_at	AT3G54390	28.26	73.95	2.61677	similar to transcription factor [Arabidopsis thaliana] (TAIR:AT5G05550.2); similar to Myb, DNA-binding [Medicago truncatula] (GB:ABE94443.1); contains InterPro domain Homeodomain-like; (InterPro:IPR009057)
251922_at	AT3G54030	45.335	140.905	3.10808	similar to protein kinase family protein [Arabidopsis thaliana] (TAIR:AT5G41260.1); similar to protein kinase-related [Arabidopsis thaliana] (TAIR:AT5G59010.1); similar to protein kinase family protein [Arabidopsis thaliana] (TAIR:AT4G00710.1); similar to TPR-containing protein kinase [Glycine max] (GB:AAX61123.1); similar to Protein kinase [Medicago truncatula] (GB:ABE82930.1); similar to H0913C…
251928_at	AT3G53980	118.8	1280.55	10.779	similar to protease inhibitor/seed storage/lipid transfer protein (LTP) family protein [Arabidopsis thaliana] (TAIR:AT5G05960.1); similar to hypothetical protein [Plantago major] (GB:CAH59408.1); contains InterPro domain Plant lipid transfer/seed storage/trypsin-alpha amylase inhibitor; (InterPro:IPR003612)
251961_at	AT3G53620	79.12	179.585	2.26978	similar to inorganic pyrophosphatase, putative (soluble) / pyrophosphate phospho-hydrolase, putative / PPase, putative [Arabidopsis thaliana] (TAIR:AT1G01050.1); similar to putative inorganic pyrophosphatase [Arachis hypogaea] (GB:CAG30522.1); contains InterPro domain Inorganic pyrophosphatase; (InterPro:IPR008162)
251975_at	AT3G53230	75.245	340.01	4.51871	Identical to Putative cell division control protein 48 homolog D (AtCDC48d) (Transitional endoplasmic reticulum ATPase D) (CDC48D) [Arabidopsis Thaliana] (GB:Q9SCN8); similar to (Cell division control protein 48 homolog E), ATPase [Arabidopsis thaliana] (TAIR:AT5G03340.1); similar to CDC48 (CELL DIVISION CYCLE 48), ATPase [Arabidopsis thaliana] (TAIR:AT3G09840.1); similar to putative spindle disa…
252073_at	AT3G51750	44.81	99.495	2.22037	similar to hypothetical protein MtrDRAFT_AC146554g6v1 [Medicago truncatula] (GB:ABE91100.1)
252095_at	AT3G51000	99.71	205.37	2.05967	similar to epoxide hydrolase, putative [Arabidopsis thaliana] (TAIR:AT3G05600.1); similar to soluble epoxide hydrolase [Citrus jambhiri] (GB:BAD13534.1); similar to Os12g0636400 [Oryza sativa (japonica cultivar-group)] (GB:NP_001067364.1); contains InterPro domain Esterase/lipase/thioesterase; (InterPro:IPR000379); contains InterPro domain Alpha/beta hydrolase fold-1; (InterPro:IPR000073); contai…
252102_at	AT3G50970	38.53	1198.19	31.0976	Belongs to the dehydrin protein family, which contains highly conserved stretches of 7-17 residues that are repetitively scattered in their sequences, the K-, S-, Y- and lysine rich segments. LTI29 and LTI30 double overexpressors confer freeze tolerance. Located in membranes. mRNA upregulated by water deprivation and abscisic acid.
252123_at	AT3G51240	233.945	861.535	3.68264	Encodes flavanone 3-hydroxylase that is coordinately expressed with chalcone synthase and chalcone isomerases. Regulates flavonoid biosynthesis.
252134_at	AT3G50910	118.29	255.515	2.16007	similar to unknown protein [Arabidopsis thaliana] (TAIR:AT5G66480.1); similar to hypothetical protein [Thellun (GB:ABB45854.1); contains domain no description (G3D.3.40.50.300)
252168_at	Multitple Genes	195.98	907.16	4.62884	Detects for AT3G50440/AT3G50430
252255_at	AT3G49220	489.615	1151.72	2.35231	similar to pectinesterase family protein [Arabidopsis thaliana] (TAIR:AT5G53370.1); similar to pectinesterase inhibitor [Lycoris aurea] (GB:ABJ99595.1); similar to Pectinesterase; Pectinesterase inhibitor [Medicago truncatula] (GB:ABE82757.1); similar to Pectinesterase; Pectinesterase inhibitor [Medicago truncatula] (GB:ABE80825.1); contains InterPro domain Virulence factor, pectin lyase fold; (I…
252269_at	AT3G49580	20.09	116.045	5.77626	similar to unknown protein [Arabidopsis thaliana] (TAIR:AT3G49570.1); similar to unknown protein [Brassica rapa subsp. pekinensis] (GB:AAQ92331.1)
252315_at	AT3G48690	426.295	1087.65	2.5514	similar to unknown protein [Arabidopsis thaliana] (TAIR:AT3G48700.1); similar to Esterase/lipase/thioesterase [Medicago truncatula] (GB:ABE83378.1); contains InterPro domain Esterase/lipase/thioesterase; (InterPro:IPR000379); contains InterPro domain Alpha/beta hydrolase fold-3; (InterPro:IPR013094)
252321_at	AT3G48510	14	50.93	3.63786	similar to unknown protein [Arabidopsis thaliana] (TAIR:AT5G63350.1); similar to hypothetical protein MtrDRAFT_AC135505g13v1 [Medicago truncatula] (GB:ABE82027.1)
252363_at	AT3G48460	260.34	526.27	2.02147	similar to lipase, putative [Arabidopsis thaliana] (TAIR:AT1G28650.1); similar to Os03g0844600 [Oryza sativa (japonica cultivar-group)] (GB:NP_001051872.1); similar to hypothetical protein [Oryza sativa (japonica cultivar-group)] (GB:AAT44175.1); contains InterPro domain Lipolytic enzyme, G-D-S-L; (InterPro:IPR001087)
252365_at	AT3G48350	32.235	126.17	3.91407	similar to cysteine proteinase, putative [Arabidopsis thaliana] (TAIR:AT5G50260.1); similar to Vignain precursor (Cysteine endopeptidase) (GB:O65039); contains InterPro domain Peptidase, cysteine peptidase active site; (InterPro:IPR000169); contains InterPro domain Peptidase C1A, papain; (InterPro:IPR013128); contains InterPro domain Proteinase inhibitor I29, cathepsin propeptide; (InterPro:IPR01…
252400_at	AT3G48020	21.22	90.415	4.26084	similar to F-box family protein-related [Arabidopsis thaliana] (TAIR:AT5G62860.1); similar to IS10 transposase, putative [Lycopersicon esculentum] (GB:ABI34274.1)
252414_at	AT3G47420	209.09	497.235	2.37809	similar to transporter, putative [Arabidopsis thaliana] (TAIR:AT4G25220.1); similar to putative Glycerol-3-phosphate transporter [Oryza sativa (japonica cultivar-group)] (GB:BAC99502.1); similar to Os04g0555300 [Oryza sativa (japonica cultivar-group)] (GB:NP_001053515.1); similar to putative glycerol 3-phosphate permease [Zea mays] (GB:AAS82603.1); contains InterPro domain Major facilitator super…
252419_at	AT3G47510	49.16	127.495	2.59347
252515_at	AT3G46230	55.2	1437.12	26.0349	member of the class I small heat-shock protein (sHSP) family, which accounts for the majority of sHSPs in maturing seeds
252525_at	AT3G46450	116.52	354.89	3.04574	similar to phosphatidylinositol transporter [Arabidopsis thaliana] (TAIR:AT2G21540.2); similar to transporter [Arabidopsis thaliana] (TAIR:AT4G34580.1); similar to Os03g0820900 [Oryza sativa (japonica cultivar-group)] (GB:NP_001051723.1); similar to hypothetical protein SPAC3H8.10 [Schizosaccharomyces pombe 972h-] (GB:NP_593003.1); contains InterPro domain Phosphatidylinositol transfer protein-li…
252618_at	AT3G45140	562.19	1815.74	3.22977	Chloroplast lipoxygenase required for wound-induced jasmonic acid accumulation in Arabidopsis.Mutants are resistant to Staphylococcus aureus and accumulate salicylic acid upon infection.
252624_at	AT3G44735	122.505	373.1	3.04559	Phytosulfokine 3 precursor, coding for a unique plant peptide growth factor.
252669_at	AT3G44100	288.205	647.43	2.24642	similar to MD-2-related lipid recognition domain-containing protein / ML domain-containing protein [Arabidopsis thaliana] (TAIR:AT3G11780.1); similar to E1 protein and Def2/Der2 allergen [Medicago truncatula] (GB:ABE78146.1); contains InterPro domain E1 protein and Def2/Der2 allergen; (InterPro:IPR003172)
252740_at	AT3G43270	40.915	194.46	4.75278	similar to pectinesterase family protein [Arabidopsis thaliana] (TAIR:AT4G33220.1); similar to Pectinesterase PPE8B precursor (Pectin methylesterase) (PE) (GB:Q43062); similar to pectin methylesterase PME1 [Vitis vinifera] (GB:AAK81875.1); contains InterPro domain Virulence factor, pectin lyase fold; (InterPro:IPR011050); contains InterPro domain Plant invertase/pectin methylesterase inhibitor; (…
252863_at	AT4G39800	805.69	2174.14	2.69848	Columbia myo-inositol-1-phosphate synthase mRNA, complete
252880_at	AT4G39730	414.985	2128.62	5.1294	similar to lipid-associated family protein [Arabidopsis thaliana] (TAIR:AT2G22170.1); similar to dehydration stress-induced protein [Brassica napus] (GB:AAK01359.1); contains InterPro domain Lipoxygenase, LH2; (InterPro:IPR001024); contains InterPro domain Lipase/lipooxygenase, PLAT/LH2; (InterPro:IPR008976)
252888_at	AT4G39210	41.605	717.25	17.2395	Encodes the large subunit of ADP-Glucose Pyrophosphorylase which catalyzes the first, rate limiting step in starch biosynthesis. The large subunit plays a regulatory role whereas the small subunit (ApS) is the catalytic isoform. Four isoforms (ApL1-4) have been identified. ApL3 is the major large subunit isoform present in inflorescences, fruits and roots.
252894_at	AT4G39440	10.71	24.165	2.2563	contains InterPro domain Ankyrin; (InterPro:IPR002110)
252948_at	AT4G38600	33.58	76.865	2.28901	encodes a member of HECT ubiquitin protein ligase family that is involved in trichome cell morphogenesis. Mutants in this gene exhibit supernumerary trichome branches and increased DNA content.
252983_at	AT4G37980	288.065	1114.76	3.8698	Encodes a putative mannitol dehydrogenase.
252996_s_at	AT4G38460	111.895	269.045	2.40444	Identical to Geranylgeranyl pyrophosphate synthase-related protein, chloroplast precursor (GGR) [Arabidopsis Thaliana] (GB:Q39108;GB:Q9FPK0;GB:Q9SZM6); similar to GGPS1 (GERANYLGERANYL PYROPHOSPHATE SYNTHASE 1), farnesyltranstransferase [Arabidopsis thaliana] (TAIR:AT4G36810.1); similar to geranylgeranyl pyrophosphate synthase-related protein (GB:AAA81879.1); contains InterPro domain Polyprenyl s…
253081_at	AT4G36210	148.025	453.105	3.061	similar to unknown protein [Arabidopsis thaliana] (TAIR:AT2G18100.1); similar to expressed protein [Oryza sativa (japonica cultivar-group)] (GB:ABF93615.1); similar to Os03g0112800 [Oryza sativa (japonica cultivar-group)] (GB:NP_001048731.1); contains InterPro domain Protein of unknown function DUF726; (InterPro:IPR007941)
253113_at	AT4G35985	30.13	60.86	2.01991	similar to ERD7 (EARLY-RESPONSIVE TO DEHYDRATION 7) [Arabidopsis thaliana] (TAIR:AT2G17840.1); similar to Senescence-associated [Medicago truncatula] (GB:ABE77914.1); contains InterPro domain Senescence-associated; (InterPro:IPR009686)
253120_at	AT4G35790	92.51	350.48	3.78856	Encodes a protein with phospholipase D activity. Involved in phospolipase metabolism. Mutants are affected in hydrogen peroxide mediated cell death.
253188_at	AT4G35300	61.43	240.705	3.91836	Identical to Monosaccharide-sensing protein 2 (Sugar transporter MSSP2) (MSSP2) [Arabidopsis Thaliana] (GB:Q8LPQ8;GB:O65497); similar to TMT3 (TONOPLAST MONOSACCHARIDE TRANSPORTER3), carbohydrate transporter/ nucleoside transporter/ sugar porter [Arabidopsis thaliana] (TAIR:AT3G51490.1); similar to TMT1 (TONOPLAST MONOSACCHARIDE TRANSPORTER1), carbohydrate transporter/ nucleoside transporter/ sug…
253203_at	AT4G34710	376.245	2186.89	5.81241	encodes a arginine decarboxylase (ADC), a rate-limiting enzyme that catalyzes the first step of polyamine (PA) biosynthesis via ADC pathway in Arabidopsis thaliana. Arabidopsis genome has two ADC paralogs, ADC1 and ADC2. ADC2 is stress-inducible (osmotic stress). Double mutant analysis showed that ADC genes are essential for the production of PA, and are required for normal seed development. Over…
253218_at	AT4G34980	146.615	322.3	2.19827	Serine protease similar to subtilisin.
253219_at	AT4G34990	29.7	61.445	2.06886	Member of the R2R3 factor gene family.
253224_at	AT4G34860	36.385	156.975	4.31428	similar to beta-fructofuranosidase, putative / invertase, putative / saccharase, putative / beta-fructosidase, putative [Arabidopsis thaliana] (TAIR:AT4G09510.1); similar to CINV1 (CYTOSOLIC INVERTASE 1), beta-fructofuranosidase [Arabidopsis thaliana] (TAIR:AT1G35580.2); similar to beta-fructofuranosidase, putative / invertase, putative / saccharase, putative / beta-fructosidase, putative [Arabid…
253238_at	AT4G34480	70.11	171.725	2.44937	Identical to Putative glucan endo-1,3-beta-glucosidase 7 precursor (EC 3.2.1.39) ((1->3)-beta-glucan endohydrolase 7) ((1->3)-beta-glucanase 7) (Beta- 1,3-endoglucanase 7) (Beta-1,3-glucanase 7) [Arabidopsis Thaliana] (GB:Q9M069;GB:O65675;GB:P80829); similar to glycosyl hydrolase family 17 protein [Arabidopsis thaliana] (TAIR:AT2G16230.1); similar to beta-1,3-glucanase-like protein [Olea europaea…
253242_at	AT4G34540	30.86	63.795	2.06724	encodes a protein whose sequence is similar to pinoresinol-lariciresinol reductase from pine.
253245_at	AT4G34590	83.235	363.11	4.36247	Encodes a basic domain leucine zipper (bZip) transcription factor.
253263_at	AT4G34000	103.255	295.525	2.86209	Encodes an ABA-responsive element-binding protein with similarity to transcription factors that is expressed in response to stress and abscisic acid.
253264_at	AT4G33950	134.165	331.025	2.4673	Encodes calcium-independent ABA-activated protein kinase, a member of SNF1-related protein kinases (SnRK2) whose activity is activated by ionic (salt) and non-ionic (mannitol) osmotic stress. Mutations disrupted ABA induction of stomatal closure as well as ABA inhibition of light-induced stomatal opening. However, regulation of stomatal opening/closing by light or CO(2) is not affected in these m…
253277_at	AT4G34230	195.735	983.09	5.02256	Encodes a catalytically active cinnamyl alcohol dehydrogenase which uses p-coumaryl aldehyde as a preferred substrate. It can also use sinapyl, caffeyl, coniferyl and d-hydroxyconiferyl aldehydes as substrates.
253303_at	AT4G33780	74.545	195.73	2.62566	similar to unknown protein [Arabidopsis thaliana] (TAIR:AT1G69935.1); similar to expressed protein [Oryza sativa (japonica cultivar-group)] (GB:ABF94797.1)
253309_at	AT4G33790	18.68	39.905	2.13624	similar to acyl CoA reductase, putative / male-sterility protein, putative [Arabidopsis thaliana] (TAIR:AT5G22500.1); similar to acyl CoA reductase [Hevea brasiliensis] (GB:AAR88762.1); contains InterPro domain Male sterility; (InterPro:IPR004262); contains InterPro domain Male sterility C-terminal; (InterPro:IPR013120)
253343_at	AT4G33540	96.92	319.705	3.29865	similar to Os02g0829500 [Oryza sativa (japonica cultivar-group)] (GB:NP_001048607.1); similar to hypothetical protein all1228 [Nostoc sp. PCC 7120] (GB:NP_485271.1); contains InterPro domain Beta-lactamase-like; (InterPro:IPR001279)
253344_at	AT4G33550	23.465	736.735	31.3972	similar to protease inhibitor/seed storage/lipid transfer protein (LTP) family protein [Arabidopsis thaliana] (TAIR:AT4G30880.1); similar to unknown [Setaria italica] (GB:AAP93138.1); contains InterPro domain Plant lipid transfer/seed storage/trypsin-alpha amylase inhibitor; (InterPro:IPR003612)
253351_at	AT4G33700	41.36	90.89	2.19753	similar to CBS domain-containing protein [Arabidopsis thaliana] (TAIR:AT2G14520.1); similar to CBS [Medicago truncatula] (GB:ABE86592.1); contains InterPro domain Protein of unknown function DUF21; (InterPro:IPR002550); contains InterPro domain CBS; (InterPro:IPR000644)
253373_at	AT4G33150	88.69	793.375	8.94548	is a splice variant of the LKR/SDH locus. It encodes a bifunctional polypeptide lysine-ketoglutarate reductase and saccharopine dehydrogenase involved in lysine degradation. There is another splice variant that encodes a mono saccharopine dehydrogenase protein. Gene expression is induced by abscisic acid, jasmonate, and under sucrose starvation.
253382_at	AT4G33040	41.92	179.485	4.28161	Identical to Glutaredoxin-C6 (AtGrxC6) (GRXC6) [Arabidopsis Thaliana] (GB:Q8L9S3;GB:O82644); similar to glutaredoxin family protein [Arabidopsis thaliana] (TAIR:AT5G11930.1); similar to Glutaredoxin [Medicago truncatula] (GB:ABE86256.1); contains InterPro domain Thioredoxin-like fold; (InterPro:IPR012336); contains InterPro domain Glutaredoxin; (InterPro:IPR002109); contains InterPro domain Thior…
253401_at	AT4G32870	54.82	166.81	3.04287	similar to unknown protein [Arabidopsis thaliana] (TAIR:AT2G25770.2); similar to conserved hypothetical protein [Medicago truncatula] (GB:ABE78384.1); contains domain Bet v1-like (SSF55961); contains domain no description (G3D.3.30.530.20)
253407_at	AT4G32920	78.085	166.705	2.13492	similar to glycine-rich protein [Arabidopsis thaliana] (TAIR:AT5G47020.1); similar to glycine-rich protein [Arabidopsis thaliana] (TAIR:AT5G11700.1); similar to hypothetical protein MtrDRAFT_AC144766g15v1 [Medicago truncatula] (GB:ABE91983.1); similar to Thiolase [Medicago truncatula] (GB:ABE80802.1); similar to hypothetical protein MtrDRAFT_AC146940g33v1 [Medicago truncatula] (GB:ABE90405.1); co…
253427_at	AT4G32390	187.64	384.295	2.04804	similar to phosphate translocator-related [Arabidopsis thaliana] (TAIR:AT2G25520.1); similar to Protein of unknown function DUF250 [Medicago truncatula] (GB:ABE88491.1); contains InterPro domain Protein of unknown function DUF250; (InterPro:IPR004853)
253453_at	AT4G31860	155.835	451.685	2.89848	similar to protein phosphatase 2C, putative / PP2C, putative [Arabidopsis thaliana] (TAIR:AT2G25070.1); similar to protein phosphatase type-2C [Zea mays] (GB:AAG43835.1); similar to Os06g0651600 [Oryza sativa (japonica cultivar-group)] (GB:NP_001058229.1); similar to Os02g0180000 [Oryza sativa (japonica cultivar-group)] (GB:NP_001046088.1); contains InterPro domain Protein phosphatase 2C-like; (I…
253473_at	AT4G32250	115.805	252.9	2.18384	similar to KEG (KEEP ON GOING), protein binding / protein kinase/ ubiquitin-protein ligase [Arabidopsis thaliana] (TAIR:AT5G13530.1); similar to Protein kinase-like [Medicago truncatula] (GB:ABE94418.1); similar to Protein kinase; Zinc finger, RING-type [Medicago truncatula] (GB:ABE84394.1); similar to Os06g0639500 [Oryza sativa (japonica cultivar-group)] (GB:NP_001058160.1); contains InterPro do…
253525_at	AT4G31330	33.375	69.86	2.09318	similar to unknown protein [Arabidopsis thaliana] (TAIR:AT5G10580.1); similar to Os09g0494600 [Oryza sativa (japonica cultivar-group)] (GB:NP_001063551.1); similar to hypothetical protein [Oryza sativa (japonica cultivar-group)] (GB:BAC55679.1); similar to Os08g0521000 [Oryza sativa (japonica cultivar-group)] (GB:NP_001062272.1); contains InterPro domain Protein of unknown function DUF599; (Inter…
253550_at	AT4G30960	527.75	1535.95	2.91038	Encodes CBL-interacting protein kinase 6 (CIPK6).
253581_at	AT4G30660	34.795	91.01	2.61561	Identical to UPF057 membrane protein At4g30660 [Arabidopsis Thaliana] (GB:Q9SUI0); similar to hydrophobic protein, putative / low temperature and salt responsive protein, putative [Arabidopsis thaliana] (TAIR:AT2G24040.1); similar to Protein of unknown function UPF0057 [Medicago truncatula] (GB:ABE78792.1); contains InterPro domain Protein of unknown function UPF0057; (InterPro:IPR000612)
253619_at	AT4G30460	28.51	301.91	10.5896	similar to glycine-rich protein [Arabidopsis thaliana] (TAIR:AT4G30450.1); similar to cell-wall protein [Platanus x acerifolia] (GB:CAJ91128.1); similar to Os09g0425200 [Oryza sativa (japonica cultivar-group)] (GB:NP_001063219.1); contains InterPro domain Eggshell protein; (InterPro:IPR002952)
253629_at	AT4G30450	111.595	482.75	4.32591	similar to glycine-rich protein [Arabidopsis thaliana] (TAIR:AT4G30460.1); similar to Os09g0425200 [Oryza sativa (japonica cultivar-group)] (GB:NP_001063219.1); similar to putative cell-wall protein [Pinus taeda] (GB:AAW59296.1)
253630_at	AT4G30490	171.03	359.345	2.10106	similar to ATPase [Arabidopsis thaliana] (TAIR:AT4G28070.2); similar to PREDICTED: similar to lactation elevated 1 [Gallus gallus] (GB:XP_419799.2); similar to Os08g0265500 [Oryza sativa (japonica cultivar-group)] (GB:NP_001061401.1); contains InterPro domain AFG1-like ATPase; (InterPro:IPR005654)
253638_at	AT4G30470	198.855	737.7	3.70974	similar to cinnamoyl-CoA reductase-related [Arabidopsis thaliana] (TAIR:AT2G23910.1); similar to Ribosome-binding factor A [Medicago truncatula] (GB:ABE85146.1); contains InterPro domain NAD-dependent epimerase/dehydratase; (InterPro:IPR001509)
253672_at	AT4G29820	26.74	63.345	2.36892	Encodes a homolog of the protein CFI-25, a polyadenylation factor subunit.
253759_at	AT4G29010	302.89	618.075	2.04059	Functions in beta-oxidation of fatty acids, similar to CuMFP with L-3-hydroxyacyl-CoA hydrolyase , L-3-hydroxyacyl-dehydrogenase, D-3-hydroxyacyl-CoA epimerase, and 3, 2-enoyl-CoA isomerase activities
253765_at	AT4G28740	242.715	489.355	2.01617	similar to LPA1 (LOW PSII ACCUMULATION1), binding [Arabidopsis thaliana] (TAIR:AT1G02910.1); similar to OSJNBa0043L24.5 [Oryza sativa (japonica cultivar-group)] (GB:CAE04717.1); similar to unnamed protein product [Ostreococcus tauri] (GB:CAL55849.1); similar to Os04g0507100 [Oryza sativa (japonica cultivar-group)] (GB:NP_001053262.1)
253779_at	AT4G28490	39.675	81.49	2.05394	member of Receptor kinase-like protein family
253836_at	AT4G27840	47.46	128.055	2.69817	similar to vesicle-associated membrane protein-related [Arabidopsis thaliana] (TAIR:AT5G52990.1); similar to Os08g0558600 [Oryza sativa (japonica cultivar-group)] (GB:NP_001062495.1); similar to Os08g0110300 [Oryza sativa (japonica cultivar-group)] (GB:NP_001060818.1); contains InterPro domain Longin; (InterPro:IPR010908); contains InterPro domain Longin-like; (InterPro:IPR011012)
253841_at	AT4G27830	216.06	471.405	2.18182	similar to glycosyl hydrolase family 1 protein [Arabidopsis thaliana] (TAIR:AT4G27820.1); similar to hydrolase, hydrolyzing O-glycosyl compounds [Arabidopsis thaliana] (TAIR:AT3G62750.1); similar to glycosyl hydrolase family 1 protein [Arabidopsis thaliana] (TAIR:AT3G62740.1); similar to Glycoside hydrolase, family 1 [Medicago truncatula] (GB:ABE85054.1); contains InterPro domain Glycoside hydrol…
253868_at	AT4G27500	423.45	923.235	2.18027	interacts with H+-ATPase, and regulates its activity
253872_at	AT4G27410	151.995	1028.76	6.76841	Encodes a NAC transcription factor induced in response to dessication. It is localized to the nucleus and acts as a transcriptional activator in ABA-mediated dehydration response.
253875_at	AT4G27520	504.975	1598.21	3.16493	Identical to Early nodulin-like protein 2 precursor (Phytocyanin-like protein) [Arabidopsis Thaliana] (GB:Q9T076;GB:Q5PNT5;GB:Q8LBE5); similar to plastocyanin-like domain-containing protein [Arabidopsis thaliana] (TAIR:AT5G53870.1); similar to putative early nodulin-like 2 predicted GPI-anchored protein [Trifolium pratense] (GB:BAE71287.1); contains InterPro domain Cupredoxin; (InterPro:IPR008972…
253948_at	AT4G26940	173.845	399.095	2.29569	similar to galactosyltransferase family protein [Arabidopsis thaliana] (TAIR:AT1G05170.1); similar to putative Avr9 elicitor response protein [Oryza sativa (japonica cultivar-group)] (GB:BAD25162.1); contains InterPro domain Glycosyl transferase, family 31; (InterPro:IPR002659)
253994_at	AT4G26080	96.18	609.35	6.33552	Involved in abscisic acid (ABA) signal transduction. Negative regulator of ABA promotion of stomatal closure.
254061_at	AT4G25360	51.95	106.285	2.04591	similar to YLS7 (yellow-leaf-specific gene 7) [Arabidopsis thaliana] (TAIR:AT5G51640.1); similar to unknown [Gymnadenia conopsea] (GB:ABD66519.1); similar to Os01g0914800 [Oryza sativa (japonica cultivar-group)] (GB:NP_001045183.1); contains InterPro domain Protein of unknown function DUF231, plant; (InterPro:IPR004253)
254085_at	AT4G24960	110.87	371.45	3.35032	Homologous to a eukaryote specific ABA- and stress-inducible gene first isolated from barley. Groups in one subfamily with ATHVA22E.
254108_at	AT4G25230	83.775	182.735	2.18126	RPM1 interacting protein 2, has a CUE domain which is sufficient for the interaction with RPM1.Positive regulator of RPM1 and PRS2 mediated hypersensitive response.Functions as ubiquitin ligase and binds to RPM1.
254153_at	AT4G24450	49.055	119.71	2.44032	Identical to Alpha-glucan water dikinase 2 precursor (EC 2.7.9.4) (GWD2) [Arabidopsis Thaliana] (GB:Q9STV0;GB:Q84W86); similar to SEX1 (STARCH EXCESS 1) [Arabidopsis thaliana] (TAIR:AT1G10760.1); similar to starch associated protein R1 [Solanum tuberosum] (GB:AAK11735.1); similar to Alpha-glucan water dikinase, chloroplast precursor (Starch-related R1 protein) (GB:Q9AWA5); similar to Alpha-glucan…
254155_at	AT4G24480	18.63	47.3	2.53892	similar to CTR1 (CONSTITUTIVE TRIPLE RESPONSE 1), kinase/ protein threonine/tyrosine kinase [Arabidopsis thaliana] (TAIR:AT5G03730.1); similar to OSIGBa0152L12.10 [Oryza sativa (indica cultivar-group)] (GB:CAH67001.1); similar to Os04g0610900 [Oryza sativa (japonica cultivar-group)] (GB:NP_001053834.1); similar to CTR1-like protein kinase [Lycopersicon esculentum] (GB:AAR89820.1); contains InterP…
254157_at	AT4G24220	396.695	985.815	2.48507	encodes a novel protein containing mammalian death domain involved in programmed cell death. Gene is expressed in vascular system and mutants carrying dominant mutation in the gene have defective vascular patterning. Gene expression is induced specifically by wounding.
254189_at	AT4G24000	9.25	115.03	12.4357	encodes a protein similar to cellulose synthase
254201_at	AT4G24130	37.035	102.19	2.75928	similar to unknown protein [Arabidopsis thaliana] (TAIR:AT5G46230.1); similar to Os01g0652700 [Oryza sativa (japonica cultivar-group)] (GB:NP_001043739.1); similar to Os10g0518000 [Oryza sativa (japonica cultivar-group)] (GB:NP_001065071.1); similar to hypothetical protein [Oryza sativa (japonica cultivar-group)] (GB:BAB86575.1); contains InterPro domain Protein of unknown function DUF538; (Inter…
254227_at	AT4G23630	558.995	1539.07	2.75327	similar to BTI2 (VIRB2-INTERACTING PROTEIN 2) [Arabidopsis thaliana] (TAIR:AT4G11220.1); similar to Os05g0526400 [Oryza sativa (japonica cultivar-group)] (GB:NP_001056102.1); similar to Os01g0736900 [Oryza sativa (japonica cultivar-group)] (GB:NP_001044177.1); similar to unknown protein [Oryza sativa (japonica cultivar-group)] (GB:BAB32723.1); contains InterPro domain Reticulon; (InterPro:IPR0033…
254232_at	AT4G23600	62.005	2301.03	37.1105	Encodes cystine lyase which is expected to be involved in amino acid metabolism, providing the plant with cysteine and the generation of precursors of ethylene biosynthesis. mRNA levels are elevated in response to wounding.
254269_at	AT4G23050	56.03	223.345	3.98617	similar to protein kinase family protein [Arabidopsis thaliana] (TAIR:AT1G67890.1); similar to HA-tagged protein kinase domain of putative mitogen-activated protein kinase kinase kinase [synthetic construct] (GB:ABK06412.1); contains InterPro domain PAS; (InterPro:IPR000014); contains InterPro domain Protein kinase-like; (InterPro:IPR011009); contains InterPro domain Protein kinase; (InterPro:IPR…
254276_at	AT4G22820	128.505	611.805	4.76094	Identical to Zinc finger A20 and AN1 domain-containing stress-associated protein 9 (AtSAP9) (SAP9) [Arabidopsis Thaliana] (GB:O49663); similar to zinc finger (AN1-like) family protein [Arabidopsis thaliana] (TAIR:AT4G12040.2); similar to Zinc finger, AN1-type; Zinc finger, A20-type; Antihaemostatic protein [Medicago truncatula] (GB:ABE93196.1); contains InterPro domain Antihaemostatic protein; (I…
254278_at	AT4G22740	125.95	321.07	2.54919	similar to unknown protein [Arabidopsis thaliana] (TAIR:AT2G45380.1); similar to hypothetical protein [Trifolium pratense] (GB:BAE71223.1)
254289_at	AT4G22980	12.86	27.26	2.11975	similar to unknown protein [Arabidopsis thaliana] (TAIR:AT5G51920.1); similar to Os03g0765800 [Oryza sativa (japonica cultivar-group)] (GB:NP_001051377.1); similar to Os08g0545000 [Oryza sativa (japonica cultivar-group)] (GB:NP_001062411.1); similar to expressed protein [Oryza sativa (japonica cultivar-group)] (GB:ABF99048.1); contains domain MOLYBDOPTERIN COFACTOR SULFURASE (MOSC) (PTHR14237); c…
254305_at	AT4G22200	141.31	291.33	2.06164	Encodes a photosynthate- and light-dependent inward rectifying potassium channel with unique gating properties that are regulated by phosphorylation. Expressed in guard cell protoplasts and in the phloem and xylem of aerial portions of the plant. The channel can coassemble with another K+ channel, KAT1, in vitro. In guard cells, AKT2/3 is responsible for the Ca2+ sensitivity of the K+ uptake chan…
254346_at	AT4G21980	100.28	230.09	2.29448	Encodes APG8, a component of autophagy conjugation pathway. Delivered to the lumens of vacuole under nitrogen-starvation condition. Highest expression in flowers. mRNA abundance increased during dark-induced carbon starvation. Predominantly cytoplasmic with or without N starvation. Upon concanamycin A the protein accumulates in the central vacuole as punctuate structures that resemble autophagic …
254372_at	AT4G21620	267.45	558.825	2.08946	similar to unknown protein [Arabidopsis thaliana] (TAIR:AT1G61255.1); similar to expressed protein [Oryza sativa (japonica cultivar-group)] (GB:ABA99958.1); similar to Os03g0676300 [Oryza sativa (japonica cultivar-group)] (GB:NP_001050889.1); contains InterPro domain Somatomedin B; (InterPro:IPR001212)
254377_at	AT4G21650	50.27	188.865	3.75701	similar to subtilase family protein [Arabidopsis thaliana] (TAIR:AT4G21640.1); similar to subtilase family protein [Arabidopsis thaliana] (TAIR:AT1G32960.1); similar to subtilase family protein [Arabidopsis thaliana] (TAIR:AT4G21630.1); similar to Os09g0530800 [Oryza sativa (japonica cultivar-group)] (GB:NP_001063751.1); similar to Protease-associated PA; Proteinase inhibitor I9, subtilisin prope…
254386_at	AT4G21960	1865.47	4205.95	2.25463	Encodes AT4g21960 (AT4g21960/T8O5_170).
254390_at	AT4G21940	13.005	34.145	2.62553	member of Calcium Dependent Protein Kinase
254393_at	AT4G21580	161.36	460.14	2.85164	similar to NADP-dependent oxidoreductase, putative [Arabidopsis thaliana] (TAIR:AT5G61510.1); similar to putative quinone oxidoreductase [Thlaspi caerulescens] (GB:AAY18430.1); contains InterPro domain GroES-like; (InterPro:IPR011032); contains InterPro domain Alcohol dehydrogenase superfamily, zinc-containing; (InterPro:IPR002085); contains InterPro domain Alcohol dehydrogenase, zinc-binding; (I…
254414_at	AT4G21320	47.25	409.375	8.66402	Encodes heat-stress-associated 32-kD protein. Up-regulated by heat shock. Thermotolerance in a knockout mutant was compromised following a long recovery period (> 24 h) after acclimation heat shock treatment.
254445_at	AT4G20930	29.065	92.285	3.17512	Identical to Probable 3-hydroxyisobutyrate dehydrogenase, mitochondrial precursor (EC 1.1.1.31) (HIBADH) [Arabidopsis Thaliana] (GB:Q9SUC0;GB:Q8LC25); similar to phosphogluconate dehydrogenase (decarboxylating) [Arabidopsis thaliana] (TAIR:AT1G17650.1); similar to putative 3-hydroxyisobutyrate dehydrogenase, mitochondrial precursor [Oryza sativa (japonica cultivar-group)] (GB:BAD45522.1); contain…
254508_at	AT4G20170	197.04	493.3	2.50355	similar to unknown protein [Arabidopsis thaliana] (TAIR:AT5G44670.1); similar to Os06g0328800 [Oryza sativa (japonica cultivar-group)] (GB:NP_001057533.1); similar to Os02g0712500 [Oryza sativa (japonica cultivar-group)] (GB:NP_001047907.1); similar to unknown protein [Oryza sativa (japonica cultivar-group)] (GB:BAD72474.1); contains InterPro domain Protein of unknown function DUF23; (InterPro:IP…
254580_at	AT4G19390	36.14	287.755	7.96223	similar to structural constituent of ribosome [Arabidopsis thaliana] (TAIR:AT5G13720.1); similar to Os07g0656700 [Oryza sativa (japonica cultivar-group)] (GB:NP_001060506.1); similar to Os06g0710300 [Oryza sativa (japonica cultivar-group)] (GB:NP_001058543.1); similar to Uncharacterized protein UPF0114 [Thiomicrospira denitrificans ATCC 33889] (GB:YP_393149.1); contains InterPro domain Uncharacte…
254618_at	Multitple Genes	33.67	93.835	2.7869	Detects for AT4G18780/AT4G18770
254667_at	AT4G18280	57.36	517.495	9.02188
254670_at	AT4G18390	77.79	174.905	2.24843	similar to TCP24, transcription factor [Arabidopsis thaliana] (TAIR:AT1G30210.2); similar to TCP family transcription factor [Dendrobium hybrid cultivar] (GB:ABF61889.1); contains InterPro domain TCP transcription factor; (InterPro:IPR005333)
254683_at	AT4G13800	21.815	127.375	5.83887	similar to permease-related [Arabidopsis thaliana] (TAIR:AT3G23870.1); similar to OSJNBa0069D17.4 [Oryza sativa (japonica cultivar-group)] (GB:CAD40575.1); similar to Os05g0424800 [Oryza sativa (japonica cultivar-group)] (GB:NP_001055595.1); similar to Protein of unknown function DUF803 [Medicago truncatula] (GB:ABE89975.1); contains InterPro domain Protein of unknown function DUF803; (InterPro:I…
254701_at	AT4G18030	256.48	516.095	2.01222	similar to dehydration-responsive family protein [Arabidopsis thaliana] (TAIR:AT1G26850.2); similar to dehydration-responsive family protein [Arabidopsis thaliana] (TAIR:AT4G10440.1); similar to dehydration-responsive family protein [Arabidopsis thaliana] (TAIR:AT1G33170.1); similar to Putative methyltransferase [Medicago truncatula] (GB:ABE90775.1); similar to unknown [Malus x domestica] (GB:AAF…
254791_at	AT4G12910	46.54	166.25	3.5722	similar to SCPL21 (serine carboxypeptidase-like 21), serine carboxypeptidase [Arabidopsis thaliana] (TAIR:AT3G25420.1); similar to wound-inducible carboxypeptidase [Lycopersicon esculentum] (GB:AAF44708.1); similar to Peptidase S10, serine carboxypeptidase [Medicago truncatula] (GB:ABE89792.1); contains InterPro domain Peptidase S10, serine carboxypeptidase; (InterPro:IPR001563)
254848_at	AT4G11960	118.065	270.97	2.29509	similar to unknown protein [Arabidopsis thaliana] (TAIR:AT4G22890.2); similar to Os03g0857400 [Oryza sativa (japonica cultivar-group)] (GB:NP_001051955.1); similar to Os08g0526300 [Oryza sativa (japonica cultivar-group)] (GB:NP_001062297.1); similar to hypothetical protein OSJNBa0003M24.13 [Oryza sativa (japonica cultivar-group)] (GB:AAQ56398.1); contains domain no description (G3D.2.20.25.10); c…
254850_at	AT4G12000	73.95	240.32	3.24976	similar to unknown protein [Arabidopsis thaliana] (TAIR:AT4G22850.1); similar to At1g12450-related [Medicago truncatula] (GB:ABE81486.1); contains domain UNCHARACTERIZED (PTHR12677)
254858_at	AT4G12070	28.57	66.32	2.32132	similar to hypothetical protein [Oryza sativa (japonica cultivar-group)] (GB:BAD12897.1); similar to Os02g0717600 [Oryza sativa (japonica cultivar-group)] (GB:NP_001047934.1)
254878_at	AT4G11660	24.81	80	3.22451	member of Heat Stress Transcription Factor (Hsf) family
254920_at	AT4G11220	246.505	576.695	2.33949	similar to BTI1 (VIRB2-INTERACTING PROTEIN 1) [Arabidopsis thaliana] (TAIR:AT4G23630.1); similar to Os01g0736900 [Oryza sativa (japonica cultivar-group)] (GB:NP_001044177.1); similar to putative 24 kDa seed maturation protein-like protein [Solanum tuberosum] (GB:ABC01908.1); contains InterPro domain Reticulon; (InterPro:IPR003388)
254952_at	Multitple Genes	38.23	151.645	3.96665	Detects for AT4G10955/AT4G10960
255070_at	AT4G09020	18.6	87.985	4.73038	Encodes an isoamylase-like protein. Mutant studies show that the gene is strongly involved in starch breakdown. A GUS-protein fusion product was shown to localize to the surface of chloroplastic structures reminiscent of starch granules. In the mutants, the chloroplastic &#945;-amylase AMY3 is upregulated.
255129_at	AT4G08290	101.615	249.015	2.45057	similar to nodulin MtN21 family protein [Arabidopsis thaliana] (TAIR:AT2G39510.1); similar to Os10g0210500 [Oryza sativa (japonica cultivar-group)] (GB:NP_001064323.1); similar to nodulin MtN21 family protein, putative, expressed [Oryza sativa (japonica cultivar-group)] (GB:ABB47055.1); contains InterPro domain Protein of unknown function DUF6, transmembrane; (InterPro:IPR000620)
255240_at	AT4G05530	146.385	318.965	2.17895	similar to tropinone reductase, putative / tropine dehydrogenase, putative [Arabidopsis thaliana] (TAIR:AT2G29150.1); similar to Os09g0133200 [Oryza sativa (japonica cultivar-group)] (GB:NP_001062630.1); similar to PREDICTED: similar to CG10672-PA [Tribolium castaneum] (GB:XP_970502.1); contains InterPro domain Short-chain dehydrogenase/reductase SDR; (InterPro:IPR002198); contains InterPro domai…
255259_at	AT4G05020	71.21	303.98	4.26878	similar to NDB1 (NAD(P)H DEHYDROGENASE B1), NADH dehydrogenase/ disulfide oxidoreductase [Arabidopsis thaliana] (TAIR:AT4G28220.1); similar to NDB4 (NAD(P)H DEHYDROGENASE B4), NADH dehydrogenase [Arabidopsis thaliana] (TAIR:AT2G20800.1); similar to pyridine nucleotide-disulphide oxidoreductase family protein [Arabidopsis thaliana] (TAIR:AT4G21490.1); similar to FAD-dependent pyridine nucleotide-d…
255294_at	AT4G04750	40.295	83.74	2.07817	Identical to Sugar transporter ERD6-like 14 [Arabidopsis Thaliana] (GB:Q8GXK5;GB:Q9M100;GB:Q9ZS99); similar to sugar transporter family protein [Arabidopsis thaliana] (TAIR:AT4G04760.1); similar to putative sugar transporter [Solanum lycopersicum] (GB:CAC00697.2); contains InterPro domain Sugar transporter; (InterPro:IPR003663); contains InterPro domain Sugar transporter superfamily; (InterPro:IP…
255301_at	AT4G04800	47.365	95.28	2.01161	similar to methionine sulfoxide reductase domain-containing protein / SeIR domain-containing protein [Arabidopsis thaliana] (TAIR:AT4G21860.1); similar to Mss4-like [Medicago truncatula] (GB:ABE84787.1); contains InterPro domain Methionine sulfoxide reductase B; (InterPro:IPR002579); contains InterPro domain Mss4-like; (InterPro:IPR011057)
255348_at	AT4G03820	20.82	161.915	7.7769	similar to unknown protein [Arabidopsis thaliana] (TAIR:AT4G22270.1); similar to AT3g20300/MQC12_5 [Medicago truncatula] (GB:ABD32643.1)
255403_at	AT4G03400	70.425	175.725	2.49521	Encodes a GH3-related gene involved in red light-specific hypocotyl elongation. Analysis of sense and antisense transgenic plants suggests that DFL2 is located downstream of red light signal transduction and determines the degree of hypocotyl elongation.
255462_at	AT4G02940	106.405	268.175	2.52032	similar to oxidoreductase, 2OG-Fe(II) oxygenase family protein [Arabidopsis thaliana] (TAIR:AT2G48080.1); similar to Os05g0401500 [Oryza sativa (japonica cultivar-group)] (GB:NP_001055490.1); similar to hydroxyproline-rich glycoprotein family protein, putative, expressed [Oryza sativa (japonica cultivar-group)] (GB:AAP51882.2); similar to Os10g0116900 [Oryza sativa (japonica cultivar-group)] (GB:…
255469_at	AT4G03030	95.54	277.495	2.90449	similar to kelch repeat-containing F-box family protein [Arabidopsis thaliana] (TAIR:AT3G63220.2); similar to OR23peptide (GB:AAA79706.1); contains InterPro domain Cyclin-like F-box; (InterPro:IPR001810); contains InterPro domain Galactose oxidase, central; (InterPro:IPR011043); contains InterPro domain Kelch repeat; (InterPro:IPR006652)
255479_at	AT4G02380	383.89	1092.38	2.84557	Encodes AtLEA5 (late embryogenesis abundant like protein). Also known as SENESCENCE-ASSOCIATED GENE 21 (SAG21). Has a role on oxidative stress tolerance. mRNA levels are elevated in response to various stresses.
255506_at	AT4G02130	99.43	310.875	3.12657	Encodes a protein with putative galacturonosyltransferase activity.
255578_at	AT4G01450	101.22	211.29	2.08743	similar to nodulin MtN21 family protein [Arabidopsis thaliana] (TAIR:AT4G01440.1); similar to Os06g0109300 [Oryza sativa (japonica cultivar-group)] (GB:NP_001056575.1); similar to Os06g0109200 [Oryza sativa (japonica cultivar-group)] (GB:NP_001056574.1); similar to H0523F07.12 [Oryza sativa (indica cultivar-group)] (GB:CAH67024.1); contains InterPro domain Protein of unknown function DUF6, transm…
255587_at	AT4G01480	74.19	210.855	2.84209	similar to inorganic pyrophosphatase, putative (soluble) / pyrophosphate phospho-hydrolase, putative / PPase, putative [Arabidopsis thaliana] (TAIR:AT1G01050.1); similar to soluble inorganic pyrophosphatase [Populus tremula x Populus tremuloides] (GB:AAD46520.1); contains InterPro domain Inorganic pyrophosphatase; (InterPro:IPR008162)
255590_at	AT4G01610	204.575	812.515	3.97172	similar to cathepsin B-like cysteine protease, putative [Arabidopsis thaliana] (TAIR:AT1G02305.1); similar to Peptidase C1A, papain; Somatotropin hormone [Medicago truncatula] (GB:ABD32840.1); contains InterPro domain Peptidase, cysteine peptidase active site; (InterPro:IPR000169); contains InterPro domain Peptidase C1A, papain; (InterPro:IPR013128); contains InterPro domain Peptidase C1, propept…
255622_at	AT4G01070	248.675	661.38	2.65962	the glycosyltransferase (UGT72B1) is involved in metabolizing xenobiotica (chloroaniline and chlorophenole). Comparison between wild type and knock-out mutant demonstrates the central role of this gene for metabolizing chloroaniline but significantly less for chlorophenole. The glucosyltransferase preferred UDP-xylose over UDP-glucose indicating its (additional) functioning as a xylosyltransferas…
255664_at	AT4G00440	46.745	179.365	3.83709	similar to unknown protein [Arabidopsis thaliana] (TAIR:AT2G45900.1); similar to conserved hypothetical protein [Medicago truncatula] (GB:ABE91371.1); contains domain PHOSPHATIDYLINOSITOL N-ACETYLGLUCOSAMINYLTRANSFERASE SUBUNIT P (DOWN SYNDROME CRITICAL REGION PROTEIN 5)-RELATED (PTHR21726); contains domain RNASE H1 SMALL SUBUNIT (AYP1)-RELATED (PTHR21726:SF4)
255679_at	AT4G00520	33.75	85.605	2.53644	similar to acyl-CoA thioesterase family protein [Arabidopsis thaliana] (TAIR:AT1G01710.1); similar to Os04g0558400 [Oryza sativa (japonica cultivar-group)] (GB:NP_001053533.1); similar to PREDICTED: similar to Peroxisomal acyl-coenzyme A thioester hydrolase 1 (Peroxisomal long-chain acyl-coA thioesterase 1) (HIV-Nef associated acyl coA thioesterase) (Thioesterase II) (hTE) (hACTEIII) (hACTE-III) …
255686_at	AT4G00630	163.115	342.65	2.10067	member of Putative potassium transporter family
255687_at	AT4G00640	17.955	66.85	3.7232	similar to unknown protein [Arabidopsis thaliana] (TAIR:AT1G12150.1); similar to hypothetical protein MtrDRAFT_AC123899g21v1 [Medicago truncatula] (GB:ABE84735.1); contains InterPro domain Protein kinase PKN/PRK1, effector; (InterPro:IPR011072)
255689_at	Multitple Genes	6.98	24.175	3.46347	Detects for AT4G00660/AT4G00670
255787_at	AT2G33590	140.295	843.545	6.01265	similar to cinnamoyl-CoA reductase family [Arabidopsis thaliana] (TAIR:AT2G33600.1); similar to Os06g0623600 [Oryza sativa (japonica cultivar-group)] (GB:NP_001058105.1); similar to Os06g0623300 [Oryza sativa (japonica cultivar-group)] (GB:NP_001058104.1); similar to cinnamoyl CoA reductase 2 [Solanum tuberosum] (GB:AAN71762.1); contains InterPro domain NAD-dependent epimerase/dehydratase; (Inter…
255795_at	AT2G33380	106.325	2643.12	24.8589	Encodes a calcium binding protein whose mRNA is induced upon treatment with NaCl, ABA and in response to dessication. mRNA expression under drought conditions is apparent particularly in leaves and flowers.
255872_at	AT2G30360	55.06	111.09	2.01762	Encodes a SOS2-like protein kinase that is a member of the CBL-interacting protein kinase family.
255891_at	Multitple Genes	44.53	1394.07	31.3062	Detects for AT1G17860/AT1G17870
255900_at	AT1G17830	22.06	88.775	4.02425	similar to unknown protein [Arabidopsis thaliana] (TAIR:AT1G73210.1); similar to hypothetical protein [Oryza sativa (japonica cultivar-group)] (GB:AAO39871.1); similar to Os10g0494000 [Oryza sativa (japonica cultivar-group)] (GB:NP_001064942.1); similar to hypothetical protein [Oryza sativa (japonica cultivar-group)] (GB:AAP46235.1); contains InterPro domain Protein of unknown function DUF789; (I…
255923_at	AT1G22180	13.185	30.715	2.32954	similar to SEC14 cytosolic factor family protein / phosphoglyceride transfer family protein [Arabidopsis thaliana] (TAIR:AT4G08690.1); similar to Os02g0752000 [Oryza sativa (japonica cultivar-group)] (GB:NP_001048139.1); similar to Cellular retinaldehyde-binding/triple function, N-terminal [Medicago truncatula] (GB:ABE91555.1); contains InterPro domain Phosphatidylinositol transfer protein-like, …
255943_at	AT1G22370	35.27	85.395	2.42118	similar to UDP-glucoronosyl/UDP-glucosyl transferase family protein [Arabidopsis thaliana] (TAIR:AT1G22360.1); similar to UDP-glycosyltransferase 85A8 [Stevia rebaudiana] (GB:AAR06913.1); contains InterPro domain UDP-glucuronosyl/UDP-glucosyltransferase; (InterPro:IPR002213)
255957_at	AT1G22160	85.205	291.05	3.41588	similar to senescence-associated protein-related [Arabidopsis thaliana] (TAIR:AT1G78020.1); similar to 80C09_23 [Brassica rapa subsp. pekinensis] (GB:AAZ41834.1); contains InterPro domain Protein of unknown function DUF581; (InterPro:IPR007650)
255959_at	AT1G21980	100.475	207.82	2.06838	Type I phosphatidylinositol-4-phosphate 5-kinase. Preferentially phosphorylates PtdIns4P. Induced by water stress and abscisic acid in Arabidopsis thaliana. Expressed in procambial cells of leaves, flowers and roots.
255980_at	AT1G33970	39.115	97.995	2.5053	similar to avirulence-responsive family protein / avirulence induced gene (AIG1) family protein [Arabidopsis thaliana] (TAIR:AT4G09950.1); similar to NTGP4 [Nicotiana tabacum] (GB:AAD09518.1); contains InterPro domain AIG1; (InterPro:IPR006703)
256011_at	AT1G19230	11.62	52.795	4.54346	similar to respiratory burst oxidase, putative / NADPH oxidase, putative [Arabidopsis thaliana] (TAIR:AT4G11230.1); similar to RBOHD (RESPIRATORY BURST OXIDASE PROTEIN D) [Arabidopsis thaliana] (TAIR:AT5G47910.1); similar to ATRBOH F (RESPIRATORY BURST OXIDASE PROTEIN F), NAD(P)H oxidase [Arabidopsis thaliana] (TAIR:AT1G64060.1); similar to respiratory burst oxidase homolog [Solanum tuberosum] (G…
256021_at	AT1G58270	183.31	1813.68	9.89406	ZW9 mRNA, complete cds
256022_at	AT1G58360	318.44	1557.35	4.89054	neutral amino acid transporter expressed in seeds
256061_at	AT1G07040	84.48	288.625	3.41649	similar to unknown protein [Arabidopsis thaliana] (TAIR:AT1G27030.1); similar to unknown protein [Oryza sativa (japonica cultivar-group)] (GB:AAN05517.1); similar to Os10g0463800 [Oryza sativa (japonica cultivar-group)] (GB:NP_001064789.1)
256145_at	Multitple Genes	203.625	1196.99	5.87843	Detects for AT1G48760/AT1G48750
256150_at	AT1G55120	23.625	53.405	2.26053	Encodes a protein with fructan exohydrolase (FEH) activity acting on levan-type fructans (6-FEH, levanase). The enzyme does not have invertase activity.
256235_at	AT3G12490	118.565	268.365	2.26344	similar to cysteine protease inhibitor, putative / cystatin, putative [Arabidopsis thaliana] (TAIR:AT5G05110.1); similar to At3g12490-like protein [Boechera stricta] (GB:ABB89766.1); similar to cysteine proteinase inhibitor [Brassica rapa] (GB:ABK78689.1); contains InterPro domain Proteinase inhibitor I25, cystatin; (InterPro:IPR000010); contains InterPro domain Proteinase inhibitor I25A and I25B…
256244_at	AT3G12520	38.895	125.025	3.21442	Encodes a sulfate transporter that in induced under sulfate limitation.
256245_at	AT3G12580	668.095	2434.14	3.64341	similar to heat shock cognate 70 kDa protein 3 (HSC70-3) (HSP70-3) [Arabidopsis thaliana] (TAIR:AT3G09440.1); similar to heat shock cognate 70 kDa protein 2 (HSC70-2) (HSP70-2) [Arabidopsis thaliana] (TAIR:AT5G02490.1); similar to HSC70-1 (heat shock cognate 70 kDa protein 1), ATP binding [Arabidopsis thaliana] (TAIR:AT5G02500.1); similar to heat shock protein 70-3 [Nicotiana tabacum] (GB:AAR1708…
256277_at	AT3G12120	1353.44	3356.27	2.4798	Major enzyme responsible for the synthesis of 18:2 fatty acids in the endoplasmic reticulum. Contains His-rich motifs, which contribute to the interaction with the electron donor cytochrome b5.
256321_at	AT1G55020	49.46	102.555	2.07349	lipoxygenase, a defense gene conferring resistance Xanthomonas campestris
256323_at	AT1G54920	55.34	116.44	2.10408	similar to expressed protein [Oryza sativa (japonica cultivar-group)] (GB:ABA91482.1)
256508_at	AT1G75140	21.705	44.53	2.0516	similar to unknown protein [Arabidopsis thaliana] (TAIR:AT1G19370.1); similar to hypothetical protein [Oryza sativa (japonica cultivar-group)] (GB:BAC22202.1); contains InterPro domain Cytochrome cd1-nitrite reductase-like, C-terminal haem d1; (InterPro:IPR011048); contains InterPro domain WD40-like; (InterPro:IPR011046)
256529_at	AT1G33260	18.04	76.485	4.23975	similar to protein kinase family protein [Arabidopsis thaliana] (TAIR:AT4G10390.1); similar to Os02g0648100 [Oryza sativa (japonica cultivar-group)] (GB:NP_001047579.1); similar to H0814G11.12 [Oryza sativa (indica cultivar-group)] (GB:CAJ86345.1); similar to Os04g0540900 [Oryza sativa (japonica cultivar-group)] (GB:NP_001053443.1); contains InterPro domain Serine/threonine protein kinase; (Inter…
256603_at	AT3G28270	581.36	4127.52	7.09976	similar to AT14A [Arabidopsis thaliana] (TAIR:AT3G28290.1); similar to AT14A [Arabidopsis thaliana] (TAIR:AT3G28300.1); similar to Protein of unknown function DUF677 [Medicago truncatula] (GB:ABE78510.1); contains InterPro domain Protein of unknown function DUF677; (InterPro:IPR007749)
256676_at	AT3G52180	67.89	403.02	5.93637	Encodes a plant-specific protein phosphatase that contains a protein tyrosine phosphatase (PTP) catalytic domain and a kinase interaction sequence (KIS) domain. This protein interacts with the plant SnRK AKIN11. Binds starch. Localized in the chloroplast.
256721_at	AT2G34150	31.925	67.08	2.10117	putative WAVE homolog
256757_at	AT3G25620	25.965	53.495	2.06027	Identical to White-brown complex homolog protein 21 (WBC21) [Arabidopsis Thaliana] (GB:Q7XA72;GB:Q9LI82); similar to ABC transporter family protein [Arabidopsis thaliana] (TAIR:AT1G31770.1); similar to ABC transporter-like protein [Brassica rapa] (GB:ABB97034.1); contains InterPro domain AAA ATPase; (InterPro:IPR003593); contains InterPro domain ABC transporter related; (InterPro:IPR003439)
256765_at	AT3G22200	356.64	1164.57	3.26538	Genetically redundant with POP3;mediates pollen tube guidance. Double mutants are self sterile; gamma-aminobutyrate transaminase subunit precursor; nuclear gene for mitochondrial product.
256779_at	AT3G13784	11.415	172.63	15.1231	similar to ATFRUCT5 (BETA-FRUCTOFURANOSIDASE 5), hydrolase, hydrolyzing O-glycosyl compounds / levanase [Arabidopsis thaliana] (TAIR:AT1G55120.1); similar to ATBFRUCT1/ATCWINV1 (ARABIDOPSIS THALIANA CELL WALL INVERTASE 1), beta-fructofuranosidase/ hydrolase, hydrolyzing O-glycosyl compounds [Arabidopsis thaliana] (TAIR:AT3G13790.1); similar to cell wall invertase II; beta-furanofructosidase [Vici…
256789_at	AT3G13672	13	332.895	25.6073	similar to seven in absentia (SINA) family protein [Arabidopsis thaliana] (TAIR:AT3G58040.1); similar to SINA2p [Vitis vinifera] (GB:CAB40578.1); contains InterPro domain TRAF-like; (InterPro:IPR008974); contains InterPro domain Seven in absentia protein; (InterPro:IPR004162)
256860_at	AT3G23840	43.125	96.645	2.24104	similar to transferase family protein [Arabidopsis thaliana] (TAIR:AT4G13840.1); similar to Os04g0611200 [Oryza sativa (japonica cultivar-group)] (GB:NP_001053836.1); similar to orf [Zea mays] (GB:CAA61258.1); contains InterPro domain Transferase; (InterPro:IPR003480)
256861_at	AT3G23920	307.03	1190.8	3.87845	similar to CT-BMY (BETA-AMYLASE 8), beta-amylase [Arabidopsis thaliana] (TAIR:AT4G17090.1); similar to beta-amylase 1 [Nicotiana langsdorffii x Nicotiana sanderae] (GB:AAY89374.1); similar to putative chloroplast-targeted beta-amylase [Brassica napus] (GB:AAL37169.1); similar to Os03g0141200 [Oryza sativa (japonica cultivar-group)] (GB:NP_001048926.1); contains InterPro domain Glycoside hydrolase…
256865_at	AT3G23820	569.61	1182.38	2.07577	UDP-D-glucuronate 4-epimerase
256927_at	AT3G22550	90.22	226.42	2.50964	similar to MARD1 (MEDIATOR OF ABA-REGULATED DORMANCY 1) [Arabidopsis thaliana] (TAIR:AT3G63210.1); similar to Protein of unknown function DUF581 [Medicago truncatula] (GB:ABE87128.1); contains InterPro domain Protein of unknown function DUF581; (InterPro:IPR007650)
256997_at	AT3G14067	259.91	911.205	3.50585	similar to ARA12, subtilase [Arabidopsis thaliana] (TAIR:AT5G67360.1); similar to subtilase family protein [Arabidopsis thaliana] (TAIR:AT2G05920.1); similar to subtilase family protein [Arabidopsis thaliana] (TAIR:AT3G14240.1); similar to Orn/DAP/Arg decarboxylase 2; Protease-associated PA; Proteinase inhibitor I9, subtilisin propeptide [Medicago truncatula] (GB:ABE87035.1); similar to SBT1 [Sol…
257024_at	AT3G19100	85.08	177.015	2.08057	similar to CRK (CDPK-related kinase), calcium ion binding / calcium-dependent protein serine/threonine phosphatase/ kinase [Arabidopsis thaliana] (TAIR:AT3G50530.1); similar to CRK1 (CDPK-RELATED KINASE 1), calcium ion binding / calcium-dependent protein serine/threonine phosphatase/ kinase [Arabidopsis thaliana] (TAIR:AT2G41140.1); similar to calcium-dependent protein kinase, putative / CDPK, pu…
257052_at	AT3G15290	86.65	195.535	2.25661	similar to AIM1 (ABNORMAL INFLORESCENCE MERISTEM), enoyl-CoA hydratase [Arabidopsis thaliana] (TAIR:AT4G29010.1); similar to 3-hydroxybutyryl-CoA dehydrogenase [Bradyrhizobium sp. BTAi1] (GB:ZP_00861724.1); similar to Os01g0796400 [Oryza sativa (japonica cultivar-group)] (GB:NP_001044515.1); contains InterPro domain NAD-binding site; (InterPro:IPR000205); contains InterPro domain 3-hydroxyacyl-Co…
257056_at	AT3G15350	86.89	601.19	6.91898	similar to acetylglucosaminyltransferase [Arabidopsis thaliana] (TAIR:AT1G53100.1); similar to glycosyltransferase family 14 protein / core-2/I-branching enzyme family protein [Arabidopsis thaliana] (TAIR:AT4G27480.1); similar to glycosyl transferase family 14 protein [Musa balbisiana] (GB:ABF70128.1); contains InterPro domain Transglutaminase, C-terminal; (InterPro:IPR008958); contains InterPro …
257057_at	AT3G15310	120.71	250.445	2.07477	similar to unknown protein [Arabidopsis thaliana] (TAIR:AT5G32621.1); similar to hypothetical protein 24.t00017 [Brassica oleracea] (GB:ABD64939.1); contains InterPro domain Protein of unknown function DUF635; (InterPro:IPR006912); contains InterPro domain Bacterial adhesion; (InterPro:IPR008966)
257066_at	AT3G18280	150.875	422.065	2.79745	similar to protease inhibitor/seed storage/lipid transfer protein (LTP) family protein [Arabidopsis thaliana] (TAIR:AT1G48750.1); similar to TED4 [Zinnia elegans] (GB:BAA06462.1); contains InterPro domain Plant lipid transfer/seed storage/trypsin-alpha amylase inhibitor; (InterPro:IPR003612)
257087_at	AT3G20500	161.53	443.715	2.74695	similar to ATPAP22/PAP22 (purple acid phosphatase 22), acid phosphatase/ protein serine/threonine phosphatase [Arabidopsis thaliana] (TAIR:AT3G52820.1); similar to putative purple acid phosphatase [Oryza sativa] (GB:AAG59669.1); similar to Os03g0568900 [Oryza sativa (japonica cultivar-group)] (GB:NP_001050513.1); contains InterPro domain Fibronectin, type III-like fold; (InterPro:IPR008957); cont…
257122_at	AT3G20250	72.625	208.435	2.87002	similar to APUM6 (ARABIDOPSIS PUMILIO 6), RNA binding [Arabidopsis thaliana] (TAIR:AT4G25880.1); similar to putative pumilio-family RNA-binding domain-containing protein(PPD1) [Oryza sativa (japonica cultivar-group)] (GB:BAD09696.1); similar to pumilio domain-containing protein PPD1 [Populus tremula x Populus tremuloides] (GB:AAF71823.1); similar to Os08g0519800 [Oryza sativa (japonica cultivar-g…
257129_at	AT3G20100	57.24	134.08	2.34242	member of CYP705A
257144_at	AT3G27300	70.605	144.585	2.0478	Identical to Glucose-6-phosphate 1-dehydrogenase, cytoplasmic isoform 1 (EC 1.1.1.49) (G6PD5) (G6PDH5) (ACG9) [Arabidopsis Thaliana] (GB:Q9LK23;GB:Q8VZD0;GB:Q9SUK0); similar to G6PD6 (GLUCOSE-6-PHOSPHATE DEHYDROGENASE 6), glucose-6-phosphate 1-dehydrogenase [Arabidopsis thaliana] (TAIR:AT5G40760.1); similar to Glucose-6-phosphate dehydrogenase [Medicago truncatula] (GB:ABE83959.1); similar to glu…
257150_at	AT3G27230	117.485	239.195	2.03596	similar to ATRAD3 (Arabidopsis thaliana Ras Associated with Diabetes protein 3) [Arabidopsis thaliana] (TAIR:AT5G40830.2); similar to hypothetical protein [Prunus persica] (GB:AAO14627.1); contains domain no description (G3D.3.40.50.150); contains domain S-adenosyl-L-methionine-dependent methyltransferases (SSF53335)
257153_at	AT3G27220	11.27	22.55	2.00089	similar to unknown protein [Arabidopsis thaliana] (TAIR:AT1G51540.1); similar to Glycosyl hydrolase family 98, putative carbohydrate binding module [Deinococcus geothermalis DSM 11300] (GB:YP_594177.1); similar to Os08g0128000 [Oryza sativa (japonica cultivar-group)] (GB:NP_001060908.1); similar to Os04g0487100 [Oryza sativa (japonica cultivar-group)] (GB:NP_001053143.1); contains InterPro domain…
257154_at	AT3G27210	11.97	33.39	2.78947	similar to unknown protein [Arabidopsis thaliana] (TAIR:AT5G40860.1); similar to Os04g0380200 [Oryza sativa (japonica cultivar-group)] (GB:NP_001052596.1); similar to OSJNBb0089B03.11 [Oryza sativa (japonica cultivar-group)] (GB:CAE03997.1); similar to Os01g0920100 [Oryza sativa (japonica cultivar-group)] (GB:NP_001045217.1)
257213_at	AT3G15020	61.735	187.86	3.04301	Identical to Malate dehydrogenase 2, mitochondrial precursor (EC 1.1.1.37) (mNAD- MDH 2) [Arabidopsis Thaliana] (GB:Q9LKA3); similar to malate dehydrogenase (NAD), mitochondrial [Arabidopsis thaliana] (TAIR:AT1G53240.1); similar to Malate dehydrogenase, mitochondrial precursor (GB:Q43744); contains InterPro domain Lactate/malate dehydrogenase; (InterPro:IPR001236); contains InterPro domain Malate…
257224_at	AT3G27870	11.685	37.725	3.2285	Identical to Putative phospholipid-transporting ATPase 8 (EC 3.6.3.1) (Aminophospholipid flippase 8) (ALA8) [Arabidopsis Thaliana] (GB:Q9LK90); similar to haloacid dehalogenase-like hydrolase family protein [Arabidopsis thaliana] (TAIR:AT1G26130.1); similar to haloacid dehalogenase-like hydrolase family protein [Arabidopsis thaliana] (TAIR:AT1G68710.1); similar to haloacid dehalogenase-like hydro…
257262_at	AT3G21890	55.135	157.805	2.86216	similar to DNA binding / zinc ion binding [Arabidopsis thaliana] (TAIR:AT4G15248.1); similar to hypothetical protein [Oryza sativa (japonica cultivar-group)] (GB:BAD46419.1); similar to Os02g0176000 [Oryza sativa (japonica cultivar-group)] (GB:NP_001046060.1); contains InterPro domain Zinc finger, CONSTANS-type; (InterPro:IPR002926); contains InterPro domain Zinc finger, B-box; (InterPro:IPR00031…
257375_at	AT2G38640	41.61	107.32	2.57919	similar to unknown protein [Arabidopsis thaliana] (TAIR:AT5G41590.1); similar to hypothetical protein-like protein [Sorghum bicolor] (GB:AAO16698.1); contains InterPro domain Protein of unknown function DUF567; (InterPro:IPR007612)
257628_at	AT3G26290	156.965	388.425	2.4746	putative cytochrome P450
257672_at	AT3G20300	63.72	332.625	5.2201	similar to extracellular ligand-gated ion channel [Arabidopsis thaliana] (TAIR:AT1G50630.1); similar to AT3g20300/MQC12_5 [Medicago truncatula] (GB:ABD32643.1); contains InterPro domain Neurotransmitter-gated ion-channel ligand-binding; (InterPro:IPR006202)
257690_at	AT3G12830	35.03	70.635	2.01641	similar to auxin-responsive family protein [Arabidopsis thaliana] (TAIR:AT1G56150.1); similar to putative auxin responsive protein [Oryza sativa (japonica cultivar-group)] (GB:AAS07108.1); contains InterPro domain Auxin responsive SAUR protein; (InterPro:IPR003676)
257757_at	AT3G18660	12.91	29.675	2.29861	Plants expressing an RNAi construct specifically targeting PGSIP1 was shown to have a dramatically reduced amount of starch.
257771_at	AT3G23000	540.26	1290.69	2.38903	Encodes a serine/threonine protein kinase with similarities to CBL-interacting protein kinases, SNF1 and SOS2.
257797_at	AT3G15940	55.04	193.825	3.52153	similar to glycosyl transferase family 1 protein [Arabidopsis thaliana] (TAIR:AT1G52420.1); similar to Os01g0262600 [Oryza sativa (japonica cultivar-group)] (GB:NP_001042653.1); similar to Glycogen synthase, corynebacterial [Thermoanaerobacter ethanolicus ATCC 33223] (GB:ZP_00777833.1); similar to Glycosyl transferase, group 1 [Roseiflexus sp. RS-1] (GB:ZP_01355979.1); contains InterPro domain Gl…
257814_at	AT3G25110	19.56	65.225	3.33461	Encodes a FatA acyl-ACP thioesterase
257824_at	AT3G25290	30.31	75.125	2.47855	similar to auxin-responsive protein, putative [Arabidopsis thaliana] (TAIR:AT4G12980.1); similar to hypothetical protein 26.t00022 [Brassica oleracea] (GB:ABD65002.1); contains InterPro domain Protein of unknown function DUF568, DOMON-like; (InterPro:IPR007613); contains InterPro domain DOMON related; (InterPro:IPR005018); contains InterPro domain Cytochrome b561 / ferric reductase transmembrane;…
257876_at	AT3G17130	39.61	79.29	2.00177	similar to C/VIF1 (CELL WALL / VACUOLAR INHIBITOR OF FRUCTOSIDASE 1), pectinesterase inhibitor [Arabidopsis thaliana] (TAIR:AT1G47960.1); similar to Pectinesterase inhibitor [Medicago truncatula] (GB:ABE82784.1); contains InterPro domain Plant invertase/pectin methylesterase inhibitor; (InterPro:IPR007186); contains InterPro domain Pectinesterase inhibitor; (InterPro:IPR006501)
257881_at	AT3G17180	17.58	51.275	2.91667	similar to SCPL34, serine carboxypeptidase [Arabidopsis thaliana] (TAIR:AT5G23210.1); similar to Os01g0332500 [Oryza sativa (japonica cultivar-group)] (GB:NP_001042932.1); similar to Os05g0158500 [Oryza sativa (japonica cultivar-group)] (GB:NP_001054710.1); similar to serine carboxypeptidase (carboxypeptidase D), putative [Musa acuminata] (GB:ABF70080.1); contains InterPro domain Esterase/lipase/…
257893_at	AT3G17000	133.77	435.52	3.25574	similar to UBC34 (ubiquitin-conjugating enzyme 32) [Arabidopsis thaliana] (TAIR:AT1G17280.2); similar to Ubiquitin-conjugating enzyme, E2 [Medicago truncatula] (GB:ABE83180.1); contains InterPro domain Ubiquitin-conjugating enzyme, E2; (InterPro:IPR000608)
257949_at	AT3G21750	93.935	205.635	2.18912	similar to UDP-glucoronosyl/UDP-glucosyl transferase family protein [Arabidopsis thaliana] (TAIR:AT3G21760.1); similar to glucosyltransferase NTGT3 [Nicotiana tabacum] (GB:BAB88934.1); contains InterPro domain UDP-glucuronosyl/UDP-glucosyltransferase; (InterPro:IPR002213)
257970_at	AT3G27570	142.875	309.06	2.16315	similar to unknown protein [Arabidopsis thaliana] (TAIR:AT5G40510.1); similar to Clostridium pasteurianum ferredoxin homolog [Solanum tuberosum] (GB:AAB33256.1); contains InterPro domain Thioredoxin-like fold; (InterPro:IPR012336); contains InterPro domain Sucraseferredoxin-like; (InterPro:IPR009737); contains InterPro domain Thioredoxin fold; (InterPro:IPR012335)
258040_at	AT3G21190	133.11	272.455	2.04684	similar to unknown protein [Arabidopsis thaliana] (TAIR:AT1G51630.1); similar to Os09g0498800 [Oryza sativa (japonica cultivar-group)] (GB:NP_001063569.1); similar to unknown [Flaveria brownii] (GB:AAW56451.1); contains InterPro domain Protein of unknown function DUF246, plant; (InterPro:IPR004348)
258047_at	AT3G21240	52.93	106.195	2.00633	encodes an isoform of 4-coumarate:CoA ligase (4CL), which is involved in the last step of the general phenylpropanoid pathway. The catalytic efficiency was in the following (descending) order: p-coumaric acid, caffeic acid, ferulic acid, 5-OH-ferulic acid and cinnamic acid. At4CL2 was unable to use sinapic acid as substrate.
258091_at	AT3G14560	48.585	147.405	3.03396
258092_at	AT3G14595	189.93	552.64	2.9097	similar to unknown protein [Arabidopsis thaliana] (TAIR:AT1G17080.1); similar to Os01g0667100 [Oryza sativa (japonica cultivar-group)] (GB:NP_001043806.1); similar to Os05g0564800 [Oryza sativa (japonica cultivar-group)] (GB:NP_001056334.1); similar to Os01g0242900 [Oryza sativa (japonica cultivar-group)] (GB:NP_001042559.1); contains domain 60S RIBOSOMAL PROTEIN L18A (PTHR10052); contains domain…
258102_at	AT3G23600	303.315	754.44	2.48732	similar to dienelactone hydrolase family protein [Arabidopsis thaliana] (TAIR:AT3G23570.1); similar to 'putative endo-1,3;1,4-beta-D-glucanase' [Oryza sativa (japonica cultivar-group)] (GB:AAU10802.1); similar to Os05g0399100 [Oryza sativa (japonica cultivar-group)] (GB:NP_001055474.1); contains InterPro domain Dienelactone hydrolase; (InterPro:IPR002925)
258133_at	AT3G24500	245.84	634.06	2.57916	One of three genes in A. thaliana encoding multiprotein bridging factor 1, a highly conserved transcriptional coactivator. May serve as a bridging factor between a bZIP factor and TBP. Its expression is specifically elevated in response to pathogen infection, salinity, drought, heat, hydrogen peroxide, and application of abscisic acid or salicylic acid. Constitutive expression enhances the tolera…
258158_at	AT3G17790	66.75	979.915	14.6804	similar to ATPAP3/PAP3 (purple acid phosphatase 3), acid phosphatase/ protein serine/threonine phosphatase [Arabidopsis thaliana] (TAIR:AT1G14700.1); similar to putative acid phosphatase [Lupinus luteus] (GB:CAE85073.1); contains InterPro domain Acid phosphatase, type 5; (InterPro:IPR012007); contains InterPro domain Metallophosphoesterase; (InterPro:IPR004843)
258160_at	AT3G17820	144.635	474.185	3.27849	encodes a cytosolic glutamine synthetase, the enzyme has low affinity with substrate ammonium
258162_at	AT3G17810	127.135	513.46	4.0387	similar to senescencs-related protein [Pyrus pyrifolia] (GB:BAA86060.1); similar to putative dehydrogenase [Lycopersicon esculentum] (GB:AAN64920.1); similar to Dihydroorotate dehydrogenase 1 [Medicago truncatula] (GB:ABE80190.1); contains InterPro domain Dihydroorotate dehydrogenase; (InterPro:IPR001295); contains InterPro domain Dihydroorotate dehydrogenase 1; (InterPro:IPR005720)
258217_at	AT3G18000	33.73	79.825	2.36659	Arabidopsis thaliana N-methyltransferase-like protein mRNA.
258218_at	AT3G18000	73.39	244.14	3.32661	Arabidopsis thaliana N-methyltransferase-like protein mRNA.
258226_at	AT3G15730	351.505	761.01	2.165	Encodes phospholipase D alpha 1. Positive regulator of abscisic acid (ABA) mediated stomatal movements.
258245_at	AT3G29075	103.02	240.46	2.33411	similar to unknown protein [Arabidopsis thaliana] (TAIR:AT1G56660.1); similar to Stress protein DDR48 , related [Medicago truncatula] (GB:ABE86766.1)
258263_at	AT3G15780	59.33	177.5	2.99174	similar to unknown protein [Arabidopsis thaliana] (TAIR:AT1G52550.1); similar to Os01g0392100 [Oryza sativa (japonica cultivar-group)] (GB:NP_001043115.1)
258264_at	AT3G15790	68.61	254.005	3.70216	Protein containing methyl-CpG-binding domain.Has sequence similarity to human MBD proteins.
258312_at	AT3G16170	26.575	63.835	2.40207	similar to AMP-dependent synthetase and ligase family protein [Arabidopsis thaliana] (TAIR:AT3G48990.1); similar to putative acyl-activating enzyme [Oryza sativa (japonica cultivar-group)] (GB:BAD87349.1); similar to Os01g0761300 [Oryza sativa (japonica cultivar-group)] (GB:NP_001044322.1); contains InterPro domain AMP-dependent synthetase and ligase; (InterPro:IPR000873)
258321_at	AT3G22840	174.07	1374.48	7.89613	Encodes an early light-inducible protein.
258357_at	Multitple Genes	151.61	355.185	2.34275	Detects for AT3G14340/AT3G14350
258362_at	AT3G14280	14.83	292.635	19.7326	similar to hypothetical protein MtrDRAFT_AC157534g12v1 [Medicago truncatula] (GB:ABE86457.1)
258374_at	AT3G14360	18.1	108.75	6.00829	similar to unknown protein [Arabidopsis thaliana] (TAIR:AT1G45201.1); similar to lipase [Ricinus communis] (GB:AAV66577.1); contains InterPro domain Lipase, class 3; (InterPro:IPR002921)
258452_at	AT3G22370	201.78	562.78	2.78908	Encodes an isoform of alternative oxidase that is expressed in rosettes, flowers, and root. The alternative oxidase of plant mitochondria transfers electrons from the ubiquinone pool to oxygen without energy conservations. It is regulated through transcriptional control and by pyruvate. Plays a role in shoot acclimation to low temperature. Also is capable of ameliorating reactive oxygen species p…
258483_at	AT3G02570	182.215	366.555	2.01166	similar to DIN9 (DARK INDUCIBLE 9), mannose-6-phosphate isomerase [Arabidopsis thaliana] (TAIR:AT1G67070.1); similar to phosphomannose isomerase [Cyamopsis tetragonoloba] (GB:AAX31279.1); contains InterPro domain Mannose-6-phosphate isomerase, type I; (InterPro:IPR001250); contains InterPro domain Cupin, RmlC-type; (InterPro:IPR011051)
258501_at	AT3G06780	55.89	161.685	2.89291	similar to glycine-rich protein [Arabidopsis thaliana] (TAIR:AT1G75550.1); similar to RNA-binding re (GB:YP_729253.1); similar to Os01g0346700 [Oryza sativa (japonica cultivar-group)] (GB:NP_001042964.1)
258507_at	AT3G06500	67.575	136.87	2.02545	similar to beta-fructofuranosidase, putative / invertase, putative / saccharase, putative / beta-fructosidase, putative [Arabidopsis thaliana] (TAIR:AT1G56560.1); similar to beta-fructofuranosidase, putative / invertase, putative / saccharase, putative / beta-fructosidase, putative [Arabidopsis thaliana] (TAIR:AT5G22510.1); similar to beta-fructofuranosidase, putative / invertase, putative / sacc…
258509_at	AT3G06620	16.6	36.85	2.21988	similar to protein kinase family protein [Arabidopsis thaliana] (TAIR:AT1G67890.1); similar to protein kinase family protein [Arabidopsis thaliana] (TAIR:AT3G06630.1); similar to protein kinase family protein [Arabidopsis thaliana] (TAIR:AT3G06640.1); similar to Os11g0678000 [Oryza sativa (japonica cultivar-group)] (GB:NP_001068453.1); similar to protein kinase family protein, putative, expressed…
258572_at	AT3G04270	7.53	16.645	2.21049	contains InterPro domain CheY-like; (InterPro:IPR011006); contains InterPro domain Response regulator receiver; (InterPro:IPR001789)
258575_at	AT3G04240	160.935	366.3	2.27607	Has O-linked N-acetyl glucosamine transferase activity. Similar to Arabidopsis SPY gene.
258599_at	AT3G04520	163.11	403.1	2.47134	Encodes a threonine aldolase, involved in threonine degradation to glycine. Expressed in vascular tissue through out the plant.
258609_at	AT3G02910	200.29	490.135	2.44713	Identical to UPF0131 protein At3g02910 [Arabidopsis Thaliana] (GB:Q9M8T3); similar to unknown protein [Arabidopsis thaliana] (TAIR:AT5G46720.1); similar to Os03g0854000 [Oryza sativa (japonica cultivar-group)] (GB:NP_001051934.1); similar to Uncharacterised protein family containing protein, expressed [Oryza sativa (japonica cultivar-group)] (GB:ABG22357.1); similar to Os11g0139900 [Oryza sativa …
258664_at	AT3G08700	3.69	9.52	2.57995	similar to UBC11 (ubiquitin-conjugating enzyme 11), ubiquitin-protein ligase [Arabidopsis thaliana] (TAIR:AT3G08690.1); similar to ubiquitin-conjugating enzyme 8 [Capsicum annuum] (GB:AAR83891.1); contains InterPro domain Ubiquitin-conjugating enzyme, E2; (InterPro:IPR000608)
258679_at	AT3G08590	482.885	1013.42	2.09869	Identical to Probable 2,3-bisphosphoglycerate-independent phosphoglycerate mutase 2 (EC 5.4.2.1) (Phosphoglyceromutase 2) (BPG-independent PGAM 2) (PGAM-I 2) [Arabidopsis Thaliana] (GB:Q9M9K1); similar to 2,3-biphosphoglycerate-independent phosphoglycerate mutase, putative / phosphoglyceromutase, putative [Arabidopsis thaliana] (TAIR:AT1G09780.1); similar to 2,3-bisphosphoglycerate-independent ph…
258735_at	AT3G05880	382.69	1293.99	3.38131	Induced by low temperatures, dehydration and salt stress and ABA. Encodes a small (54 amino acids), highly hydrophobic protein that bears two potential transmembrane domains.
258751_at	AT3G05890	51.995	202.335	3.89143	Identical to Hydrophobic protein RCI2B (Low temperature and salt-responsive protein LTI6B) (RCI2B) [Arabidopsis Thaliana] (GB:Q9ZNS6;GB:Q9M9K9); similar to RCI2A (RARE-COLD-INDUCIBLE 2A) [Arabidopsis thaliana] (TAIR:AT3G05880.1); similar to Protein of unknown function UPF0057; Bacterial extracellular solute-binding protein, family 3 [Medicago truncatula] (GB:ABD33189.1); contains InterPro domain …
258757_at	AT3G10910	24.26	69.245	2.85429	Identical to RING-H2 finger protein ATL3C (ATL3C) [Arabidopsis Thaliana] (GB:Q9SG96); similar to zinc finger (C3HC4-type RING finger) family protein [Arabidopsis thaliana] (TAIR:AT5G05280.1); similar to Os04g0419500 [Oryza sativa (japonica cultivar-group)] (GB:NP_001052775.1); similar to Os01g0822800 [Oryza sativa (japonica cultivar-group)] (GB:NP_001044653.1); similar to putative RING-H2 zinc fi…
258815_at	AT3G04000	106.585	323.285	3.03312	similar to short-chain dehydrogenase/reductase (SDR) family protein [Arabidopsis thaliana] (TAIR:AT3G03980.1); similar to short chain dehydrogenase [Solanum tuberosum] (GB:BAE46415.1); contains InterPro domain Short-chain dehydrogenase/reductase SDR; (InterPro:IPR002198); contains InterPro domain Glucose/ribitol dehydrogenase; (InterPro:IPR002347)
258849_at	AT3G03250	483.58	1040.39	2.15144	Is thought to encode a cytosolic UDP-glucose pyrophosphorylase with strong similarity to potato UTP--glucose-1-phosphate uridylyltransferase. Downregulated by flooding.
258879_at	AT3G03270	80.25	204.165	2.54411	similar to universal stress protein (USP) family protein [Arabidopsis thaliana] (TAIR:AT3G53990.1); similar to Universal stress protein (Usp) [Medicago truncatula] (GB:ABE83259.1); contains InterPro domain Universal stress protein (Usp); (InterPro:IPR006015); contains InterPro domain UspA; (InterPro:IPR006016)
258880_at	AT3G06420	59.22	142.545	2.40704	similar to APG8H (autophagy 8H), microtubule binding [Arabidopsis thaliana] (TAIR:AT3G15580.1); similar to Light chain 3 (LC3) [Medicago truncatula] (GB:ABE82404.1); contains InterPro domain Light chain 3 (LC3); (InterPro:IPR004241)
258894_at	AT3G05650	27.68	99.46	3.59321	similar to disease resistance family protein [Arabidopsis thaliana] (TAIR:AT5G27060.1); similar to kinase/ protein binding [Arabidopsis thaliana] (TAIR:AT3G05660.1); similar to disease resistance family protein [Arabidopsis thaliana] (TAIR:AT3G11080.1); similar to peru 1 [Lycopersicon peruvianum] (GB:AAV41395.1); contains InterPro domain Leucine-rich repeat; (InterPro:IPR001611); contains InterPr…
258901_at	AT3G05640	16.815	191.02	11.3601	similar to protein phosphatase 2C, putative / PP2C, putative [Arabidopsis thaliana] (TAIR:AT5G27930.2); similar to Protein phosphatase 2C-like [Medicago truncatula] (GB:ABE85677.1); contains InterPro domain Protein phosphatase 2C-like; (InterPro:IPR001932)
258970_at	AT3G10410	117.98	329.285	2.79102	Identical to Serine carboxypeptidase precursor (EC 3.4.16.-) [Arabidopsis Thaliana] (GB:P32826;GB:Q42107;GB:Q9CAE5); similar to SCPL48 (serine carboxypeptidase-like 48), serine carboxypeptidase [Arabidopsis thaliana] (TAIR:AT3G45010.1); similar to SCPL47 (serine carboxypeptidase-like 47), serine carboxypeptidase [Arabidopsis thaliana] (TAIR:AT5G22980.1); similar to carboxypeptidase type III [Theo…
258983_at	AT3G08860	19.12	436.245	22.8162	Identical to Alanine--glyoxylate aminotransferase 2 homolog 3, mitochondrial precursor (EC 2.6.1.44) (Beta-alanine-pyruvate aminotransferase 3) [Arabidopsis Thaliana] (GB:Q9SR86); similar to AGT3 (ALANINE:GLYOXYLATE AMINOTRANSFERASE 3), alanine-glyoxylate transaminase [Arabidopsis thaliana] (TAIR:AT2G38400.1); similar to Peptidase S1 and S6, chymotrypsin/Hap; Aminotransferase class-III [Medicago …
259008_at	AT3G09390	1703.05	3817.57	2.2416	metallothionein, binds to and detoxifies excess copper and other metals, limiting oxidative damage
259039_at	AT3G09250	105.525	225.375	2.13575	similar to F-box family protein [Arabidopsis thaliana] (TAIR:AT4G10925.2); similar to Os02g0788500 [Oryza sativa (japonica cultivar-group)] (GB:NP_001048348.1); similar to unknown protein [Oryza sativa (japonica cultivar-group)] (GB:BAD19863.1); contains InterPro domain UvrB/UvrC protein; (InterPro:IPR001943)
259043_at	AT3G03440	15.505	36.28	2.33989	similar to armadillo/beta-catenin repeat family protein [Arabidopsis thaliana] (TAIR:AT4G12710.1); similar to plakoglobin/armadillo/beta-catenin-like protein [Oryza sativa] (GB:AAQ13403.1); similar to Os01g0112500 [Oryza sativa (japonica cultivar-group)] (GB:NP_001041814.1); contains InterPro domain Armadillo; (InterPro:IPR000225); contains InterPro domain Armadillo-like helical; (InterPro:IPR011…
259053_at	AT3G03320	28.11	59.755	2.12576	similar to unknown protein [Arabidopsis thaliana] (TAIR:AT2G43470.1); similar to ProFAR isomerase associated, putative [Oryza sativa (japonica cultivar-group)] (GB:AAX96077.1); contains InterPro domain ProFAR isomerase-like; (InterPro:IPR010759)
259057_at	AT3G03310	23.96	124.23	5.18489	similar to lecithin:cholesterol acyltransferase family protein / LACT family protein [Arabidopsis thaliana] (TAIR:AT4G19860.1); similar to phospholipase A1 [Nicotiana tabacum] (GB:AAQ05032.1); contains InterPro domain Lecithin:cholesterol acyltransferase; (InterPro:IPR003386)
259058_at	AT3G03470	79.865	810.73	10.1513	member of CYP89A
259081_at	AT3G05030	38.415	177.715	4.62619	member of Sodium proton exchanger family
259116_at	Multitple Genes	30.51	63.835	2.09226	Detects for AT3G01360/AT3G01350
259133_at	AT3G05400	32.325	93.765	2.9007	Identical to Sugar transporter ERD6-like 12 (Sugar transporter-like protein 5) (SUGTL5) [Arabidopsis Thaliana] (GB:Q8VZT3;GB:Q9MA53;GB:Q9SCW6); similar to SFP1, carbohydrate transporter/ sugar porter [Arabidopsis thaliana] (TAIR:AT5G27350.1); similar to putative sugar transporter [Solanum lycopersicum] (GB:CAC00697.2); contains InterPro domain Sugar transporter; (InterPro:IPR003663); contains Int…
259137_at	AT3G10300	29.56	65.38	2.21177	similar to calcium-binding EF hand family protein [Arabidopsis thaliana] (TAIR:AT5G04170.1); similar to Os11g0140600 [Oryza sativa (japonica cultivar-group)] (GB:NP_001065711.1); similar to EF hand family protein, expressed [Oryza sativa (japonica cultivar-group)] (GB:ABG21877.1); similar to Os12g0137100 [Oryza sativa (japonica cultivar-group)] (GB:NP_001066106.1); contains InterPro domain Calciu…
259146_at	AT3G10370	87.315	192.135	2.20048	mitochondrial FAD-dependent glycerol-3-phosphate dehydrogenase. possibly involved in storage lipid catabolism and glycerol assimilation, and in glycerol-3-phosphate shuttle which transports reducing power from cytosol to mitochondrion.
259149_at	AT3G10340	37.785	112.24	2.97049	Identical to Phenylalanine ammonia-lyase 4 (EC 4.3.1.5) (PAL4) [Arabidopsis Thaliana] (GB:Q9SS45;GB:Q53ZM8); similar to PAL2 (phenylalanine ammonia-lyase 2), phenylalanine ammonia-lyase [Arabidopsis thaliana] (TAIR:AT3G53260.1); similar to PAL3 (PHENYL ALANINE AMMONIA-LYASE 3), phenylalanine ammonia-lyase [Arabidopsis thaliana] (TAIR:AT5G04230.1); similar to PAL1 (PHE AMMONIA LYASE 1), phenylalan…
259173_at	AT3G03640	62.12	133.88	2.15518	Encodes beta-glucosidase (GLUC).
259184_at	AT3G01520	237.665	524.685	2.20767	Identical to Universal stress protein A-like protein [Arabidopsis Thaliana] (GB:Q8LGG8;GB:Q940U0;GB:Q9SSA2); similar to universal stress protein (USP) family protein [Arabidopsis thaliana] (TAIR:AT5G14680.1); similar to Os02g0707900 [Oryza sativa (japonica cultivar-group)] (GB:NP_001047879.1); similar to putative ethylene response protein [Capsicum chinense] (GB:CAJ13711.1); contains InterPro dom…
259231_at	AT3G11410	219.725	1311.67	5.96962	Encodes protein phosphatase 2C. Negative regulator of ABA signalling. Expressed in seeds during germination. mRNA up-regulated by drought and ABA.
259232_at	AT3G11420	46.395	228.315	4.92111	similar to fringe-related protein [Arabidopsis thaliana] (TAIR:AT2G37730.1); similar to Os03g0269900 [Oryza sativa (japonica cultivar-group)] (GB:NP_001049681.1); similar to hypothetical protein [Trifolium pratense] (GB:BAE71200.1); contains InterPro domain Protein of unknown function DUF604; (InterPro:IPR006740)
259306_at	AT3G05290	30.38	74.64	2.45688	similar to mitochondrial substrate carrier family protein [Arabidopsis thaliana] (TAIR:AT5G27520.1); similar to Os05g0392700 [Oryza sativa (japonica cultivar-group)] (GB:NP_001055452.1); similar to Mitochondrial FAD carrier protein (ISS) [Ostreococcus tauri] (GB:CAL50155.1); contains InterPro domain Mitochondrial carrier protein; (InterPro:IPR002067); contains InterPro domain Mitochondrial substr…
259318_at	AT3G01100	70.435	204.985	2.91027	unknown protein, has cDNAs and ESTs associated to it
259329_at	AT3G16360	21.855	97.62	4.46671	Encodes AHP4, a histidine-containing phosphotransmitter involved in Histidine (His)-to-Aspartate (Asp) phosphorelay signal transduction. AHP4 is one of the six Arabidopsis thaliana histidine phosphotransfer proteins (AHPs). AHPs function as redundant positive regulators of cytokinin signaling. Members of the AHP gene family include: AT3G21510 (AHP1), AT3G29350 (APH2), AT5G39340 (APH3), AT3G16360 …
259339_at	AT3G03900	57.865	143.32	2.4768	similar to APK (APS KINASE), ATP binding / kinase/ transferase, transferring phosphorus-containing groups [Arabidopsis thaliana] (TAIR:AT2G14750.1); similar to adenosine-5'-phosphosulfate kinase [Zea mays] (GB:AAF17236.1); contains InterPro domain Adenylylsulfate kinase; (InterPro:IPR002891)
259366_at	AT1G13280	104.14	214.945	2.064	Encodes allene oxide cyclase. One of four genes in Arabidopsis that encode this enzyme, which catalyzes an essential step in jasmonic acid biosynthesis. Gene expression is reduced during senescence, a process that involves jasmonic acid signalling pathway.
259403_at	AT1G17745	169.22	1681.54	9.93701	encodes a 3-Phosphoglycerate dehydrogenase
259418_at	AT1G02390	14.57	74.12	5.08717	Encodes a member of a family of proteins with glycerol-3-phosphate acyltransferase activity.
259426_at	AT1G01470	222.33	2026.29	9.11386	Encodes late-embryogenesis abundant protein whose mRNA levels are induced in response to wounding and light stress. Might be involved in protection against dessication.
259432_at	AT1G01520	37.24	85	2.28249	similar to myb family transcription factor [Arabidopsis thaliana] (TAIR:AT4G01280.1); similar to MYB transcription factor MYB133 [Glycine max] (GB:ABH02857.1); contains InterPro domain Homeodomain-related; (InterPro:IPR012287); contains InterPro domain Homeodomain-like; (InterPro:IPR009057); contains InterPro domain Myb-like DNA-binding region, SHAQKYF class; (InterPro:IPR006447); contains InterP…
259516_at	AT1G20450	171.365	4555.84	26.5856	Encodes a gene induced by low temperature and dehydration. Inhibits e.coli growth while overexpressed. Belongs to the dehydrin protein family, which contains highly conserved stretches of 7-17 residues that are repetitively scattered in their sequences, the K-, S-, Y- and lysine rich segments. LTI29 and LTI30 double overexpressors confer cold tolerance. Localized to membranes and cytoplasm.
259524_at	AT1G12550	31.195	73.79	2.36544	similar to oxidoreductase family protein [Arabidopsis thaliana] (TAIR:AT2G45630.2); similar to B0616E02-H0507E05.12 [Oryza sativa (indica cultivar-group)] (GB:CAH67836.1); contains InterPro domain D-isomer specific 2-hydroxyacid dehydrogenase, catalytic region; (InterPro:IPR006139); contains InterPro domain D-isomer specific 2-hydroxyacid dehydrogenase, NAD-binding; (InterPro:IPR006140)
259535_at	AT1G12280	26.695	58.325	2.18487	Identical to Probable disease resistance protein At1g12280 [Arabidopsis Thaliana] (GB:P60838;GB:Q9LNB5); similar to disease resistance protein (CC-NBS-LRR class), putative [Arabidopsis thaliana] (TAIR:AT4G10780.1); similar to RFL1 (RPS5-LIKE 1), ATP binding / protein binding [Arabidopsis thaliana] (TAIR:AT1G12210.1); similar to RPS5 (RESISTANT TO P. SYRINGAE 5) [Arabidopsis thaliana] (TAIR:AT1G12…
259570_at	AT1G20440	189.785	2927.68	15.4263	Belongs to the dehydrin protein family, which contains highly conserved stretches of 7-17 residues that are repetitively scattered in their sequences, the K-, S-, Y- and lysine rich segments. Cold regulated gene, amino acid sequence homology with Group II LEA (late embryogenesis abundant) proteins. Also responds to osmotic stress, ABA, dehydration and inhibits e.coli growth while overexpressed. C…
259606_at	AT1G27920	7.25	28.075	3.87241	similar to ATMAP65-1 (MICROTUBULE-ASSOCIATED PROTEINS 65-1), microtubule binding [Arabidopsis thaliana] (TAIR:AT5G55230.1); similar to microtubule-associated protein MAP65-1a [Nicotiana tabacum] (GB:CAC17794.1); similar to Os08g0531100 [Oryza sativa (japonica cultivar-group)] (GB:NP_001062331.1); contains InterPro domain MAP65/ASE1; (InterPro:IPR007145)
259616_at	AT1G47960	55.645	249.18	4.47803	Plant cell wall (CWI) and vacuolar invertases (VI) play important roles in carbohydrate metabolism, stress responses and sugar signaling.
259640_at	AT1G52400	567.32	1265.36	2.23042	encodes a member of glycosyl hydrolase family 1
259688_at	AT1G63120	159.17	337.325	2.11927	AtRBL2 has been identified as a rhomboid protein involved in regulated intramembrane proteolysis (RIP). The enzyme has the proteolytic activity and substrate specificity comparable to the Drosophila Rho-1 protein.
259705_at	AT1G77450	48.62	144.635	2.9748	similar to ATAF1 (Arabidopsis NAC domain containing protein 2), transcription factor [Arabidopsis thaliana] (TAIR:AT1G01720.1); similar to NAC-domain protein 14 [Brassica napus] (GB:AAP35055.1); contains InterPro domain No apical meristem (NAM) protein; (InterPro:IPR003441)
259756_at	AT1G71080	47.98	127.09	2.64881	similar to unknown protein [Arabidopsis thaliana] (TAIR:AT5G38050.1); similar to hypothetical protein DDBDRAFT_0192009 [Dictyostelium discoideum AX4] (GB:XP_629009.1); similar to Os01g0507500 [Oryza sativa (japonica cultivar-group)] (GB:NP_001043153.1); contains domain FAMILY NOT NAMED (PTHR15970); contains domain gb def: Hypothetical protein F23N20.7 (At1g71080/F23N20_7) (PTHR15970:SF2)
259768_at	AT1G29390	142.58	432.12	3.03072	encodes a protein similar to the cold acclimation protein WCOR413 in wheat. Possibly targeted to thylakoid membrane.
259794_at	AT1G64330	39.57	97.185	2.45603	similar to CIP1 (COP1-INTERACTIVE PROTEIN 1) [Arabidopsis thaliana] (TAIR:AT5G41790.1); similar to putative myosin heavy chain-like protein [Trifolium pratense] (GB:BAE71306.1); contains InterPro domain Prefoldin; (InterPro:IPR009053); contains InterPro domain Spectrin repeat; (InterPro:IPR002017)
259864_at	AT1G72800	46.155	95.555	2.07031	similar to nucleolin, putative [Arabidopsis thaliana] (TAIR:AT1G48920.1); similar to Os04g0620700 [Oryza sativa (japonica cultivar-group)] (GB:NP_001053909.1); similar to H0714H04.9 [Oryza sativa (indica cultivar-group)] (GB:CAH66982.1); similar to Os08g0192900 [Oryza sativa (japonica cultivar-group)] (GB:NP_001061178.1); contains InterPro domain Nucleotide-binding, alpha-beta plait; (InterPro:IP…
259882_at	AT1G76670	354.41	859.74	2.42583	similar to transporter-related [Arabidopsis thaliana] (TAIR:AT1G21070.1); similar to Os07g0581000 [Oryza sativa (japonica cultivar-group)] (GB:NP_001060103.1); similar to Os12g0154600 [Oryza sativa (japonica cultivar-group)] (GB:NP_001066187.1); similar to transporter, putative, expressed [Oryza sativa (japonica cultivar-group)] (GB:ABG21891.1); contains InterPro domain Protein of unknown functio…
259911_at	AT1G72680	111.66	250.645	2.24472	similar to mannitol dehydrogenase, putative [Arabidopsis thaliana] (TAIR:AT4G39330.1); similar to Alcohol dehydrogenase superfamily, zinc-containing; D-isomer specific 2-hydroxyacid dehydrogenase, NAD-binding [Medicago truncatula] (GB:ABE84701.1); contains InterPro domain GroES-like; (InterPro:IPR011032); contains InterPro domain Alcohol dehydrogenase superfamily, zinc-containing; (InterPro:IPR00…
259922_at	AT1G72770	262.465	894.61	3.40849	mutant has ABA hypersensitive inhibition of seed germination; Protein Phosphatase 2C
259971_at	AT1G76580	38.045	160.595	4.22119	Identical to Squamosa promoter-binding-like protein 16 (SPL1-related protein 3) (SPL16) [Arabidopsis Thaliana] (GB:Q700C2;GB:Q8W4C0;GB:Q9C9K0;GB:Q9SMW9); similar to SPL14 (SQUAMOSA PROMOTER BINDING PROTEIN-LIKE 14), DNA binding / transcription factor [Arabidopsis thaliana] (TAIR:AT1G20980.1); similar to Squamosa promoter-binding-like protein 16 (SPL1-related protein 3) (GB:Q700C2); similar to SBP…
259985_at	AT1G76620	12.41	28.595	2.30419	similar to unknown protein [Arabidopsis thaliana] (TAIR:AT1G21060.1); similar to Os09g0493400 [Oryza sativa (japonica cultivar-group)] (GB:NP_001063544.1); similar to Os08g0515700 [Oryza sativa (japonica cultivar-group)] (GB:NP_001062234.1); similar to putative ternary complex factor MIP1 [Antirrhinum majus] (GB:AAO59425.1); contains InterPro domain Protein of unknown function DUF547; (InterPro:I…
260005_at	AT1G67920	18.78	94.69	5.04207	similar to unknown protein [Arabidopsis thaliana] (TAIR:AT1G24600.1)
260051_at	AT1G78210	66.595	155.17	2.33005	similar to hydrolase [Arabidopsis thaliana] (TAIR:AT5G09430.1); similar to Putative hydrolase [Oryza sativa] (GB:AAM08532.1); similar to Os07g0622700 [Oryza sativa (japonica cultivar-group)] (GB:NP_001060317.1); contains InterPro domain Esterase/lipase/thioesterase; (InterPro:IPR000379); contains InterPro domain Alpha/beta hydrolase fold-1; (InterPro:IPR000073); contains InterPro domain Epoxide h…
260060_at	AT1G73680	88.305	209.675	2.37444	similar to ALPHA-DOX1 (ALPHA-DIOXYGENASE 1) [Arabidopsis thaliana] (TAIR:AT3G01420.1); similar to TPA: TPA_exp: alpha-dioxygenase 3 [Lycopersicon esculentum] (GB:DAA01542.1); similar to alpha-dioxygenase 2 [Solanum lycopersicum] (GB:CAH64542.1); similar to alpha-DOX2 [Lycopersicon esculentum] (GB:AAR05647.1); contains InterPro domain Animal haem peroxidase; (InterPro:IPR002007); contains InterPro…
260129_at	AT1G36380	77.415	171.365	2.21359	similar to unknown protein [Oryza sativa (japonica cultivar-group)] (GB:BAD15488.1)
260227_at	AT1G74450	103.705	266.59	2.57066	similar to unknown protein [Arabidopsis thaliana] (TAIR:AT1G18740.1); similar to Protein of unknown function DUF793 [Medicago truncatula] (GB:ABE83157.1); contains InterPro domain Protein of unknown function DUF793; (InterPro:IPR008511)
260262_at	AT1G68470	19.955	47.875	2.39915	similar to MUR3 (MURUS 3), catalytic [Arabidopsis thaliana] (TAIR:AT2G20370.1); similar to Os03g0144800 [Oryza sativa (japonica cultivar-group)] (GB:NP_001048945.1); similar to Xyloglucan galactosyltransferase KATAMARI1 homolog (GB:Q8H038); contains InterPro domain Exostosin-like; (InterPro:IPR004263)
260264_at	AT1G68500	28.485	89.29	3.13463
260267_at	AT1G68530	557.96	1277.33	2.28929	involved in wax biosynthesis; required for elongation of C24 very-long-chain fatty acids
260302_at	AT1G80310	73.365	178.675	2.43543	similar to sulfate transporter [Arabidopsis thaliana] (TAIR:AT2G25680.1); similar to putative sulfate transporter [Brassica napus] (GB:CAC39421.1); contains InterPro domain Sulphate transporter; (InterPro:IPR011547)
260327_at	AT1G63840	90.435	198.18	2.19141	similar to zinc finger (C3HC4-type RING finger) family protein [Arabidopsis thaliana] (TAIR:AT5G41400.1); similar to Zinc finger, RING-type; RINGv [Medicago truncatula] (GB:ABD28706.1); contains InterPro domain Zinc finger, RING-type; (InterPro:IPR001841)
260349_at	AT1G69400	9.28	18.73	2.01832	similar to WD-40 repeat family protein / mitotic checkpoint protein, putative [Arabidopsis thaliana] (TAIR:AT3G19590.1); similar to putative mitotic checkpoint protein [Oryza sativa (japonica cultivar-group)] (GB:BAC57743.1); similar to Os03g0448600 [Oryza sativa (japonica cultivar-group)] (GB:NP_001050471.1); contains InterPro domain WD-40 repeat; (InterPro:IPR001680); contains InterPro domain W…
260350_at	AT1G69410	352.735	879.405	2.4931	Identical to Eukaryotic translation initiation factor 5A-3 (eIF-5A-3) [Arabidopsis Thaliana] (GB:Q9C505;GB:Q94JU4); similar to EIF-5A (eukaryotic translation initiation factor 5A-1), translation initiation factor [Arabidopsis thaliana] (TAIR:AT1G13950.1); similar to eukaryotic translation initiation factor-5A [Brassica napus] (GB:AAR91929.1); contains InterPro domain Nucleic acid-binding, OB-fold…
260352_at	AT1G69295	121.975	408.965	3.35286	similar to beta-1,3-glucanase-related [Arabidopsis thaliana] (TAIR:AT1G26450.1); similar to putative glycosyl hydrolase family 17 protein [Medicago truncatula] (GB:ABE90942.1); contains InterPro domain X8; (InterPro:IPR012946)
260371_at	AT1G69690	39.345	81.61	2.07422	similar to TCP family transcription factor, putative [Arabidopsis thaliana] (TAIR:AT3G47620.1); similar to TCP-domain protein [Medicago truncatula] (GB:ABE91240.1); contains InterPro domain TCP transcription factor; (InterPro:IPR005333)
260410_at	AT1G69870	80.895	264.115	3.26491	similar to proton-dependent oligopeptide transport (POT) family protein [Arabidopsis thaliana] (TAIR:AT1G27080.1); similar to Os03g0687000 [Oryza sativa (japonica cultivar-group)] (GB:NP_001050937.1); similar to nitrate transporter NRT1-5 [Glycine max] (GB:BAB19760.1); similar to Os01g0913300 [Oryza sativa (japonica cultivar-group)] (GB:NP_001045170.1); contains InterPro domain TGF-beta receptor,…
260415_at	AT1G69790	13.22	29.37	2.22163	similar to protein kinase, putative [Arabidopsis thaliana] (TAIR:AT1G26970.1); similar to Protein kinase [Medicago truncatula] (GB:ABD32991.1); contains InterPro domain Protein kinase-like; (InterPro:IPR011009); contains InterPro domain Protein kinase; (InterPro:IPR000719); contains InterPro domain Serine/threonine protein kinase, active site; (InterPro:IPR008271)
260420_at	AT1G69610	21.56	71.99	3.33905	similar to unknown protein [Arabidopsis thaliana] (TAIR:AT5G39785.1); similar to conserved hypothetical protein [Medicago truncatula] (GB:ABD32213.1); contains InterPro domain Protein of unknown function DUF1666; (InterPro:IPR012870)
260502_at	AT1G47270	57.56	115.255	2.00235	Member of TLP family
260537_at	AT2G43450	4.415	9.585	2.17101
260568_at	AT2G43570	98.53	208.215	2.11321	similar to chitinase, putative [Arabidopsis thaliana] (TAIR:AT2G43590.1); similar to chitinase class 4-like protein [Brassica napus] (GB:AAK62047.1); contains InterPro domain Chitin-binding, type 1; (InterPro:IPR001002); contains InterPro domain Glycoside hydrolase, family 19; (InterPro:IPR000726)
260590_at	AT1G53310	190.105	414.07	2.17811	Encodes one of four Arabidopsis phosphoenolpyruvate carboxylase proteins.
260626_at	AT1G08040	81.07	179.6	2.21537	similar to unknown protein [Arabidopsis thaliana] (TAIR:AT2G28310.2); similar to Protein of unknown function DUF707 [Medicago truncatula] (GB:ABE91787.1); contains InterPro domain Protein of unknown function DUF707; (InterPro:IPR007877)
260627_at	AT1G62310	12.785	28.245	2.20923	similar to transcription factor jumonji (jmjC) domain-containing protein [Arabidopsis thaliana] (TAIR:AT1G11950.1); similar to jmjC domain containing protein [Oryza sativa (japonica cultivar-group)] (GB:AAT81741.1); contains InterPro domain Transcription factor jumonji; (InterPro:IPR013129); contains InterPro domain Transcription factor jumonji/aspartyl beta-hydroxylase; (InterPro:IPR003347); con…
260666_at	AT1G19300	30.23	60.895	2.01439	Encodes a protein with putative galacturonosyltransferase activity.
260687_at	AT1G17530	49.975	109.33	2.18769	Encodes a translocase of inner mitochondrial membrane.
260690_at	AT1G32340	55.12	111.335	2.01987	Encodes a protein whose sequence is similar to tobacco hairpin-induced gene (HIN1) and Arabidopsis non-race specific disease resistance gene (NDR1). Expression is not detected under normal conditions and in response to cucumber mosaic virus or spermine.
260712_at	AT1G17550	71.45	154.855	2.16732	Protein Phosphatase 2C
260738_at	AT1G14990	29.23	59.63	2.04003	similar to hypothetical protein [Oryza sativa (japonica cultivar-group)] (GB:BAB92466.1)
260818_at	AT1G06890	87.075	174.565	2.00477	similar to transporter-related [Arabidopsis thaliana] (TAIR:AT2G28315.1); similar to Os05g0168700 [Oryza sativa (japonica cultivar-group)] (GB:NP_001054756.1); similar to Os01g0167500 [Oryza sativa (japonica cultivar-group)] (GB:NP_001042121.1); similar to putative glucose-6-phosphate/phosphate-tranlocat or [Oryza sativa] (GB:BAB41206.1); contains InterPro domain Protein of unknown function DUF25…
260832_at	AT1G06780	51.985	110.625	2.12802	Encodes a protein with putative galacturonosyltransferase activity.
260875_at	AT1G21410	194.965	439.345	2.25346	AtSKP2;1 is a homolog of human SKP2, the human F-box protein that recruits E2F1. Contains an F-box motif at the N-terminal region and a C-terminal Leu-rich repeat domain. Forms part of an E3-ubiquitin-ligase SCF (Skp1, cullin, F-box) complex and recruits phosphorylated AtE2Fc, a transcriptional factor that might play a role in cell division and during the transition from skotomorphogenesis to pho…
260879_at	AT1G21480	50.94	105.27	2.06655	similar to exostosin family protein [Arabidopsis thaliana] (TAIR:AT5G22940.1); similar to Os02g0187200 [Oryza sativa (japonica cultivar-group)] (GB:NP_001046127.1); similar to Exostosin-like [Medicago truncatula] (GB:ABE81272.1); contains InterPro domain Exostosin-like; (InterPro:IPR004263)
260884_at	AT1G29240	22.385	71.85	3.20974	similar to unknown protein [Arabidopsis thaliana] (TAIR:AT2G34170.1); similar to Protein of unknown function DUF688 [Medicago truncatula] (GB:ABE80249.1); contains InterPro domain Protein of unknown function DUF688; (InterPro:IPR007789)
260902_at	AT1G21440	266.895	539.875	2.0228	similar to mutase family protein [Arabidopsis thaliana] (TAIR:AT1G77060.1); similar to Carboxyvinyl-carboxyphosphonate phosphorylmutase, putative, expressed [Oryza sativa (japonica cultivar-group)] (GB:ABA96021.1); contains InterPro domain Isocitrate lyase and phosphorylmutase; (InterPro:IPR000918); contains InterPro domain Ankyrin; (InterPro:IPR002110)
260986_at	AT1G53580	190.665	620.6	3.25492	Identical to Putative hydroxyacylglutathione hydrolase 3, mitochondrial precursor (EC 3.1.2.6) (Glyoxalase II) (Glx II) (GLY3) [Arabidopsis Thaliana] (GB:Q9C8L4;GB:Q93VR2;GB:Q96332;GB:Q9LPH3); similar to GLX2-2 (GLYOXALASE 2-2), hydroxyacylglutathione hydrolase [Arabidopsis thaliana] (TAIR:AT3G10850.1); similar to hypothetical protein LOC405865 [Danio rerio] (GB:NP_998094.1); similar to Os01g0667…
261026_at	AT1G01240	65.9	147.62	2.24006	similar to unknown protein [Arabidopsis thaliana] (TAIR:AT2G46550.1); similar to Os09g0363500 [Oryza sativa (japonica cultivar-group)] (GB:NP_001062992.1); similar to Os08g0400300 [Oryza sativa (japonica cultivar-group)] (GB:NP_001061754.1); similar to hypothetical protein MtrDRAFT_AC145165g14v1 [Medicago truncatula] (GB:ABE91800.1)
261084_at	AT1G07440	266.69	561.475	2.10535	Identical to Putative tropinone reductase homolog At1g07440 (EC 1.1.1.-) [Arabidopsis Thaliana] (GB:Q9ASX2;GB:Q9LNW5); similar to short-chain dehydrogenase/reductase (SDR) family protein [Arabidopsis thaliana] (TAIR:AT2G29340.1); similar to Os03g0269100 [Oryza sativa (japonica cultivar-group)] (GB:NP_001049677.1); similar to Tropinone reductase, putative, expressed [Oryza sativa (japonica cultiva…
261107_at	AT1G63010	177.135	684.885	3.86646	similar to SPX (SYG1/Pho81/XPR1) domain-containing protein [Arabidopsis thaliana] (TAIR:AT4G11810.1); similar to SPX (SYG1/Pho81/XPR1) domain-containing protein [Arabidopsis thaliana] (TAIR:AT4G22990.1); similar to SPX (SYG1/Pho81/XPR1) domain-containing protein-like [Oryza sativa (japonica cultivar-group)] (GB:BAD44792.1); similar to SPX, N-terminal; Major facilitator superfamily MFS_1 [Medicago…
261113_at	AT1G75400	35.34	71.44	2.02151	similar to protein binding / zinc ion binding [Arabidopsis thaliana] (TAIR:AT1G19680.1); similar to Os01g0261100 [Oryza sativa (japonica cultivar-group)] (GB:NP_001042647.1); similar to putative C3H2C3 RING-finger protein [Triticum tur (GB:AAR32739.1); contains InterPro domain Zinc finger, FYVE/PHD-type; (InterPro:IPR011011); contains InterPro domain Zinc finger, RING-type; (InterPro:IPR001841)
261125_at	AT1G04990	27.025	70.655	2.61443	Identical to Zinc finger CCCH domain-containing protein ZFN-like 4 [Arabidopsis Thaliana] (GB:Q94AD9;GB:Q9MAU8); similar to ZFN2 (ZINC FINGER PROTEIN 2), nucleic acid binding [Arabidopsis thaliana] (TAIR:AT2G32930.1); similar to Zinc finger, CCCH-type; Sugar transporter superfamily [Medicago truncatula] (GB:ABD28369.1); contains InterPro domain Zinc finger, CCCH-type; (InterPro:IPR000571)
261173_at	AT1G04830	102.425	245.86	2.40039	similar to RabGAP/TBC domain-containing protein [Arabidopsis thaliana] (TAIR:AT4G13730.1); similar to RabGAP/TBC [Medicago truncatula] (GB:ABE83596.1); contains InterPro domain RabGAP/TBC; (InterPro:IPR000195)
261203_at	AT1G12845	35.115	108.195	3.08116	similar to hypothetical protein MtrDRAFT_AC149131g9v1 [Medicago truncatula] (GB:ABD32556.1)
261212_at	AT1G12880	61.23	131.045	2.14021	Identical to Nudix hydrolase 12, mitochondrial precursor (EC 3.6.1.-) (AtNUDT12) (NUDT12) [Arabidopsis Thaliana] (GB:Q93ZY7;GB:Q9LPW1); similar to ATNUDT13 (ARABIDOPSIS THALIANA NUDIX HYDROLASE HOMOLOG 13), hydrolase [Arabidopsis thaliana] (TAIR:AT3G26690.2); similar to Os11g0531700 [Oryza sativa (japonica cultivar-group)] (GB:NP_001068011.1); similar to Os02g0520100 [Oryza sativa (japonica culti…
261220_at	AT1G19970	33.53	113.49	3.38473	similar to ER lumen protein retaining receptor family protein [Arabidopsis thaliana] (TAIR:AT1G75760.1); similar to ER lumen protein-retaining receptor-like [Oryza sativa (japonica cultivar-group)] (GB:BAD33333.1); contains InterPro domain ER lumen protein retaining receptor; (InterPro:IPR000133)
261269_at	AT1G26690	41.11	89.1	2.16736	similar to emp24/gp25L/p24 family protein [Arabidopsis thaliana] (TAIR:AT1G69460.1); similar to Os03g0376000 [Oryza sativa (japonica cultivar-group)] (GB:NP_001050219.1); similar to GOLD [Medicago truncatula] (GB:ABE86767.1); similar to Os07g0632700 [Oryza sativa (japonica cultivar-group)] (GB:NP_001060368.1); contains InterPro domain emp24/gp25L/p24; (InterPro:IPR000348); contains InterPro domai…
261285_at	AT1G35720	426.105	2511.85	5.89491	Encodes a member of the annexin gene family, a diverse, multigene family of calcium-dependent, membrane-binding proteins. The protein was determined to have peroxidase activity. This activity is thought to be dependent on the presence of post-translational modifications (most likely phosphorylation). The protein was shown to be present as a mixture of monomer and homodimer. The homodimerization s…
261363_at	AT1G41830	285.185	698.305	2.4486	similar to SKS8 (SKU5 Similar 8), copper ion binding / oxidoreductase [Arabidopsis thaliana] (TAIR:AT1G21850.1); similar to SKS5 (SKU5 Similar 5), copper ion binding / oxidoreductase [Arabidopsis thaliana] (TAIR:AT1G76160.1); similar to SKS7 (SKU5 Similar 7), copper ion binding / oxidoreductase [Arabidopsis thaliana] (TAIR:AT1G21860.1); similar to pectinesterase [Solanum lycopersicum] (GB:CAB0807…
261368_at	AT1G53070	29.09	71.015	2.44122	similar to legume lectin family protein [Arabidopsis thaliana] (TAIR:AT1G53080.1); similar to putative receptor-type protein kinase LRK1 [Oryza sativa (japonica cultivar-group)] (GB:BAC24925.1); contains InterPro domain Concanavalin A-like lectin/glucanase, subgroup; (InterPro:IPR013320); contains InterPro domain Concanavalin A-like lectin/glucanase; (InterPro:IPR008985); contains InterPro domain…
261373_at	AT1G53000	78.115	180.625	2.3123	similar to CMP-KDO synthetase [Zea mays] (GB:CAB89846.1); similar to Os05g0561500 [Oryza sativa (japonica cultivar-group)] (GB:NP_001056314.1); contains InterPro domain Acylneuraminate cytidylyltransferase; (InterPro:IPR003329); contains InterPro domain 3-deoxy-D-manno-octulosonate cytidylyltransferase; (InterPro:IPR004528)
261405_at	AT1G18740	121.385	271.445	2.23623	similar to unknown protein [Arabidopsis thaliana] (TAIR:AT1G74450.1); similar to Protein of unknown function DUF793 [Medicago truncatula] (GB:ABE83157.1); contains InterPro domain Protein of unknown function DUF793; (InterPro:IPR008511)
261415_at	AT1G07750	84.88	253.12	2.98209	similar to cupin family protein [Arabidopsis thaliana] (TAIR:AT2G28680.1); similar to Os05g0116000 [Oryza sativa (japonica cultivar-group)] (GB:NP_001054469.1); similar to legumin-like protein [Zea mays] (GB:AAO63267.1); contains InterPro domain 11-S plant seed storage protein; (InterPro:IPR006044); contains InterPro domain Cupin 1; (InterPro:IPR006045); contains InterPro domain Cupin, RmlC-type;…
261420_at	AT1G07720	123.78	569.375	4.59989	Identical to 3-ketoacyl-CoA synthase 3 (EC 2.3.1.-) (KCS-3) (Very-long-chain fatty acid condensing enzyme 3) (VLCFA condensing enzyme 3) (KCS3) [Arabidopsis Thaliana] (GB:Q9LQP8); similar to beta-ketoacyl-CoA synthase family protein [Arabidopsis thaliana] (TAIR:AT2G28630.1); similar to 3-ketoacyl-CoA synthase 3 (KCS-3) (Very-long-chain fatty acid condensing enzyme 3) (VLCFA condensing enzyme 3) (…
261421_at	AT1G18840	52.69	116.405	2.20924	similar to IQD31 (IQ-domain 31), calmodulin binding [Arabidopsis thaliana] (TAIR:AT1G74690.1); similar to IQ calmodulin-binding re (GB:ABE84487.1); contains InterPro domain IQ calmodulin-binding region; (InterPro:IPR000048)
261427_at	AT1G18670	34.955	118.535	3.39107	Encodes a cyclin-dependent kinase-like protein with a ser/thr protein kinase domain and an N-terminal myristoylation sequence. Mutants in this gene are unable to express female sterility in response to beta-aminobutyric acid, as wild type plants do.
261428_at	AT1G18870	15.845	103.355	6.52288	Encodes a protein with isochorismate synthase activity involved in phylloquinone biosynthesis. Mutant studies of this gene's function suggest that its function is redundant with that of ICS1 (AT1G7410).
261538_at	AT1G01830	27.95	78.475	2.80769	similar to binding [Arabidopsis thaliana] (TAIR:AT2G45720.2); similar to IMP dehydrogenase/GMP reductase [Medicago truncatula] (GB:ABE88271.1); similar to putative arm repeat containing protein [Oryza sativa (japonica cultivar-group)] (GB:AAM92297.1); similar to Armadillo/beta-catenin-like repeat family protein, expressed [Oryza sativa (japonica cultivar-group)] (GB:ABB47908.1); contains InterPro…
261601_at	AT1G49670	207.96	435.32	2.09329	similar to oxidoreductase, zinc-binding dehydrogenase family protein [Arabidopsis thaliana] (TAIR:AT3G56460.1); similar to Alcohol dehydrogenase superfamily, zinc-containing; Short-chain dehydrogenase/reductase SDR [Medicago truncatula] (GB:ABE83367.1); similar to NADPH oxidoreductase homolog [Cicer arietinum] (GB:BAA78050.1); similar to Alcohol dehydrogenase superfamily, zinc-containing; Short-c…
261661_at	AT1G18360	90.025	189.44	2.1043	similar to hydrolase, alpha/beta fold family protein [Arabidopsis thaliana] (TAIR:AT1G73480.1); similar to Os09g0394700 [Oryza sativa (japonica cultivar-group)] (GB:NP_001063095.1); similar to putative monoglyceride lipase [Oryza sativa (japonica cultivar-group)] (GB:BAD26447.1); contains InterPro domain Esterase/lipase/thioesterase; (InterPro:IPR000379); contains InterPro domain Alpha/beta hydro…
261684_at	AT1G47400	70.67	190.725	2.69881	similar to unknown protein [Arabidopsis thaliana] (TAIR:AT1G47395.1)
261749_at	AT1G76180	295.08	1471.07	4.98531	Encodes a dehydrin protein whose expression is induced early on in response to dehydration stress. This gene's expression to cold occurs in two waves, with early induction occurring within 1 h and secondary induction occurring 5 h after the beginning of cold stress. Expression is also induced in response to ABA but not in response to 2,4-D, BA, and GA3. ERD14 protein is capable of binding Ca2+, e…
261754_at	AT1G76130	132.885	452.54	3.4055	alpha-amylase, putative / 1,4-alpha-D-glucan glucanohydrolase, putative, strong similarity to alpha-amylase GI:7532799 from (Malus x domestica);contains Pfam profile PF00128: Alpha amylase, catalytic domain. Predicted to be secreted based on SignalP analysis.
261768_at	AT1G15550	144.065	346.77	2.40704	Involved in later steps of the gibberellic acid biosynthetic pathway. Activated by AGAMOUS in a cal-1, ap1-1 background.
261783_at	AT1G08190	248.73	514.605	2.06893	Identical to Vacuolar protein sorting-associated protein 41 homolog (VPS41) [Arabidopsis Thaliana] (GB:P93043;GB:Q9SGE1); similar to hypothetical protein [Ipomoea trifida] (GB:BAF36333.1); similar to Vacuolar protein sorting-associated protein 41 homolog (GB:P93231); similar to putative vacuolar assembling protein [Ipomoea trifida] (GB:AAS79596.1); contains InterPro domain 7-Fold repeat in clathr…
261785_at	AT1G08230	31.3	128.57	4.10767	similar to amino acid transporter family protein [Arabidopsis thaliana] (TAIR:AT5G41800.1); similar to Os05g0586500 [Oryza sativa (japonica cultivar-group)] (GB:NP_001056462.1); similar to Amino acid/polyamine transporter II [Medicago truncatula] (GB:ABE81500.1); similar to Os01g0857400 [Oryza sativa (japonica cultivar-group)] (GB:NP_001044853.1); contains InterPro domain Amino acid/polyamine tra…
261845_at	AT1G15960	64	129.31	2.02047	member of Nramp2 family
261863_at	AT1G50630	29.575	83.875	2.83601	similar to extracellular ligand-gated ion channel [Arabidopsis thaliana] (TAIR:AT3G20300.1); similar to AT3g20300/MQC12_5 [Medicago truncatula] (GB:ABD32643.1); contains InterPro domain Neurotransmitter-gated ion-channel ligand-binding; (InterPro:IPR006202)
261957_at	AT1G64660	44.89	531.15	11.8323	Encodes a functional methionine gamma-lyase, a cytosolic enzyme catalyzes the degradation of methionine into methanethiol, alpha-ketobutyrate and ammonia. The catabolism of excess methionine is important to methione homeostasis.
261999_at	AT1G33800	25.48	68.95	2.70604	similar to unknown protein [Arabidopsis thaliana] (TAIR:AT4G09990.1); similar to Os12g0204500 [Oryza sativa (japonica cultivar-group)] (GB:NP_001066378.1); similar to hypothetical protein MA4_111B14.64 [Musa acuminata] (GB:ABF72010.1); similar to Os11g0242600 [Oryza sativa (japonica cultivar-group)] (GB:NP_001067591.1); contains InterPro domain Protein of unknown function DUF579, plant; (InterPro…
262047_at	AT1G80160	73	205.13	2.81	similar to lactoylglutathione lyase [Arabidopsis thaliana] (TAIR:AT1G15380.2); similar to Glyoxalase/bleomycin resistance protein/dioxygenase [Medicago truncatula] (GB:ABD28405.1); contains InterPro domain Glyoxalase/extradiol ring-cleavage dioxygenase; (InterPro:IPR011588); contains InterPro domain Glyoxalase/bleomycin resistance protein/dioxygenase; (InterPro:IPR004360)
262050_at	AT1G80130	52.115	494.445	9.48758	similar to unknown protein [Arabidopsis thaliana] (TAIR:AT5G20190.1); similar to Os06g0606700 [Oryza sativa (japonica cultivar-group)] (GB:NP_001058025.1); similar to Tetratricopeptide-like helical [Medicago truncatula] (GB:ABE92930.1); contains InterPro domain Tetratricopeptide-like helical; (InterPro:IPR011990)
262055_at	AT1G79970	120.645	297.085	2.46247	similar to senescence-associated protein-related [Arabidopsis thaliana] (TAIR:AT2G25690.2); similar to Protein of unknown function DUF581 [Medicago truncatula] (GB:ABE87128.1); similar to Protein of unknown function DUF581 [Medicago truncatula] (GB:ABE83632.1)
262098_at	AT1G56170	52.57	158.95	3.02359	Encodes a protein with similarity to a subunit of the CCAAT promoter motif binding complex of yeast.One of two members of this class (HAP5B) and expressed in vegetative and reproductive tissues
262116_at	AT1G02816	180.96	377.295	2.08496	similar to unknown protein [Arabidopsis thaliana] (TAIR:AT4G02370.1); similar to Os05g0362300 [Oryza sativa (japonica cultivar-group)] (GB:NP_001055314.1); similar to Protein of unknown function, DUF538 [Oryza sativa (japonica cultivar-group)] (GB:AAX95409.1); similar to Os05g0362500 [Oryza sativa (japonica cultivar-group)] (GB:NP_001055315.1); contains InterPro domain Protein of unknown function…
262118_at	AT1G02850	174.265	351.48	2.01693	similar to glycosyl hydrolase family 1 protein [Arabidopsis thaliana] (TAIR:AT4G22100.1); similar to Glycoside hydrolase, family 1 [Medicago truncatula] (GB:ABE85054.1); contains InterPro domain 6-phospho-beta-galactosidase, eukaryotic; (InterPro:IPR011580); contains InterPro domain Glycoside hydrolase, family 1; (InterPro:IPR001360)
262164_at	AT1G78070	61.605	261.95	4.25209	similar to WD-40 repeat family protein [Arabidopsis thaliana] (TAIR:AT1G36070.1); similar to WD domain, G-beta repeat containing protein [Oryza sativa (japonica cultivar-group)] (GB:AAT85309.1); contains InterPro domain WD-40 repeat; (InterPro:IPR001680); contains InterPro domain WD40-like; (InterPro:IPR011046)
262173_at	AT1G74920	397.92	937.68	2.35645	Arabidopsis thaliana similar to betaine aldehyde dehydrogenase
262232_at	AT1G68600	43.65	233.88	5.35808	similar to unknown protein [Arabidopsis thaliana] (TAIR:AT1G25480.1); similar to unknown protein [Arabidopsis thaliana] (TAIR:AT2G17470.1); similar to Putative expressed protein [Brassica oleracea] (GB:AAW81734.1); contains InterPro domain Protein of unknown function UPF0005; (InterPro:IPR006214)
262238_at	AT1G48300	512.62	1072.66	2.09251	similar to soluble diacylglycerol acyltransferase [Arachis hypogaea] (GB:AAX62735.1); contains InterPro domain Thioredoxin-like fold; (InterPro:IPR012336); contains InterPro domain Thioredoxin fold; (InterPro:IPR012335)
262275_at	AT1G68710	33.315	67.23	2.01801	Identical to Putative phospholipid-transporting ATPase 9 (EC 3.6.3.1) (Aminophospholipid flippase 9) (ALA9) [Arabidopsis Thaliana] (GB:Q9SX33); similar to haloacid dehalogenase-like hydrolase family protein [Arabidopsis thaliana] (TAIR:AT1G26130.1); similar to haloacid dehalogenase-like hydrolase family protein [Arabidopsis thaliana] (TAIR:AT3G25610.1); similar to haloacid dehalogenase-like hydro…
262281_at	AT1G68570	149.6	640.5	4.28142	similar to proton-dependent oligopeptide transport (POT) family protein [Arabidopsis thaliana] (TAIR:AT3G54140.1); similar to Os06g0264500 [Oryza sativa (japonica cultivar-group)] (GB:NP_001057335.1); similar to nitrite transporter [Cucumis sativus] (GB:CAA93316.2); contains InterPro domain TGF-beta receptor, type I/II extracellular region; (InterPro:IPR000109)
262313_at	AT1G70900	72.575	205.12	2.82632	similar to unknown protein [Arabidopsis thaliana] (TAIR:AT1G23110.1); similar to conserved hypothetical protein [Medicago truncatula] (GB:ABE89195.1)
262344_at	AT1G64060	37.76	93.225	2.46888	Interacts with AtrbohD gene to fine tune the spatial control of ROI production and hypersensitive response to cell in and around infection site.
262440_at	AT1G47710	82.02	249.21	3.03841	similar to serpin, putative / serine protease inhibitor, putative [Arabidopsis thaliana] (TAIR:AT3G45220.1); similar to serpin-like protein [Citrus x paradisi] (GB:AAN76362.1); contains InterPro domain Proteinase inhibitor I4, serpin; (InterPro:IPR000215)
262454_at	AT1G11190	24.18	57.72	2.3871	bifunctional nuclease that acts on both RNA and DNA involved in nucleic acid degradation to facilitate nucleotide and phosphate recovery during senescence
262482_at	AT1G17020	13.41	172.54	12.8665	Encodes a novel member of the Fe(II)/ascorbate oxidase gene family; senescence-related gene.
262496_at	AT1G21790	49.935	198.425	3.97367	similar to Os01g0869600 [Oryza sativa (japonica cultivar-group)] (GB:NP_001044928.1); similar to unknown protein [Oryza sativa (japonica cultivar-group)] (GB:BAD81707.1); contains InterPro domain TRAM, LAG1 and CLN8 homology; (InterPro:IPR006634)
262561_at	AT1G34340	24.835	61.38	2.47151	similar to embryogenesis-associated protein-related [Arabidopsis thaliana] (TAIR:AT5G49950.1); similar to putative late embryonic abundant protein EMB8 [Oryza sativa (japonica cultivar-group)] (GB:BAD25578.1); similar to Os05g0432600 [Oryza sativa (japonica cultivar-group)] (GB:NP_001055633.1); similar to Os01g0871100 [Oryza sativa (japonica cultivar-group)] (GB:NP_001044934.1); contains InterPro…
262607_at	AT1G13990	122.175	409.51	3.35183	similar to Os03g0168200 [Oryza sativa (japonica cultivar-group)] (GB:NP_001049088.1)
262609_at	AT1G13930	853.525	2481.39	2.90723	similar to nodulin-related [Arabidopsis thaliana] (TAIR:AT2G03440.1); similar to drought-induced protein SDi-6 - common sunflower (fragment) (GB:S71562)
262644_at	AT1G62710	26.215	155.31	5.92447	Encodes a vacuolar processing enzyme belonging to a novel group of cysteine proteinases that is expressed specifically in seeds and is essential for the proper processing of storage proteins.
262667_at	AT1G62810	72.63	211.285	2.90906	similar to copper amine oxidase, putative [Arabidopsis thaliana] (TAIR:AT3G43670.1); similar to copper amine oxidase, putative [Arabidopsis thaliana] (TAIR:AT4G12290.1); similar to amine oxidase [Canavalia lineata] (GB:AAD49420.1); similar to copper-containing amine oxidase [Solanum lycopersicum] (GB:CAI39243.1); similar to Os04g0269600 [Oryza sativa (japonica cultivar-group)] (GB:NP_001052338.1)…
262682_at	AT1G75900	53.275	344.53	6.46701	similar to family II extracellular lipase 1 (EXL1) [Arabidopsis thaliana] (TAIR:AT1G75880.2); similar to Lipolytic enzyme, G-D-S-L [Medicago truncatula] (GB:ABE88162.1); contains InterPro domain Lipolytic enzyme, G-D-S-L; (InterPro:IPR001087); contains InterPro domain 5&apos; (InterPro:IPR006179); contains InterPro domain Lipolytic enzyme, G-D-S-L, active site; (InterPro:IPR008265)
262703_at	AT1G16510	50.31	104.76	2.08229	similar to auxin-responsive family protein [Arabidopsis thaliana] (TAIR:AT3G12830.1); similar to putative auxin-induced protein family [Zea mays] (GB:AAT42186.1); contains InterPro domain Auxin responsive SAUR protein; (InterPro:IPR003676)
262746_at	AT1G28960	79.18	214.91	2.7142	Identical to Nudix hydrolase 15, mitochondrial precursor (EC 3.6.1.-) (AtNUDT15) (NUDT15) [Arabidopsis Thaliana] (GB:Q8GYB1;GB:Q67YK3;GB:Q9SHQ7); similar to ATNUDT22 (Arabidopsis thaliana Nudix hydrolase homolog 22), hydrolase [Arabidopsis thaliana] (TAIR:AT2G33980.1); similar to Os08g0375900 [Oryza sativa (japonica cultivar-group)] (GB:NP_001061674.1); similar to Os05g0209400 [Oryza sativa (japo…
262784_at	AT1G10760	173.49	691.77	3.98738	Encodes an &#945;-glucan, water dikinase required for starch degradation. Involved in cold-induced freezing tolerance. Mutations that eliminate the GWD protein or affect the dikinase domain of the enzyme dramatically reduce both the amount of phosphate in the amylopectin and the rate of starch degradation. Mature leaves of these mutants accumulate amounts of starch up to seven times greater than …
262796_at	AT1G20850	332.51	666.86	2.00553	Identical to Xylem cysteine proteinase 2 precursor (EC 3.4.22.-) (AtXCP2) (XCP2) [Arabidopsis Thaliana] (GB:Q9LM66;GB:Q9SYQ2); similar to XCP1 (XYLEM CYSTEINE PEPTIDASE 1), cysteine-type peptidase [Arabidopsis thaliana] (TAIR:AT4G35350.1); similar to Peptidase C1A, papain [Medicago truncatula] (GB:ABE82593.1); contains InterPro domain Peptidase, cysteine peptidase active site; (InterPro:IPR000169…
262811_at	AT1G11700	39.21	86.64	2.20964	similar to unknown protein [Arabidopsis thaliana] (TAIR:AT1G61930.1); similar to Protein of unknown function DUF584 [Medicago truncatula] (GB:ABE80969.1); similar to Os07g0516300 [Oryza sativa (japonica cultivar-group)] (GB:NP_001059782.1); contains InterPro domain Protein of unknown function DUF584; (InterPro:IPR007608)
262831_at	AT1G14730	26.72	107.755	4.03275	similar to ACYB-2 (Arabidopsis cytochrome b561 -2), carbon-monoxide oxygenase [Arabidopsis thaliana] (TAIR:AT4G25570.1); similar to cytochrome [Mesembryanthemum crystallinum] (GB:AAD11424.1); contains InterPro domain Cytochrome b561 / ferric reductase transmembrane; (InterPro:IPR006593); contains InterPro domain Cytochrome b561; (InterPro:IPR004877)
262860_at	AT1G64810	99.26	253.48	2.5537	chloroplast APO1
262875_at	AT1G64970	97.805	236.69	2.42002	gamma-tocopherol methyltransferase (g-TMT) mRNA, nuclear; mutant has Deficient in alpha and beta tocopherol; Accumulates gamma tocopherol in leaves
262910_at	AT1G59710	40.915	100.93	2.46682	similar to unknown protein [Arabidopsis thaliana] (TAIR:AT1G27100.1); similar to Cytosolic fatty-acid binding; Actin-crosslinking proteins [Medicago truncatula] (GB:ABE82702.1); contains InterPro domain Protein of unknown function DUF569; (InterPro:IPR007679); contains InterPro domain Actin-crosslinking proteins; (InterPro:IPR008999)
262940_at	AT1G79520	71.675	413.61	5.77063	similar to cation efflux family protein [Arabidopsis thaliana] (TAIR:AT1G16310.1); similar to cation diffusion facilitator 9 [Stylosanthes hamata] (GB:AAO38708.1); contains InterPro domain Cation efflux protein; (InterPro:IPR002524)
263031_at	AT1G24070	37.24	94.04	2.52524	encodes a gene similar to cellulose synthase
263065_at	AT2G18170	37.035	99.685	2.69164	Identical to Mitogen-activated protein kinase 7 (EC 2.7.11.24) (MAP kinase 7) (AtMPK7) (MPK7) [Arabidopsis Thaliana] (GB:Q39027;GB:Q56W33;GB:Q9SI14); similar to ATMPK14 (Arabidopsis thaliana MAP kinase 15), MAP kinase/ kinase [Arabidopsis thaliana] (TAIR:AT4G36450.1); similar to ATMPK1 (MITOGEN-ACTIVATED PROTEIN KINASE 1), MAP kinase/ kinase [Arabidopsis thaliana] (TAIR:AT1G10210.2); similar to d…
263073_at	AT2G17500	103.49	394.42	3.81119	similar to auxin efflux carrier family protein [Arabidopsis thaliana] (TAIR:AT5G65980.1); similar to Auxin Efflux Carrier [Medicago truncatula] (GB:ABE78071.1); contains InterPro domain Auxin Efflux Carrier; (InterPro:IPR004776)
263112_at	AT1G03080	42.365	93.595	2.20925	similar to kinase interacting family protein [Arabidopsis thaliana] (TAIR:AT3G22790.1); similar to M protein repeat-containing protein [Arabidopsis thaliana] (TAIR:AT4G14760.1); similar to kinase interacting family protein [Arabidopsis thaliana] (TAIR:AT4G02710.1); similar to Prefoldin [Medicago truncatula] (GB:ABE82954.1); similar to Prefoldin; tRNA-binding arm; t-snare; Protein kinase PKN/PRK1,…
263127_at	AT1G78610	33.49	215.875	6.44595	similar to mechanosensitive ion channel domain-containing protein / MS ion channel domain-containing protein [Arabidopsis thaliana] (TAIR:AT3G14810.1); similar to mechanosensitive ion channel domain-containing protein / MS ion channel domain-containing protein [Arabidopsis thaliana] (TAIR:AT2G17000.1); similar to mechanosensitive ion channel domain-containing protein / MS ion channel domain-conta…
263151_at	AT1G54120	32.07	102.2	3.18678	similar to unknown protein [Arabidopsis thaliana] (TAIR:AT3G14060.1)
263157_at	AT1G54100	338.02	2621.53	7.75556	Aldehyde dehydrogenase
263164_at	AT1G03070	43.845	98.665	2.25031	similar to glutamate binding [Arabidopsis thaliana] (TAIR:AT4G02690.1); similar to putative receptor associated protein [Capsicum chinense] (GB:CAI53895.2); contains InterPro domain Protein of unknown function UPF0005; (InterPro:IPR006214)
263174_at	AT1G54040	77.51	208.19	2.68598	epithiospecifier protein
263243_at	AT2G31350	125.84	254.67	2.02376	Encodes a mitochondrial glyoxalase 2 that can accommodate a number of different metal centers and with the predominant metal center being Fe(III)Zn(II).
263297_at	AT2G15310	32.37	71.47	2.20791	A member of ARF GTPase family. A thaliana has 21 members of this family, known to be essential for vesicle coating and uncoating and functions in GTP-binding. Gene encoding ADP-ribosylation factor and similar to ADP-ribosylation factor (GI:861205) (Chlamydomonas reinhardtii), other ARFs and ARF-like proteins.
[truncated: 141 more rows]

## Sheet: Table S2d
Table S2(d): Expression Levels and fold induction in all salinity downregulated genes selected from wild-type samples
Wt-0: Col-0 wild type at 0 hpi with salinity stress FC: Fold change
[truncated: 874 more rows]

## Sheet: Table S2e
Table S2(e): Expression Levels and fold induction in all osmotic stress upregulated genes selected from wild-type samples
[truncated: 1,698 more rows]

[truncated: 1 more sheets: Table S2f]
