# Supplementary material for: Identification of Arabidopsis Candidate Genes in Response to Biotic and Abiotic Stresses Using Comparative Microarrays
Source: PLoS One. 2015 May 1;10(5):e0125666. doi: 10.1371/journal.pone.0125666 (PMC4416716; doi:10.1371/journal.pone.0125666)
Supplement: S3 Table — (XLSX) [file pone.0125666.s005.xlsx]

## Sheet: Table S3a
Table S3(a): List of probe sets/array elements and locus identifiers corresponding to genes that are upregulated both to B. cinerea inocluation and heat stress
Array Element	Locus Identifier	Annotation
259057_at	AT3G03310	lecithin:cholesterol acyltransferase family protein / LACT family protein
266707_at	AT2G03310	unknown protein
252951_at	AT4G38700	disease resistance-responsive family protein
259766_at	AT1G64360	unknown protein
265698_at	AT2G32160	similar to unknown protein [Arabidopsis thaliana] (TAIR:AT2G32170.1); similar to unnamed protein product [Vitis vinifera] (GB:CAO64660.1); contains InterPro domain N2227-like (InterPro:IPR012901)
252661_at	AT3G44450	similar to unknown protein [Arabidopsis thaliana] (TAIR:AT3G52740.1); similar to unnamed protein product [Vitis vinifera] (GB:CAO70571.1)
261221_at	AT1G19960	similar to transmembrane receptor [Arabidopsis thaliana] (TAIR:AT2G32140.1)
259081_at	AT3G05030	NHX2 (sodium proton exchanger 2); sodium:hydrogen antiporter
248619_at	AT5G49630	AAP6 (AMINO ACID PERMEASE 6); amino acid transmembrane transporter
249860_at	AT5G22860	serine carboxypeptidase S28 family protein
266326_at	AT2G46650	B5 #1 (cytochrome b5 family protein #1); heme binding / transition metal ion binding
257440_at	AT2G24880	self-incompatibility protein-related
255621_at	AT4G01390	meprin and TRAF homology domain-containing protein / MATH domain-containing protein
266590_at	AT2G46240	BAG6 (ARABIDOPSIS THALIANA BCL-2-ASSOCIATED ATHANOGENE 6); calmodulin binding / protein binding
255795_at	AT2G33380	RD20 (RESPONSIVE TO DESSICATION 20); calcium ion binding
255822_at	AT2G40610	ATEXPA8 (ARABIDOPSIS THALIANA EXPANSIN A8)
267495_at	no_match	no_match
254791_at	AT4G12910	SCPL20 (serine carboxypeptidase-like 20); serine carboxypeptidase
249046_at	AT5G44400	FAD-binding domain-containing protein
267010_at	AT2G39250	SNZ (SCHNARCHZAPFEN); DNA binding / transcription factor
254564_at	AT4G19170	NCED4 (NINE-CIS-EPOXYCAROTENOID DIOXYGENASE 4)
247684_at	AT5G59670	leucine-rich repeat protein kinase, putative
254683_at	AT4G13800	permease-related
260141_at	AT1G66350	RGL1 (RGA-LIKE 1); transcription factor
258664_at	AT3G08700	UBC12 (ubiquitin-conjugating enzyme 12); ubiquitin-protein ligase
262313_at	AT1G70900	similar to unknown protein [Arabidopsis thaliana] (TAIR:AT1G23110.3); similar to unknown protein [Arabidopsis thaliana] (TAIR:AT1G23110.1); similar to unknown protein [Arabidopsis thaliana] (TAIR:AT1G23110.2); similar to hypothetical protein [Vitis vinifera] (GB:CAN77015.1)
263497_at	AT2G42540	COR15A (COLD-REGULATED 15A)
262162_at	AT1G78020	senescence-associated protein-related
250100_at	AT5G16570	GLN1;4 (Glutamine synthetase 1;4); glutamate-ammonia ligase
250722_at	AT5G06190	unknown protein
255645_at	AT4G00880	auxin-responsive family protein
256997_at	AT3G14067	subtilase family protein
261836_at	AT1G16090	WAKL7 (WALL ASSOCIATED KINASE-LIKE 7)
266214_at	AT2G06890	transposable element gene
255782_at	AT1G19850	MP (MONOPTEROS); transcription factor
256813_at	AT3G21360	oxidoreductase
260012_at	AT1G67865	unknown protein

## Sheet: Table S3b
Table S3(b): List of probe sets/array elements and locus identifiers corresponding to genes that are downregulated both to B. cinerea inocluation and heat stress
Array Element	Locus Identifier	Annotation
267357_at	AT2G40000	similar to unknown protein [Arabidopsis thaliana] (TAIR:AT3G55840.1); similar to unnamed protein product [Vitis vinifera] (GB:CAO41329.1); contains InterPro domain Hs1pro-1, C-terminal (InterPro:IPR009743); contains InterPro domain Hs1pro-1, N-terminal (InterPro:IPR009869)
252167_at	AT3G50560	short-chain dehydrogenase/reductase (SDR) family protein
262844_at	AT1G14890	pectinesterase inhibitor
245015_at	ATCG00490	large subunit of RUBISCO.
256548_at	AT3G14770	nodulin MtN3 family protein
256245_at	AT3G12580	HSP70 (heat shock protein 70); ATP binding
245228_at	AT3G29810	COBL2 (COBRA-LIKE PROTEIN 2 PRECURSOR)
251899_at	AT3G54400	aspartyl protease family protein
263467_at	AT2G31730	ethylene-responsive protein, putative
260557_at	AT2G43610	glycoside hydrolase family 19 protein
245008_at	ATCG00360	Encodes a protein required for photosystem I assembly and stability. In Chlamydomonas reinhardtii, this protein seems to act as a PSI specific chaperone facilitating the assembly of the complex by interacting with PsaA and PsaD. A loss of function mutation in tobacco leads to a loss of photosystem I.
254665_at	AT4G18340	glycosyl hydrolase family 17 protein
256337_at	AT1G72060	serine-type endopeptidase inhibitor
249765_at	AT5G24030	SLAH3 (SLAC1 HOMOLOGUE 3); transporter
244932_at	ATCG01060	Encodes the PsaC subunit of photosystem I.
248179_at	AT5G54380	THE1 (THESEUS1); kinase/ protein kinase
247151_at	AT5G65640	BHLH093 (BETA HLH PROTEIN 93); DNA binding / transcription factor
255064_at	AT4G08950	phosphate-responsive protein, putative (EXO)
266992_at	AT2G39200	MLO12 (MILDEW RESISTANCE LOCUS O 12); calmodulin binding
249775_at	AT5G24160	squalene monooxygenase 1,2 / squalene epoxidase 1,2 (SQP1,2)
245002_at	ATCG00270	PSII D2 protein
248017_at	AT5G56460	protein kinase, putative
252511_at	AT3G46280	protein kinase-related
249337_at	AT5G41080	glycerophosphoryl diester phosphodiesterase family protein
249923_at	AT5G19120	aspartic-type endopeptidase/ pepsin A
250777_at	AT5G05440	similar to unknown protein [Arabidopsis thaliana] (TAIR:AT2G38310.1); similar to unnamed protein product [Vitis vinifera] (GB:CAO48777.1); contains InterPro domain Bet v I allergen; (InterPro:IPR000916); contains InterPro domain Streptomyces cyclase/dehydrase (InterPro:IPR005031)
253061_at	AT4G37610	BT5 (BTB and TAZ domain protein 5); protein binding / transcription regulator
256589_at	AT3G28740	cytochrome P450 family protein
260914_at	AT1G02640	BXL2 (BETA-XYLOSIDASE 2); hydrolase, hydrolyzing O-glycosyl compounds
248606_at	AT5G49450	ATBZIP1 (ARABIDOPSIS THALIANA BASIC LEUCINE-ZIPPER 1); DNA binding / protein heterodimerization/ transcription factor]
248606_at	AT5G49448	CPuORF4 (Conserved peptide upstream open reading frame 4)]
259015_at	AT3G07350	similar to unknown protein [Arabidopsis thaliana] (TAIR:AT3G25240.1); similar to unnamed protein product [Vitis vinifera] (GB:CAO38687.1); contains InterPro domain Protein of unknown function DUF506, plant (InterPro:IPR006502)
248657_at	AT5G48570	peptidyl-prolyl cis-trans isomerase, putative / FK506-binding protein, putative
249459_at	AT5G39580	peroxidase, putative
264704_at	AT1G70090	GATL9/LGT8 (Galacturonosyltransferase-like 9); polygalacturonate 4-alpha-galacturonosyltransferase/ transferase, transferring glycosyl groups / transferase, transferring hexosyl groups
264238_at	AT1G54740	similar to structural constituent of ribosome [Arabidopsis thaliana] (TAIR:AT1G22110.1); similar to unknown [Populus trichocarpa x Populus deltoides] (GB:ABK96485.1)
256891_at	AT3G19030	similar to unknown protein [Arabidopsis thaliana] (TAIR:AT1G49500.1)
261597_at	AT1G49780	U-box domain-containing protein
266313_at	AT2G26980	CIPK3 (CBL-INTERACTING PROTEIN KINASE 3); kinase/ protein kinase
265511_at	AT2G05540	glycine-rich protein
245325_at	AT4G14130	XTR7 (XYLOGLUCAN ENDOTRANSGLYCOSYLASE 7); hydrolase, acting on glycosyl bonds
259579_at	AT1G28010	PGP14 (P-GLYCOPROTEIN 14); ATPase, coupled to transmembrane movement of substances
260856_at	AT1G21910	AP2 domain-containing transcription factor family protein
259106_at	AT3G05490	RALFL22 (RALF-LIKE 22)
258410_at	AT3G16780	60S ribosomal protein L19 (RPL19B)
251584_at	AT3G58620	TTL4 (TETRATRICOPETIDE-REPEAT THIOREDOXIN-LIKE 4); binding
265028_at	AT1G24530	transducin family protein / WD-40 repeat family protein
248703_at	AT5G48430	aspartic-type endopeptidase/ pepsin A
259327_at	AT3G16460	jacalin lectin family protein
245003_at	ATCG00280	chloroplast gene encoding a CP43 subunit of the photosystem II reaction center. promoter contains a blue-light responsive element.
258704_at	AT3G09780	protein kinase family protein
251918_at	AT3G54040	photoassimilate-responsive protein-related
248607_at	AT5G49480	ATCP1 (CA2+-BINDING PROTEIN 1); calcium ion binding
247925_at	AT5G57560	TCH4 (TOUCH 4); hydrolase, acting on glycosyl bonds / xyloglucan:xyloglucosyl transferase
262488_at	AT1G21830	similar to unnamed protein product [Vitis vinifera] (GB:CAO61865.1)
254384_at	AT4G21870	26.5 kDa class P-related heat shock protein (HSP26.5-P)
265387_at	AT2G20670	similar to unknown protein [Arabidopsis thaliana] (TAIR:AT4G32480.1); similar to unnamed protein product [Vitis vinifera] (GB:CAO69754.1); contains InterPro domain Protein of unknown function DUF506, plant (InterPro:IPR006502)
247524_at	AT5G61440	thioredoxin family protein
255926_at	AT1G22190	AP2 domain-containing transcription factor, putative
262026_at	AT1G35670	ATCDPK2 (CALCIUM-DEPENDENT PROTEIN KINASE 2); calmodulin-dependent protein kinase/ kinase
264960_at	AT1G76930	ATEXT4 (EXTENSIN 4)
246932_at	AT5G25190	ethylene-responsive element-binding protein, putative
254931_at	AT4G11460	protein kinase family protein
263019_at	AT1G23870	ATTPS9 (Arabidopsis thaliana trehalose-phosphatase/synthase 9); transferase, transferring glycosyl groups / trehalose-phosphatase
255596_at	AT4G01720	WRKY47 (WRKY DNA-binding protein 47); transcription factor
264210_at	AT1G22640	MYB3 (myb domain protein 3); DNA binding / transcription factor
261177_at	AT1G04770	male sterility MS5 family protein
247361_at	AT5G63480	similar to unknown [Populus trichocarpa] (GB:ABK95190.1)
248045_at	AT5G56030	HSP81-2 (EARLY-RESPONSIVE TO DEHYDRATION 8); ATP binding
248332_at	AT5G52640	HSP81-1 (HEAT SHOCK PROTEIN 81-1); ATP binding / unfolded protein binding
255568_at	AT4G01250	WRKY22 (WRKY DNA-binding protein 22); transcription factor
252193_at	AT3G50060	MYB77; DNA binding / transcription factor
260770_at	AT1G49200	zinc finger (C3HC4-type RING finger) family protein
245016_at	ATCG00500	Encodes the carboxytransferase beta subunit of the Acetyl-CoA carboxylase (ACCase) complex in plastids. This complex catalyzes the carboxylation of acetyl-CoA to produce malonyl-CoA, the first committed step in fatty acid synthesis.
256525_at	AT1G66180	aspartyl protease family protein
253281_at	AT4G34138	UGT73B1 (UDP-GLUCOSYL TRANSFERASE 73B1); UDP-glycosyltransferase/ abscisic acid glucosyltransferase
244937_at	ATCG01110	Encodes the 49KDa plastid NAD(P)H dehydrogenase subunit H protein. Its transcription is regulated by an ndhF-specific plastid sigma factor, SIG4.
254818_at	AT4G12470	protease inhibitor/seed storage/lipid transfer protein (LTP) family protein
264788_at	AT2G17880	DNAJ heat shock protein, putative
260070_at	AT1G73830	BEE3 (BR ENHANCED EXPRESSION 3); DNA binding / transcription factor
260395_at	AT1G69780	ATHB13; DNA binding / transcription factor
261135_at	AT1G19610	LCR78/PDF1.4 (Low-molecular-weight cysteine-rich 78)
247266_at	AT5G64570	XYL4 (beta-xylosidase 4); hydrolase, hydrolyzing O-glycosyl compounds
255524_at	AT4G02330	ATPMEPCRB; pectinesterase
247193_at	AT5G65380	ripening-responsive protein, putative
253332_at	AT4G33420	peroxidase, putative
254815_at	AT4G12420	SKU5 (skewed 5); copper ion binding
257798_at	AT3G15950	(TSA1-LIKE); protein binding

## Sheet: Table S3c
table S3(c): List of probe sets/array elements and locus identifiers corresponding to genes that are upregulated both to B. cinerea inocluation and salinity stress
Array Element	Locus Identifier	Annotation
248132_at	AT5G54840	GTP-binding family protein
258815_at	AT3G04000	short-chain dehydrogenase/reductase (SDR) family protein
259137_at	AT3G10300	calcium-binding EF hand family protein
261125_at	AT1G04990	zinc finger (CCCH-type) family protein
245249_at	AT4G16760	ACX1 (ACYL-COA OXIDASE 1)
263829_at	AT2G40435	transcription regulator
247632_at	AT5G60460	sec61beta family protein
261749_at	AT1G76180	ERD14 (EARLY RESPONSE TO DEHYDRATION 14)
247992_at	AT5G56520	similar to unknown protein [Arabidopsis thaliana] (TAIR:AT1G55365.1)
247060_at	AT5G66760	SDH1-1 (Succinate dehydrogenase 1-1)
266590_at	AT2G46240	BAG6 (ARABIDOPSIS THALIANA BCL-2-ASSOCIATED ATHANOGENE 6); calmodulin binding / protein binding
264514_at	AT1G09500	cinnamyl-alcohol dehydrogenase family / CAD family
259516_at	AT1G20450	ERD10/LTI45 (EARLY RESPONSIVE TO DEHYDRATION 10)
266181_at	AT2G02390	ATGSTZ1 (GLUTATHIONE S-TRANSFERASE 18); glutathione transferase
263513_at	AT2G12400	similar to unknown protein [Arabidopsis thaliana] (TAIR:AT2G25270.1); similar to hypothetical protein OsJ_008445 [Oryza sativa (japonica cultivar-group)] (GB:EAZ24962.1)
247863_at	AT5G57900	SKIP1 (SKP1 INTERACTING PARTNER 1)
265119_at	AT1G62570	flavin-containing monooxygenase family protein / FMO family protein
263497_at	AT2G42540	COR15A (COLD-REGULATED 15A)
246189_at	AT5G20910	zinc finger (C3HC4-type RING finger) family protein
254189_at	AT4G24000	ATCSLG2 (Cellulose synthase-like G2); transferase/ transferase, transferring glycosyl groups
251191_at	AT3G62590	lipase class 3 family protein
265244_at	AT2G43018	CPuORF17 (Conserved peptide upstream open reading frame 17)]
265244_at	AT2G43020	ATPAO2 (POLYAMINE OXIDASE 2); amine oxidase
264250_at	AT1G78680	ATGGH2 (GAMMA-GLUTAMYL HYDROLASE 2); gamma-glutamyl hydrolase
252618_at	AT3G45140	LOX2 (LIPOXYGENASE 2)
255980_at	AT1G33970	avirulence-responsive protein, putative / avirulence induced gene protein, putative / AIG protein, putative
253303_at	AT4G33780	similar to unknown protein [Arabidopsis thaliana] (TAIR:AT1G69935.1); similar to unnamed protein product [Vitis vinifera] (GB:CAO49867.1)
256765_at	AT3G22200	POP2 (POLLEN-PISTIL INCOMPATIBILITY 2); 4-aminobutyrate transaminase
254108_at	AT4G25230	RIN2 (RPM1 INTERACTING PROTEIN 2); protein binding / zinc ion binding
248176_at	AT5G54650	Fh5 (FORMIN HOMOLOGY5); actin binding
253238_at	AT4G34480	glycosyl hydrolase family 17 protein
262482_at	AT1G17020	SRG1 (SENESCENCE-RELATED GENE 1); oxidoreductase, acting on paired donors, with incorporation or reduction of molecular oxygen, 2-oxoglutarate as one donor, and incorporation of one atom each of oxygen into both donors
264652_at	AT1G08920	sugar transporter, putative
254346_at	AT4G21980	APG8A (autophagy 8A)
245484_at	AT4G16210	enoyl-CoA hydratase/isomerase family protein
245998_at	AT5G20830	SUS1 (SUCROSE SYNTHASE 1); UDP-glycosyltransferase/ sucrose synthase
258158_at	AT3G17790	ATACP5 (acid phosphatase 5); acid phosphatase/ protein serine/threonine phosphatase
267080_at	AT2G41190	amino acid transporter family protein
256789_at	AT3G13672	seven in absentia (SINA) family protein
246791_at	AT5G27280	zinc finger (DNL type) family protein
262050_at	AT1G80130	binding
256529_at	AT1G33260	protein kinase family protein
254791_at	AT4G12910	SCPL20 (serine carboxypeptidase-like 20); serine carboxypeptidase
265913_at	AT2G25625	similar to unnamed protein product [Vitis vinifera] (GB:CAO44157.1)
254445_at	AT4G20930	3-hydroxyisobutyrate dehydrogenase, putative
256061_at	AT1G07040	similar to unknown protein [Arabidopsis thaliana] (TAIR:AT1G27030.1); similar to unnamed protein product [Vitis vinifera] (GB:CAO41035.1)
260350_at	AT1G69410	eukaryotic translation initiation factor 5A, putative / eIF-5A, putative
260005_at	AT1G67920	similar to unknown protein [Arabidopsis thaliana] (TAIR:AT1G24600.1)
255479_at	AT4G02380	SAG21 (SENESCENCE-ASSOCIATED GENE 21)
248335_at	AT5G52450	MATE efflux protein-related
267496_at	AT2G30550	lipase class 3 family protein
261285_at	AT1G35720	ANNAT1 (ANNEXIN ARABIDOPSIS 1); calcium ion binding / calcium-dependent phospholipid binding
264783_at	AT1G08650	PPCK1 (PHOSPHOENOLPYRUVATE CARBOXYLASE KINASE); kinase
258735_at	AT3G05880	RCI2A (RARE-COLD-INDUCIBLE 2A)
265480_at	AT2G15970	COR413-PM1 (cold regulated 413 plasma membrane 1)
255259_at	AT4G05020	NDB2 (NAD(P)H DEHYDROGENASE B2); disulfide oxidoreductase
250094_at	AT5G17380	pyruvate decarboxylase family protein
258572_at	AT3G04270	two-component response regulator
255587_at	AT4G01480	ATPPA5 (ARABIDOPSIS THALIANA PYROPHOSPHORYLASE 5); inorganic diphosphatase/ pyrophosphatase
246214_at	AT4G36988	CPuORF49 (Conserved peptide upstream open reading frame 49)];
246214_at	AT4G36990	HSF4 (HEAT SHOCK FACTOR 4); DNA binding / transcription factor]
259058_at	AT3G03470	CYP89A9 (cytochrome P450, family 87, subfamily A, polypeptide 9); oxygen binding
267545_at	AT2G32690	pseudogene, glycine-rich protein
253672_at	AT4G29820	ATCFIM-25/CFIM-25 (ARABIDOPSIS HOMOLOG OF CFIM-25)
248243_at	AT5G53590	auxin-responsive family protein];
248243_at	AT5G53588	CPuORF50 (Conserved peptide upstream open reading frame 50)]
255462_at	AT4G02940	oxidoreductase, 2OG-Fe(II) oxygenase family protein
265354_at	AT2G16700	ADF5 (ACTIN DEPOLYMERIZING FACTOR 5); actin binding
264580_at	AT1G05340	similar to unknown protein [Arabidopsis thaliana] (TAIR:AT2G32210.1)
258901_at	AT3G05640	protein phosphatase 2C, putative / PP2C, putative
245127_at	AT2G47600	ATMHX (MAGNESIUM/PROTON EXCHANGER); cation:cation antiporter
253343_at	AT4G33540	metallo-beta-lactamase family protein
258970_at	AT3G10410	SCPL49 (serine carboxypeptidase-like 49); serine carboxypeptidase
253373_at	AT4G33150	LKR (SACCHAROPINE DEHYDROGENASE)
256508_at	AT1G75140	Identical to Uncharacterized membrane protein At1g75140 [Arabidopsis Thaliana] (GB:Q9FRK5;GB:Q8GY41;GB:Q9C9Q7); similar to unknown protein [Arabidopsis thaliana] (TAIR:AT1G19370.1); similar to unnamed protein product [Vitis vinifera] (GB:CAO61180.1); contains InterPro domain WD40 repeat-like (InterPro:IPR011046)
251169_at	AT3G63210	MARD1 (MEDIATOR OF ABA-REGULATED DORMANCY 1)
251019_at	AT5G02420	similar to unknown protein [Arabidopsis thaliana] (TAIR:AT1G08180.1); similar to hypothetical protein [Vitis vinifera] (GB:CAN68753.1)
248889_at	AT5G46230	similar to unknown protein [Arabidopsis thaliana] (TAIR:AT1G09310.1); similar to unnamed protein product [Vitis vinifera] (GB:CAO14438.1); contains InterPro domain Protein of unknown function DUF538 (InterPro:IPR007493)
245699_at	AT5G04250	OTU-like cysteine protease family protein
253277_at	AT4G34230	CAD5 (CINNAMYL ALCOHOL DEHYDROGENASE 5); cinnamyl-alcohol dehydrogenase
259403_at	AT1G17745	PGDH (3-PHOSPHOGLYCERATE DEHYDROGENASE); phosphoglycerate dehydrogenase
259306_at	AT3G05290	mitochondrial substrate carrier family protein
253872_at	AT4G27410	RD26 (RESPONSIVE TO DESSICATION 26); transcription factor
258092_at	AT3G14595	similar to unknown protein [Arabidopsis thaliana] (TAIR:AT1G17080.1); similar to unknown [Populus trichocarpa] (GB:ABK95219.1); contains domain PTHR10052 (PTHR10052); contains domain PTHR10052:SF2 (PTHR10052:SF2)
250483_at	AT5G10300	hydrolase, alpha/beta fold family protein
250404_at	AT5G10960	CCR4-NOT transcription complex protein, putative
260302_at	AT1G80310	sulfate transmembrane transporter
255403_at	AT4G03400	DFL2 (DWARF IN LIGHT 2)
261661_at	AT1G18360	hydrolase, alpha/beta fold family protein
253218_at	AT4G34980	SLP2 (subtilisin-like serine protease 2); subtilase
247216_at	AT5G64860	DPE1 (DISPROPORTIONATING ENZYME); 4-alpha-glucanotransferase
253473_at	AT4G32250	protein kinase family protein
264000_at	AT2G22500	mitochondrial substrate carrier family protein
249112_at	AT5G43780	APS4
258501_at	AT3G06780	glycine-rich protein
248236_at	AT5G53870	plastocyanin-like domain-containing protein
262644_at	AT1G62710	BETA-VPE (vacuolar processing enzyme beta); cysteine-type endopeptidase
246055_at	AT5G08380	ATAGAL1 (ARABIDOPSIS THALIANA ALPHA-GALACTOSIDASE 1); alpha-galactosidase
263330_at	AT2G15320	leucine-rich repeat family protein
262232_at	AT1G68600	similar to unknown protein [Arabidopsis thaliana] (TAIR:AT1G25480.1); similar to unknown protein [Arabidopsis thaliana] (TAIR:AT2G17470.1); similar to unnamed protein product [Vitis vinifera] (GB:CAO42118.1); contains InterPro domain Protein of unknown function UPF0005 (InterPro:IPR006214)
257824_at	AT3G25290	auxin-responsive family protein
248270_at	AT5G53450	ORG1 (OBP3-RESPONSIVE GENE 1); kinase
267374_at	AT2G26230	uricase / urate oxidase / nodulin 35, putative
255070_at	AT4G09020	ATISA3/ISA3 (ISOAMYLASE 3); alpha-amylase
263986_at	AT2G42790	CSY3 (CITRATE SYNTHASE 3); citrate (SI)-synthase
260986_at	AT1G53580	ETHE1/GLX2-3/GLY3 (GLYOXALASE 2-3); hydroxyacylglutathione hydrolase
245434_at	AT4G17140	pleckstrin homology (PH) domain-containing protein
247498_at	AT5G61810	mitochondrial substrate carrier family protein
249372_at	AT5G40760	G6PD6 (GLUCOSE-6-PHOSPHATE DEHYDROGENASE 6); glucose-6-phosphate dehydrogenase
246219_at	AT4G36760	ATAPP1 (aminopeptidase P1)
245352_at	AT4G15490	UGT84A3; UDP-glycosyltransferase/ sinapate 1-glucosyltransferase/ transferase, transferring glycosyl groups
250948_at	AT5G03490	UDP-glucoronosyl/UDP-glucosyl transferase family protein
267010_at	AT2G39250	SNZ (SCHNARCHZAPFEN); DNA binding / transcription factor
247835_at	AT5G57910	similar to unknown protein [Arabidopsis thaliana] (TAIR:AT4G30630.1); similar to unnamed protein product [Vitis vinifera] (GB:CAO66657.1)
245982_at	AT5G13170	nodulin MtN3 family protein
246042_at	AT5G19440	cinnamyl-alcohol dehydrogenase, putative (CAD)
260687_at	AT1G17530	ATTIM23-1 (TRANSLOCASE OF INNER MITOCHONDRIAL MEMBRANE 23); P-P-bond-hydrolysis-driven protein transmembrane transporter
259864_at	AT1G72800	nuM1-related
248466_at	AT5G50720	ATHVA22E (Arabidopsis thaliana HVA22 homologue E)
249454_at	AT5G39520	similar to unknown protein [Arabidopsis thaliana] (TAIR:AT5G39530.1); similar to unnamed protein product [Vitis vinifera] (GB:CAO15021.1)
258894_at	AT3G05650	disease resistance family protein
256150_at	AT1G55120	ATFRUCT5 (BETA-FRUCTOFURANOSIDASE 5); hydrolase, hydrolyzing O-glycosyl compounds / levanase
266142_at	AT2G39030	GCN5-related N-acetyltransferase (GNAT) family protein
253581_at	AT4G30660	hydrophobic protein, putative / low temperature and salt responsive protein, putative
263406_at	AT2G04160	AIR3 (Auxin-Induced in Root cultures 3); subtilase
246429_at	AT5G17450	heavy-metal-associated domain-containing protein / copper chaperone (CCH)-related
250527_at	AT5G08590	ASK2 (ARABIDOPSIS SERINE/THREONINE KINASE 2); kinase
266214_at	AT2G06890	transposable element gene
249910_at	AT5G22630	ADT5 (AROGENATE DEHYDRATASE 5); arogenate dehydratase/ prephenate dehydratase
246012_at	AT5G10650	zinc finger (C3HC4-type RING finger) family protein
253759_at	AT4G29010	AIM1 (ABNORMAL INFLORESCENCE MERISTEM); enoyl-CoA hydratase
260051_at	AT1G78210	hydrolase, alpha/beta fold family protein
250149_at	AT5G14700	cinnamoyl-CoA reductase-related
266292_at	AT2G29350	SAG13 (Senescence-associated gene 13); oxidoreductase
264186_at	AT1G54570	esterase/lipase/thioesterase family protein
264657_at	AT1G09100	RPT5B (26S PROTEASOME AAA-ATPASE SUBUNIT RPT5B); ATPase/ calmodulin binding
250604_at	AT5G07830	ATGUS2 (ARABIDOPSIS THALIANA GLUCURONIDASE 2); beta-glucuronidase
252400_at	AT3G48020	similar to F-box family protein-related [Arabidopsis thaliana] (TAIR:AT5G62860.1); similar to unknown [Populus trichocarpa] (GB:ABK95323.1)
257224_at	AT3G27870	haloacid dehalogenase-like hydrolase family protein
261428_at	AT1G18870	ICS2; isochorismate synthase
258102_at	AT3G23600	dienelactone hydrolase family protein
262784_at	AT1G10760	SEX1 (STARCH EXCESS 1)
262609_at	AT1G13930	similar to nodulin-related [Arabidopsis thaliana] (TAIR:AT2G03440.1); similar to hypothetical protein [Vitis vinifera] (GB:CAN63832.1)
252102_at	AT3G50970	LTI30 (LOW TEMPERATURE-INDUCED 30)
246595_at	AT5G14780	FDH (FORMATE DEHYDROGENASE); NAD binding / binding / catalytic/ cofactor binding / oxidoreductase, acting on the CH-OH group of donors, NAD or NADP as acceptor
250252_at	AT5G13750	ZIFL1 (ZINC INDUCED FACILITATOR-LIKE 1); tetracycline:hydrogen antiporter/ transporter
258507_at	AT3G06500	beta-fructofuranosidase, putative / invertase, putative / saccharase, putative / beta-fructosidase, putative
260568_at	AT2G43570	chitinase, putative
247436_at	AT5G62530	ALDH12A1 (Aldehyde dehydrogenase 12A1); 1-pyrroline-5-carboxylate dehydrogenase/ 3-chloroallyl aldehyde dehydrogenase
259971_at	AT1G76580	transcription factor
254232_at	AT4G23600	CORI3 (CORONATINE INDUCED 1, JASMONIC ACID RESPONSIVE 2); transaminase
256676_at	AT3G52180	ATPTPKIS1/DSP4/SEX4 (STARCH-EXCESS 4); polysaccharide binding / protein tyrosine/serine/threonine phosphatase
261957_at	AT1G64660	ATMGL; catalytic/ methionine gamma-lyase
247723_at	AT5G59220	protein phosphatase 2C, putative / PP2C, putative
249489_at	AT5G39090	transferase family protein
261026_at	AT1G01240	similar to unknown protein [Arabidopsis thaliana] (TAIR:AT2G46550.1); similar to unnamed protein product [Vitis vinifera] (GB:CAO48635.1)
253245_at	AT4G34590	GBF6 (ARABIDOPSIS THALIANA BASIC LEUCINE-ZIPPER 11); DNA binding / protein heterodimerization/ transcription factor]
253245_at	AT4G34588	CPuORF2 (Conserved peptide upstream open reading frame 2)
261269_at	AT1G26690	emp24/gp25L/p24 family protein
262440_at	AT1G47710	(ATSERPIN1); cysteine protease inhibitor/ serine-type endopeptidase inhibitor
259133_at	AT3G05400	sugar transporter, putative
257154_at	AT3G27210	Identical to Uncharacterized protein At3g27210 (Y-2) [Arabidopsis Thaliana] (GB:Q9LK32); similar to unknown protein [Arabidopsis thaliana] (TAIR:AT5G40860.1); similar to unnamed protein product [Vitis vinifera] (GB:CAO14583.1)
251084_at	AT5G01520	zinc finger (C3HC4-type RING finger) family protein
251400_at	AT3G60420	similar to unknown protein [Arabidopsis thaliana] (TAIR:AT3G60450.1); similar to unnamed protein product [Vitis vinifera] (GB:CAO70569.1); contains InterPro domain Phosphoglycerate mutase (InterPro:IPR013078); contains InterPro domain PRIB5 (InterPro:IPR012398)
247626_at	AT5G60300	lectin protein kinase family protein
263065_at	AT2G18170	ATMPK7 (MAP KINASE 7); MAP kinase/ kinase
266673_at	AT2G29630	thiamine biosynthesis family protein / thiC family protein
256997_at	AT3G14067	subtilase family protein
245039_at	AT2G26600	glycosyl hydrolase family 17 protein
253120_at	AT4G35790	ATPLDDELTA (Arabidopsis thaliana phospholipase D delta); phospholipase D
259570_at	AT1G20440	COR47 (cold regulated 47)
267425_at	AT2G34810	FAD-binding domain-containing protein
249204_at	AT5G42570	similar to unknown protein [Arabidopsis thaliana] (TAIR:AT1G11905.1); similar to unnamed protein product [Vitis vinifera] (GB:CAO24012.1); contains InterPro domain B-cell receptor-associated 31-like; (InterPro:IPR008417)
253994_at	AT4G26080	ABI1 (ABA INSENSITIVE 1); calcium ion binding / protein serine/threonine phosphatase
260590_at	AT1G53310	ATPPC1 (PHOSPHOENOLPYRUVATE CARBOXYLASE 1); phosphoenolpyruvate carboxylase
264968_at	AT1G67360	rubber elongation factor (REF) family protein
260415_at	AT1G69790	protein kinase, putative
259081_at	AT3G05030	NHX2 (sodium proton exchanger 2); sodium:hydrogen antiporter
259768_at	AT1G29390	COR314-TM2 (cold regulated 314 thylakoid membrane 2)
254289_at	AT4G22980	similar to catalytic/ pyridoxal phosphate binding [Arabidopsis thaliana] (TAIR:AT5G51920.1); similar to unnamed protein product [Vitis vinifera] (GB:CAO63651.1); contains domain PTHR14237 (PTHR14237)
245734_at	AT1G73480	hydrolase, alpha/beta fold family protein
255795_at	AT2G33380	RD20 (RESPONSIVE TO DESSICATION 20); calcium ion binding
259426_at	AT1G01470	LEA14 (LATE EMBRYOGENESIS ABUNDANT 14)
263297_at	AT2G15310	ATARFB1A (ADP-ribosylation factor B1A); GTP binding
258983_at	AT3G08860	alanine--glyoxylate aminotransferase, putative / beta-alanine-pyruvate aminotransferase, putative / AGT, putative
259043_at	AT3G03440	armadillo/beta-catenin repeat family protein
265577_at	AT2G20100	ethylene-responsive family protein
258452_at	AT3G22370	AOX1A (alternative oxidase 1A); alternative oxidase
260627_at	AT1G62310	transcription factor jumonji (jmjC) domain-containing protein
267181_at	AT2G37760	aldo/keto reductase family protein
245854_at	AT5G13490	AAC2 (ADP/ATP CARRIER 2); ATP:ADP antiporter/ binding
248697_at	AT5G48370	thioesterase family protein
256321_at	AT1G55020	LOX1 (Lipoxygenase 1); lipoxygenase
249806_at	AT5G23850	similar to unknown protein [Arabidopsis thaliana] (TAIR:AT3G48980.1); similar to unnamed protein product [Vitis vinifera] (GB:CAO17250.1); contains InterPro domain Protein of unknown function DUF821, CAP10-like (InterPro:IPR008539); contains InterPro domain Lipopolysaccharide-modifying protein (InterPro:IPR006598)
250096_at	AT5G17190	similar to unknown protein [Arabidopsis thaliana] (TAIR:AT3G03160.1); similar to unnamed protein product [Vitis vinifera] (GB:CAO42347.1)
255872_at	AT2G30360	CIPK11 (SOS3-INTERACTING PROTEIN 4); kinase
250722_at	AT5G06190	unknown protein
249237_at	AT5G42050	similar to unknown protein [Arabidopsis thaliana] (TAIR:AT3G27090.1); similar to unknown [Populus trichocarpa] (GB:ABK95892.1); contains InterPro domain Kelch related (InterPro:IPR013089); contains InterPro domain Development and cell death (InterPro:IPR013989)
267264_at	AT2G22970	SCPL11; serine carboxypeptidase
254670_at	AT4G18390	TCP family transcription factor, putative
260666_at	AT1G19300	GATL1/GLZ1/PARVUS (GALACTURONOSYLTRANSFERASE-LIKE 1); polygalacturonate 4-alpha-galacturonosyltransferase/ transferase, transferring glycosyl groups / transferase, transferring hexosyl groups
250351_at	AT5G12030	AT-HSP17.6A (Arabidopsis thaliana heat shock protein 17.6A)
257628_at	AT3G26290	CYP71B26 (cytochrome P450, family 71, subfamily B, polypeptide 26); oxygen binding
258880_at	AT3G06420	ATG8H (AUTOPHAGY 8H); microtubule binding
251644_at	AT3G57540	remorin family protein
258162_at	AT3G17810	dihydroorotate dehydrogenase family protein / dihydroorotate oxidase family protein
255664_at	AT4G00440	similar to unknown protein [Arabidopsis thaliana] (TAIR:AT2G45900.1); similar to unnamed protein product [Vitis vinifera] (GB:CAO39618.1); contains domain PTHR21726:SF4 (PTHR21726:SF4); contains domain PTHR21726 (PTHR21726)
247287_at	AT5G64230	similar to unknown protein [Arabidopsis thaliana] (TAIR:AT3G19920.1); similar to hypothetical protein [Trifolium pratense] (GB:BAE71289.1)
258362_at	AT3G14280	similar to hypothetical protein [Vitis vinifera] (GB:CAN62135.1)
250028_at	AT5G18130	similar to unknown protein [Arabidopsis thaliana] (TAIR:AT3G03870.2); similar to unknown [Medicago truncatula] (GB:ABK28852.1)
265414_at	AT2G16660	nodulin family protein
248487_at	AT5G51070	ERD1 (EARLY RESPONSIVE TO DEHYDRATION 1); ATP binding / ATPase
264006_at	AT2G22430	ATHB6 (ARABIDOPSIS THALIANA HOMEOBOX PROTEIN 6); transcription factor
264957_at	AT1G77000	ATSKP2;2/SKP2B (ARABIDOPSIS HOMOLOG OF HOMOLOG OF HUMAN SKP2 2); ubiquitin-protein ligase
248592_at	AT5G49280	hydroxyproline-rich glycoprotein family protein
249860_at	AT5G22860	serine carboxypeptidase S28 family protein
263073_at	AT2G17500	auxin efflux carrier family protein
246724_at	AT5G29000	myb family transcription factor
246756_at	AT5G27930	protein phosphatase 2C, putative / PP2C, putative
248330_at	AT5G52810	ornithine cyclodeaminase/mu-crystallin family protein
245094_at	AT2G40840	DPE2 (DISPROPORTIONATING ENZYME 2); 4-alpha-glucanotransferase/ heteroglycan binding
262607_at	AT1G13990	similar to unnamed protein product [Vitis vinifera] (GB:CAO68469.1)
252888_at	AT4G39210	APL3 (large subunit of AGP 3)
266229_at	AT2G28840	ankyrin repeat family protein
245904_at	AT5G11110	ATSPS2F/SPS1 (SUCROSE PHOSPHATE SYNTHASE 1); sucrose-phosphate synthase
258879_at	AT3G03270	universal stress protein (USP) family protein / early nodulin ENOD18 family protein
245483_at	AT4G16190	cysteine proteinase, putative
247937_at	AT5G57110	ACA8 (AUTOINHIBITED CA2+ -ATPASE, ISOFORM 8); calcium-transporting ATPase/ calmodulin binding
255348_at	AT4G03820	similar to unknown protein [Arabidopsis thaliana] (TAIR:AT4G22270.1); similar to unnamed protein product [Vitis vinifera] (GB:CAO23242.1)
250259_at	AT5G13800	hydrolase, alpha/beta fold family protein
258664_at	AT3G08700	UBC12 (ubiquitin-conjugating enzyme 12); ubiquitin-protein ligase
262313_at	AT1G70900	similar to unknown protein [Arabidopsis thaliana] (TAIR:AT1G23110.3); similar to unknown protein [Arabidopsis thaliana] (TAIR:AT1G23110.1); similar to unknown protein [Arabidopsis thaliana] (TAIR:AT1G23110.2); similar to hypothetical protein [Vitis vinifera] (GB:CAN77015.1)
262910_at	AT1G59710	similar to unknown protein [Arabidopsis thaliana] (TAIR:AT1G27100.1); similar to unknown [Populus trichocarpa] (GB:ABK94560.1); contains InterPro domain Protein of unknown function DUF569 (InterPro:IPR007679); contains InterPro domain Actin-crosslinking proteins (InterPro:IPR008999)
247514_at	AT5G61640	PMSR1 (PEPTIDEMETHIONINE SULFOXIDE REDUCTASE 1); peptide-methionine-(S)-S-oxide reductase
251104_at	AT5G01720	F-box family protein (FBL3)
266848_at	AT2G25950	similar to unknown protein [Arabidopsis thaliana] (TAIR:AT3G04780.1); similar to unknown [Populus trichocarpa] (GB:ABK95895.1); contains InterPro domain Protein of unknown function DUF1000 (InterPro:IPR010400)
250129_at	AT5G16450	dimethylmenaquinone methyltransferase family protein
259057_at	AT3G03310	lecithin:cholesterol acyltransferase family protein / LACT family protein
265044_at	AT1G03950	VPS2.3
257144_at	AT3G27300	G6PD5 (GLUCOSE-6-PHOSPHATE DEHYDROGENASE 5); glucose-6-phosphate dehydrogenase
264288_at	AT1G62045	similar to ankyrin repeat family protein [Arabidopsis thaliana] (TAIR:AT1G11740.1); similar to unknown [Brassica rapa] (GB:ABL97958.1); contains domain PTHR12447 (PTHR12447)
251225_at	AT3G62660	GATL7 (Galacturonosyltransferase-like 7); polygalacturonate 4-alpha-galacturonosyltransferase/ transferase, transferring glycosyl groups / transferase, transferring hexosyl groups
261107_at	AT1G63010	SPX (SYG1/Pho81/XPR1) domain-containing protein
247487_at	AT5G62150	peptidoglycan-binding LysM domain-containing protein
267538_at	AT2G41870	remorin family protein
266170_at	AT2G39050	hydroxyproline-rich glycoprotein family protein
266225_at	AT2G28900	OEP16 (OUTER ENVELOPE PROTEIN 16); P-P-bond-hydrolysis-driven protein transmembrane transporter
252515_at	AT3G46230	ATHSP17.4 (Arabidopsis thaliana heat shock protein 17.4)
260884_at	AT1G29240	similar to unknown protein [Arabidopsis thaliana] (TAIR:AT2G34170.1); similar to unnamed protein product [Vitis vinifera] (GB:CAO48048.1); contains InterPro domain Protein of unknown function DUF688 (InterPro:IPR007789)
256235_at	AT3G12490	cysteine protease inhibitor, putative / cystatin, putative
250764_at	AT5G05960	protease inhibitor/seed storage/lipid transfer protein (LTP) family protein
263517_at	AT2G21620	RD2 (RESPONSIVE TO DESSICATION 2)
246829_at	AT5G26570	PWD (PHOSPHOGLUCAN WATER DIKINASE); catalytic
253779_at	AT4G28490	HAESA (RECEPTOR-LIKE PROTEIN KINASE 5); ATP binding / kinase/ protein serine/threonine kinase
260410_at	AT1G69870	proton-dependent oligopeptide transport (POT) family protein
259705_at	AT1G77450	ANAC032 (Arabidopsis NAC domain containing protein 32); transcription factor
265059_at	AT1G52080	AR791; actin binding
247983_at	AT5G56630	phosphofructokinase family protein
255469_at	AT4G03030	kelch repeat-containing F-box family protein
255923_at	AT1G22180	SEC14 cytosolic factor family protein / phosphoglyceride transfer family protein
259418_at	AT1G02390	ATGPAT2/GPAT2 (GLYCEROL-3-PHOSPHATE ACYLTRANSFERASE 2); acyltransferase
265344_at	AT2G22660	similar to glycine-rich protein [Arabidopsis thaliana] (TAIR:AT4G37900.1); similar to unnamed protein product [Vitis vinifera] (GB:CAO44607.1); similar to unnamed protein product [Vitis vinifera] (GB:CAO17179.1); similar to unnamed protein product [Vitis vinifera] (GB:CAO38708.1); contains InterPro domain Protein of unknown function DUF1399 (InterPro:IPR009836)
259640_at	AT1G52400	BGL1 (BETA-GLUCOSIDASE HOMOLOG 1); hydrolase, hydrolyzing O-glycosyl compounds
259911_at	AT1G72680	cinnamyl-alcohol dehydrogenase, putative
255590_at	AT4G01610	cathepsin B-like cysteine protease, putative
251722_at	AT3G56200	amino acid transporter family protein
266399_at	AT2G38670	PECT1 (PHOSPHORYLETHANOLAMINE CYTIDYLYLTRANSFERASE 1); ethanolamine-phosphate cytidylyltransferase
254683_at	AT4G13800	permease-related
254580_at	AT4G19390	similar to unknown protein [Arabidopsis thaliana] (TAIR:AT5G13720.1); similar to unnamed protein product [Vitis vinifera] (GB:CAO63752.1); contains InterPro domain Uncharacterised conserved protein UCP022348 (InterPro:IPR016804); contains InterPro domain Protein of unknown function UPF0114 (InterPro:IPR005134)
262047_at	AT1G80160	lactoylglutathione lyase family protein / glyoxalase I family protein
263495_at	AT2G42530	COR15B
261203_at	AT1G12845	similar to hypothetical protein MtrDRAFT_AC149131g9v2 [Medicago truncatula] (GB:ABD32556.1)
262561_at	AT1G34340	esterase/lipase/thioesterase family protein
263157_at	AT1G54100	ALDH7B4 (ALDEHYDE DEHYDROGENASE 7B4); 3-chloroallyl aldehyde dehydrogenase
265560_at	AT2G05520	GRP-3 (GLYCINE-RICH PROTEIN 3)
247077_at	AT5G66420	similar to tm-1^GCR26 protein [Solanum lycopersicum] (GB:BAF75725.1); similar to unnamed protein product [Vitis vinifera] (GB:CAO48327.1); similar to hypothetical protein [Thellungiella halophila] (GB:ABB45848.1); contains InterPro domain Protein of unknown function UPF0261 (InterPro:IPR010647)
260327_at	AT1G63840	zinc finger (C3HC4-type RING finger) family protein
265276_at	AT2G28400	similar to unknown protein [Arabidopsis thaliana] (TAIR:AT5G60680.1); similar to unnamed protein product [Vitis vinifera] (GB:CAO21845.1); contains InterPro domain Protein of unknown function DUF584 (InterPro:IPR007608)
264701_at	AT1G70160	similar to unknown protein [Arabidopsis thaliana] (TAIR:AT5G54870.1); similar to unknown protein [Arabidopsis thaliana] (TAIR:AT4G27020.1); similar to unknown [Picea sitchensis] (GB:ABK24649.1); similar to hypothetical protein OsI_030218 [Oryza sativa (indica cultivar-group)] (GB:EAZ08986.1); similar to unnamed protein product [Vitis vinifera] (GB:CAO40967.1)
250828_at	AT5G05250	similar to unknown protein [Arabidopsis thaliana] (TAIR:AT3G56360.1); similar to unnamed protein product [Vitis vinifera] (GB:CAO41488.1)
264787_at	AT2G17840	ERD7 (EARLY-RESPONSIVE TO DEHYDRATION 7)
255301_at	AT4G04800	methionine sulfoxide reductase domain-containing protein / SeIR domain-containing protein
266327_at	AT2G46680	ATHB-7 (ARABIDOPSIS THALIANA HOMEOBOX 7); transcription factor
254858_at	AT4G12070	protein binding
265759_at	AT2G13100	glycerol-3-phosphate transporter, putative / glycerol 3-phosphate permease, putative
267168_at	AT2G37770	aldo/keto reductase family protein
247013_at	AT5G67480	BT4 (BTB AND TAZ DOMAIN PROTEIN 4); protein binding / transcription regulator
247866_at	AT5G57550	XTR3 (XYLOGLUCAN ENDOTRANSGLYCOSYLASE 3); hydrolase, acting on glycosyl bonds

## Sheet: Table S3d
table S3(d): List of probe sets/array elements and locus identifiers corresponding to genes that are downregulated both to B. cinerea inocluation and salinity stress
Array Element	Locus Identifier	Annotation
253814_at	AT4G28290	unknown protein
266988_at	AT2G39310	jacalin lectin family protein
259681_at	AT1G77760	NIA1 (NITRATE REDUCTASE 1)
258250_at	AT3G15850	FAD5 (FATTY ACID DESATURASE 5); oxidoreductase
258349_at	AT3G17609	HYH (HY5-HOMOLOG); DNA binding / transcription factor
245049_at	ATCG00050	Homologous to the bacterial ribosomal protein S16
248190_at	AT5G54130	calcium-binding EF hand family protein
249037_at	AT5G44130	FLA13 (FASCICLIN-LIKE ARABINOGALACTAN PROTEIN 13 PRECURSOR)
246330_at	AT3G43600	AAO2 (ALDEHYDE OXIDASE 2)
259172_at	AT3G03630	CS26 (cysteine synthase 26); cysteine synthase
256337_at	AT1G72060	serine-type endopeptidase inhibitor
260343_at	AT1G69200	kinase
260427_at	AT1G72430	auxin-responsive protein-related
262377_at	AT1G73110	ribulose bisphosphate carboxylase/oxygenase activase, putative / RuBisCO activase, putative
253283_at	AT4G34090	similar to unknown protein [Arabidopsis thaliana] (TAIR:AT2G23370.1); similar to unnamed protein product [Vitis vinifera] (GB:CAO47838.1)
252290_at	AT3G49140	binding
249775_at	AT5G24160	squalene monooxygenase 1,2 / squalene epoxidase 1,2 (SQP1,2)
258897_at	AT3G05730	Encodes a defensin-like (DEFL) family protein.
254608_at	AT4G18910	NIP1;2/NLM2 (NOD26-like intrinsic protein 1;2); water channel
246888_at	AT5G26270	unknown protein
251846_at	AT3G54560	HTA11; DNA binding
249337_at	AT5G41080	glycerophosphoryl diester phosphodiesterase family protein
267516_at	AT2G30520	RPT2 (ROOT PHOTOTROPISM 2); protein binding
252442_at	AT3G46940	deoxyuridine 5'-triphosphate nucleotidohydrolase family
260157_at	AT1G52930	brix domain-containing protein
264121_at	AT1G02280	TOC33 (PLASTID PROTEIN IMPORT 1); GTP binding
259860_at	AT1G80640	protein kinase family protein
267517_at	AT2G30520	RPT2 (ROOT PHOTOTROPISM 2); protein binding
255328_at	AT4G04350	EMB2369 (EMBRYO DEFECTIVE 2369); ATP binding / aminoacyl-tRNA ligase
253589_at	AT4G30825	pentatricopeptide (PPR) repeat-containing protein
266363_at	AT2G41250	haloacid dehalogenase-like hydrolase family protein
259009_at	AT3G09260	PYK10 (phosphate starvation-response 3.1); hydrolase, hydrolyzing O-glycosyl compounds
265175_at	AT1G23480	ATCSLA03 (Cellulose synthase-like A3); transferase, transferring glycosyl groups
259783_at	AT1G29510	SAUR68 (SMALL AUXIN UPREGULATED 68)
247880_at	AT5G57780	transcription regulator
265066_at	AT1G03870	FLA9
258922_at	AT3G10610	40S ribosomal protein S17 (RPS17C)
248606_at	AT5G49450	ATBZIP1 (ARABIDOPSIS THALIANA BASIC LEUCINE-ZIPPER 1); DNA binding / protein heterodimerization/ transcription factor]
248606_at	AT5G49448	CPuORF4 (Conserved peptide upstream open reading frame 4)
253806_at	AT4G28270	zinc finger (C3HC4-type RING finger) family protein
259015_at	AT3G07350	similar to unknown protein [Arabidopsis thaliana] (TAIR:AT3G25240.1); similar to unnamed protein product [Vitis vinifera] (GB:CAO38687.1); contains InterPro domain Protein of unknown function DUF506, plant (InterPro:IPR006502)
249459_at	AT5G39580	peroxidase, putative
263805_at	AT2G40400	similar to unknown protein [Arabidopsis thaliana] (TAIR:AT3G56140.1); similar to hypothetical protein [Vitis vinifera] (GB:CAN64033.1); similar to unnamed protein product [Vitis vinifera] (GB:CAO41449.1); similar to hypothetical protein OsI_004191 [Oryza sativa (indica cultivar-group)] (GB:EAY76344.1); contains InterPro domain Protein of unknown function DUF399 (InterPro:IPR007314)
266313_at	AT2G26980	CIPK3 (CBL-INTERACTING PROTEIN KINASE 3); kinase/ protein kinase
250563_at	AT5G08050	similar to unnamed protein product [Vitis vinifera] (GB:CAO62462.1); similar to unknown [Populus trichocarpa] (GB:ABK95457.1); contains InterPro domain Protein of unknown function DUF1118 (InterPro:IPR009500); contains InterPro domain Uncharacterised conserved protein UCP022207 (InterPro:IPR016801)
266247_at	AT2G27660	DC1 domain-containing protein
259579_at	AT1G28010	PGP14 (P-GLYCOPROTEIN 14); ATPase, coupled to transmembrane movement of substances
258023_at	AT3G19450	CAD4 (CINNAMYL ALCOHOL DEHYDROGENASE 4); cinnamyl-alcohol dehydrogenase
258025_at	AT3G19480	D-3-phosphoglycerate dehydrogenase, putative / 3-PGDH, putative
250099_at	AT5G17300	myb family transcription factor
250327_at	AT5G12050	similar to unnamed protein product [Vitis vinifera] (GB:CAO45643.1)
260856_at	AT1G21910	AP2 domain-containing transcription factor family protein
257714_at	AT3G27360	histone H3
254545_at	AT4G19830	immunophilin / FKBP-type peptidyl-prolyl cis-trans isomerase family protein
261404_at	AT1G18690	transferase/ transferase, transferring glycosyl groups
254609_at	AT4G18970	GDSL-motif lipase/hydrolase family protein
246004_at	AT5G20630	GLP3 (GERMIN-LIKE PROTEIN 3); manganese ion binding / metal ion binding / nutrient reservoir
246303_at	AT3G51870	mitochondrial substrate carrier family protein
248491_at	AT5G51010	rubredoxin family protein
248282_at	AT5G52900	similar to unnamed protein product [Vitis vinifera] (GB:CAO49548.1)
263264_at	AT2G38810	HTA8; DNA binding
253480_at	AT4G31840	plastocyanin-like domain-containing protein
265028_at	AT1G24530	transducin family protein / WD-40 repeat family protein
262029_at	AT1G35680	50S ribosomal protein L21, chloroplast / CL21 (RPL21)
259327_at	AT3G16460	jacalin lectin family protein
261981_at	AT1G33811	GDSL-motif lipase/hydrolase family protein
262488_at	AT1G21830	similar to unnamed protein product [Vitis vinifera] (GB:CAO61865.1)
246949_at	AT5G25140	CYP71B13 (cytochrome P450, family 71, subfamily B, polypeptide 13); oxygen binding
254384_at	AT4G21870	26.5 kDa class P-related heat shock protein (HSP26.5-P)
251807_at	AT3G55400	OVA1 (OVULE ABORTION 1); ATP binding / aminoacyl-tRNA ligase
265387_at	AT2G20670	similar to unknown protein [Arabidopsis thaliana] (TAIR:AT4G32480.1); similar to unnamed protein product [Vitis vinifera] (GB:CAO69754.1); contains InterPro domain Protein of unknown function DUF506, plant (InterPro:IPR006502)
260898_at	AT1G29070	ribosomal protein L34 family protein
254102_at	AT4G25050	ACP4 (ACYL CARRIER PROTEIN 4)
258421_at	AT3G16690	nodulin MtN3 family protein
253437_at	AT4G32460	similar to unknown protein [Arabidopsis thaliana] (TAIR:AT5G11420.1); similar to unnamed protein product [Vitis vinifera] (GB:CAO44183.1); contains InterPro domain Protein of unknown function DUF642 (InterPro:IPR006946); contains InterPro domain Galactose-binding like (InterPro:IPR008979)
253043_at	AT4G37540	LBD39 (LOB DOMAIN-CONTAINING PROTEIN 39)
264960_at	AT1G76930	ATEXT4 (EXTENSIN 4)
246932_at	AT5G25190	ethylene-responsive element-binding protein, putative
255596_at	AT4G01720	WRKY47 (WRKY DNA-binding protein 47); transcription factor
245118_at	AT2G41680	thioredoxin reductase, putative / NADPH-dependent thioredoxin reductase, putative
248688_at	AT5G48220	indole-3-glycerol phosphate synthase, putative
251759_at	AT3G55630	ATDFD (A. THALIANA DHFS-FPGS HOMOLOG D); tetrahydrofolylpolyglutamate synthase
265210_at	AT2G36620	RPL24A (RIBOSOMAL PROTEIN L24); structural constituent of ribosome
260774_at	AT1G78290	serine/threonine protein kinase, putative
247361_at	AT5G63480	similar to unknown [Populus trichocarpa] (GB:ABK95190.1)
254327_at	AT4G22490	protease inhibitor/seed storage/lipid transfer protein (LTP) family protein
263209_at	AT1G10522	similar to unnamed protein product [Vitis vinifera] (GB:CAO40945.1)
260982_at	AT1G53520	chalcone-flavanone isomerase-related
255568_at	AT4G01250	WRKY22 (WRKY DNA-binding protein 22); transcription factor
263726_at	AT2G13610	ABC transporter family protein
260770_at	AT1G49200	zinc finger (C3HC4-type RING finger) family protein
260556_at	AT2G43620	chitinase, putative
247376_at	AT5G63310	NDPK2 (NUCLEOSIDE DIPHOSPHATE KINASE 2); ATP binding / nucleoside diphosphate kinase
264920_at	AT1G60550	naphthoate synthase, putative / dihydroxynaphthoic acid synthetase, putative / DHNA synthetase, putative
263677_at	AT1G04520	33 kDa secretory protein-related
256332_at	AT1G76890	GT2; transcription factor
246966_at	AT5G24850	CRY3 (CRYPTOCHROME 3); DNA binding / DNA photolyase/ FMN binding
261135_at	AT1G19610	LCR78/PDF1.4 (Low-molecular-weight cysteine-rich 78)
247266_at	AT5G64570	XYL4 (beta-xylosidase 4); hydrolase, hydrolyzing O-glycosyl compounds
255524_at	AT4G02330	ATPMEPCRB; pectinesterase
248683_at	AT5G48490	protease inhibitor/seed storage/lipid transfer protein (LTP) family protein
261782_at	AT1G76110	high mobility group (HMG1/2) family protein / ARID/BRIGHT DNA-binding domain-containing protein
266980_at	AT2G39390	60S ribosomal protein L35 (RPL35B)
245984_at	AT5G13090	similar to unknown protein [Arabidopsis thaliana] (TAIR:AT1G24270.1); similar to unnamed protein product [Vitis vinifera] (GB:CAO68319.1); similar to hypothetical protein [Vitis vinifera] (GB:CAN73358.1)
257798_at	AT3G15950	(TSA1-LIKE); protein binding
246505_at	AT5G16250	similar to unknown protein [Arabidopsis thaliana] (TAIR:AT3G02640.1); similar to unnamed protein product [Vitis vinifera] (GB:CAO50168.1)
267357_at	AT2G40000	similar to unknown protein [Arabidopsis thaliana] (TAIR:AT3G55840.1); similar to unnamed protein product [Vitis vinifera] (GB:CAO41329.1); contains InterPro domain Hs1pro-1, C-terminal (InterPro:IPR009743); contains InterPro domain Hs1pro-1, N-terminal (InterPro:IPR009869)
247235_at	AT5G64580	AAA-type ATPase family protein
252167_at	AT3G50560	short-chain dehydrogenase/reductase (SDR) family protein
262844_at	AT1G14890	pectinesterase inhibitor
266279_at	AT2G29290	tropinone reductase, putative / tropine dehydrogenase, putative
256548_at	AT3G14770	nodulin MtN3 family protein
260603_at	AT1G55960	similar to unknown protein [Arabidopsis thaliana] (TAIR:AT3G13062.2); similar to unknown protein [Arabidopsis thaliana] (TAIR:AT3G13062.1); similar to unnamed protein product [Vitis vinifera] (GB:CAO41766.1); contains InterPro domain Lipid-binding START (InterPro:IPR002913)
257625_at	AT3G26230	CYP71B24 (cytochrome P450, family 71, subfamily B, polypeptide 24); oxygen binding
248975_at	AT5G45040	cytochrome c6 (ATC6)
258674_at	AT3G08740	elongation factor P (EF-P) family protein
248094_at	AT5G55220	trigger factor type chaperone family protein
263864_at	AT2G04530	CPZ
258472_at	AT3G06080	similar to unknown protein [Arabidopsis thaliana] (TAIR:AT5G19160.1); similar to unnamed protein product [Vitis vinifera] (GB:CAO71110.1); contains InterPro domain Protein of unknown function DUF231, plant (InterPro:IPR004253)
247584_at	AT5G60670	60S ribosomal protein L12 (RPL12C)
254783_at	AT4G12830	hydrolase, alpha/beta fold family protein
245980_at	AT5G13140	similar to unknown protein [Arabidopsis thaliana] (TAIR:AT3G26960.1); similar to unknown [Euphorbia pulcherrima] (GB:ABO43960.1); contains InterPro domain Pollen Ole e 1 allergen and extensin (InterPro:IPR006041)
249836_at	AT5G23420	HMGB6 (High mobility group B 6); transcription factor
262086_at	AT1G56050	GTP-binding protein-related
246630_at	AT1G50730	similar to unnamed protein product [Vitis vinifera] (GB:CAO38919.1); contains domain PTHR13673 (PTHR13673)
251982_at	AT3G53190	pectate lyase family protein
265203_at	AT2G36630	similar to unknown protein [Arabidopsis thaliana] (TAIR:AT2G25737.1); similar to unnamed protein product [Vitis vinifera] (GB:CAO16008.1); contains InterPro domain Protein of unknown function DUF81; (InterPro:IPR002781)
257547_at	AT3G13000	transcription factor
258338_at	AT3G16150	L-asparaginase, putative / L-asparagine amidohydrolase, putative
253973_at	AT4G26555	immunophilin / FKBP-type peptidyl-prolyl cis-trans isomerase family protein
266832_at	AT2G30040	MAPKKK14 (Mitogen-activated protein kinase kinase kinase 14); kinase
261068_at	AT1G07450	tropinone reductase, putative / tropine dehydrogenase, putative
254893_at	AT4G11830	PLDGAMMA2; phospholipase D
251665_at	AT3G57040	ARR9 (RESPONSE REACTOR 4); transcription regulator
266570_at	AT2G24090	ribosomal protein L35 family protein
260542_at	AT2G43560	immunophilin / FKBP-type peptidyl-prolyl cis-trans isomerase family protein
251031_at	AT5G02120	OHP (ONE HELIX PROTEIN)
252511_at	AT3G46280	protein kinase-related
247362_at	AT5G63140	ATPAP29/PAP29 (purple acid phosphatase 29); acid phosphatase/ protein serine/threonine phosphatase
249923_at	AT5G19120	aspartic-type endopeptidase/ pepsin A
264069_at	AT2G28000	CPN60A (chloroplast / 60 kDa chaperonin alpha subunit); ATP binding / protein binding / unfolded protein binding
250413_at	AT5G11160	APT5 (ADENINE PHOSPHORIBOSYLTRANSFERASE 5); adenine phosphoribosyltransferase
250777_at	AT5G05440	similar to unknown protein [Arabidopsis thaliana] (TAIR:AT2G38310.1); similar to unnamed protein product [Vitis vinifera] (GB:CAO48777.1); contains InterPro domain Bet v I allergen; (InterPro:IPR000916); contains InterPro domain Streptomyces cyclase/dehydrase (InterPro:IPR005031)
260914_at	AT1G02640	BXL2 (BETA-XYLOSIDASE 2); hydrolase, hydrolyzing O-glycosyl compounds
257506_at	AT1G29440	auxin-responsive family protein
258419_at	AT3G16670	similar to unknown protein [Arabidopsis thaliana] (TAIR:AT3G16660.1); similar to unnamed protein product [Vitis vinifera] (GB:CAO44793.1)
253805_at	AT4G28260	similar to unnamed protein product [Vitis vinifera] (GB:CAO69726.1)
266782_at	AT2G29120	ATGLR2.7 (Arabidopsis thaliana glutamate receptor 2.7)
250073_at	AT5G17170	ENH1 (ENHANCER OF SOS3-1); metal ion binding
264238_at	AT1G54740	similar to structural constituent of ribosome [Arabidopsis thaliana] (TAIR:AT1G22110.1); similar to unknown [Populus trichocarpa x Populus deltoides] (GB:ABK96485.1)
256891_at	AT3G19030	similar to unknown protein [Arabidopsis thaliana] (TAIR:AT1G49500.1)
261931_at	AT1G22430	alcohol dehydrogenase, putative
252011_at	AT3G52720	carbonic anhydrase family protein
262693_at	AT1G62780	similar to hypothetical protein [Vitis vinifera] (GB:CAN83165.1)
258764_at	AT3G10720	pectinesterase, putative
258497_at	AT3G02380	COL2 (CONSTANS-LIKE 2); transcription factor/ zinc ion binding
250007_at	AT5G18670	BMY3 (BETA-AMYLASE 9); beta-amylase
254810_at	AT4G12390	PME1; pectinesterase inhibitor
260815_at	AT1G06950	ATTIC110/TIC110 (TRANSLOCON AT THE INNER ENVELOPE MEMBRANE OF CHLOROPLASTS 110)
254805_at	AT4G12480	pEARLI 1; lipid binding
249900_at	AT5G22640	EMB1211 (EMBRYO DEFECTIVE 1211)
256894_at	AT3G21870	CYCP2;1 (cyclin p2;1); cyclin-dependent protein kinase
253579_at	AT4G30610	BRS1 (BRI1 SUPPRESSOR 1)
258521_at	AT3G06680	60S ribosomal protein L29 (RPL29B)
247218_at	AT5G65010	ASN2 (ASPARAGINE SYNTHETASE 2); asparagine synthase (glutamine-hydrolyzing)
248684_at	AT5G48485	DIR1 (DEFECTIVE IN INDUCED RESISTANCE 1); lipid binding
266899_at	AT2G34620	mitochondrial transcription termination factor-related / mTERF-related
250832_at	AT5G04950	nicotianamine synthase, putative
245757_at	AT1G35140	PHI-1 (PHOSPHATE-INDUCED 1)
248703_at	AT5G48430	aspartic-type endopeptidase/ pepsin A
256914_at	AT3G23880	F-box family protein
263585_at	AT2G25210	60S ribosomal protein L39 (RPL39A)
246411_at	AT1G57770	amine oxidase family
255236_at	AT4G05520	calcium-binding EF hand family protein
263064_at	AT2G18162	CPuORF1 (Conserved peptide upstream open reading frame 1)]
263064_at	AT2G18160	ATBZIP2/GBF5 (G-BOX BINDING FACTOR 5); DNA binding / protein heterodimerization/ transcription factor]
256025_at	AT1G58370	RXF12; hydrolase, hydrolyzing O-glycosyl compounds
264201_at	AT1G22630	heat shock protein binding / unfolded protein binding
247447_at	AT5G62730	proton-dependent oligopeptide transport (POT) family protein
248646_at	AT5G49100	similar to unknown protein [Arabidopsis thaliana] (TAIR:AT3G06868.1); similar to unnamed protein product [Vitis vinifera] (GB:CAO44794.1)
256678_at	AT3G52380	CP33 (PIGMENT DEFECTIVE 322); RNA binding
248377_at	AT5G51720	similar to Os07g0467200 [Oryza sativa (japonica cultivar-group)] (GB:NP_001059590.1); similar to hypothetical protein OsI_025030 [Oryza sativa (indica cultivar-group)] (GB:EAZ03798.1); contains domain PTHR13680 (PTHR13680); contains domain PTHR13680:SF1 (PTHR13680:SF1)
246999_at	AT5G67440	phototropic-responsive NPH3 family protein
248191_at	AT5G54130	calcium-binding EF hand family protein
266364_at	AT2G41230	unknown protein
263019_at	AT1G23870	ATTPS9 (Arabidopsis thaliana trehalose-phosphatase/synthase 9); transferase, transferring glycosyl groups / trehalose-phosphatase
258480_at	AT3G02640	similar to unknown protein [Arabidopsis thaliana] (TAIR:AT5G16250.1); similar to unknown [Populus trichocarpa] (GB:ABK93711.1)
245362_at	AT4G17460	HAT1 (homeobox-leucine zipper protein 1); DNA binding / transcription factor
256887_at	AT3G15150	similar to unnamed protein product [Vitis vinifera] (GB:CAO39331.1); contains domain PTHR21330 (PTHR21330); contains domain SSF57850 (SSF57850); contains domain PTHR21330:SF1 (PTHR21330:SF1)
251935_at	AT3G54090	pfkB-type carbohydrate kinase family protein
266916_at	AT2G45860	unknown protein
249645_at	AT5G36910	THI2.2 (THIONIN 2.2); toxin receptor binding
264561_at	AT1G55810	uracil phosphoribosyltransferase, putative / UMP pyrophosphorylase, putative / UPRTase, putative
250484_at	AT5G10240	ASN3 (ASPARAGINE SYNTHETASE 3); asparagine synthase (glutamine-hydrolyzing)
253758_at	AT4G29060	EMB2726 (EMBRYO DEFECTIVE 2726); translation elongation factor
263840_at	AT2G36885	similar to unnamed protein product [Vitis vinifera] (GB:CAO63025.1)
246142_at	AT5G19970	similar to unnamed protein product [Vitis vinifera] (GB:CAO65601.1)
266957_at	AT2G34640	PTAC12 (PLASTID TRANSCRIPTIONALLY ACTIVE12)
251869_at	AT3G54500	similar to dentin sialophosphoprotein-related [Arabidopsis thaliana] (TAIR:AT5G64170.1); similar to dentin sialophosphoprotein-related [Arabidopsis thaliana] (TAIR:AT5G64170.2); similar to conserved hypothetical protein [Medicago truncatula] (GB:ABD28297.1)
252193_at	AT3G50060	MYB77; DNA binding / transcription factor
251017_at	AT5G02760	protein phosphatase 2C family protein / PP2C family protein
247214_at	AT5G64850	similar to unknown protein [Arabidopsis thaliana] (TAIR:AT5G09960.1); similar to 80C09_15 [Brassica rapa subsp. pekinensis] (GB:AAZ41826.1)
253951_at	AT4G26860	alanine racemase family protein
265722_at	AT2G40100	LHCB4.3 (LIGHT HARVESTING COMPLEX PSII); chlorophyll binding
254818_at	AT4G12470	protease inhibitor/seed storage/lipid transfer protein (LTP) family protein
265076_at	AT1G55490	CPN60B (CHAPERONIN 60 BETA); ATP binding / protein binding / unfolded protein binding
254502_at	AT4G20130	PTAC14 (PLASTID TRANSCRIPTIONALLY ACTIVE14)
260070_at	AT1G73830	BEE3 (BR ENHANCED EXPRESSION 3); DNA binding / transcription factor
263632_at	AT2G04795	similar to unknown protein [Arabidopsis thaliana] (TAIR:AT5G35732.1); similar to unnamed protein product [Vitis vinifera] (GB:CAO24128.1)
255016_at	AT4G10120	ATSPS4F; sucrose-phosphate synthase/ transferase, transferring glycosyl groups
247815_at	AT5G58420	40S ribosomal protein S4 (RPS4D)
263674_at	AT2G04790	similar to unnamed protein product [Vitis vinifera] (GB:CAO23994.1)
251870_at	AT3G54510	early-responsive to dehydration protein-related / ERD protein-related
266693_at	AT2G19800	MIOX2 (MYO-INOSITOL OXYGENASE 2)

## Sheet: Table S3e
table S3(e): List of probe sets/array elements and locus identifiers corresponding to genes that are upregulated both to B. cinerea inocluation and osmotic stress
Array Element	Locus Identifier	Annotation
263472_at	AT2G31955	CNX2 (COFACTOR OF NITRATE REDUCTASE AND XANTHINE DEHYDROGENASE 2); catalytic
258610_at	AT3G02875	ILR1 (IAA-LEUCINE RESISTANT 1); metallopeptidase
248132_at	AT5G54840	GTP-binding family protein
259137_at	AT3G10300	calcium-binding EF hand family protein
253114_at	AT4G35860	ATGB2/ATRAB2C/ATRABB1B (GTP-BINDING 2); GTP binding
259441_at	AT1G02300	cathepsin B-like cysteine protease, putative
257038_at	AT3G19260	LAG1 HOMOLOG 2 (LONGEVITY ASSURANCE GENE1 HOMOLOG 2)
250793_at	AT5G05600	oxidoreductase, 2OG-Fe(II) oxygenase family protein
263829_at	AT2G40435	transcription regulator
247632_at	AT5G60460	sec61beta family protein
261749_at	AT1G76180	ERD14 (EARLY RESPONSE TO DEHYDRATION 14)
247992_at	AT5G56520	similar to unknown protein [Arabidopsis thaliana] (TAIR:AT1G55365.1)
266590_at	AT2G46240	BAG6 (ARABIDOPSIS THALIANA BCL-2-ASSOCIATED ATHANOGENE 6); calmodulin binding / protein binding
264514_at	AT1G09500	cinnamyl-alcohol dehydrogenase family / CAD family
267546_at	AT2G32680	disease resistance family protein
251659_at	AT3G57090	BIGYIN; binding
258201_at	AT3G13910	similar to unknown protein [Arabidopsis thaliana] (TAIR:AT2G19460.1); similar to unknown [Populus trichocarpa] (GB:ABK95751.1)
266181_at	AT2G02390	ATGSTZ1 (GLUTATHIONE S-TRANSFERASE 18); glutathione transferase
259884_at	AT1G76390	armadillo/beta-catenin repeat family protein / U-box domain-containing protein
247863_at	AT5G57900	SKIP1 (SKP1 INTERACTING PARTNER 1)
265481_at	AT2G15960	unknown protein
254560_at	AT4G19110;AT4G19112	[AT4G19110, protein kinase, putative];[AT4G19112, CPuORF25 (Conserved peptide upstream open reading frame 25)]
252173_at	AT3G50650	scarecrow-like transcription factor 7 (SCL7)
245885_at	AT5G09440	phosphate-responsive protein, putative
250956_at	AT5G03210	unknown protein
252136_at	AT3G50770	calmodulin-related protein, putative
250445_at	AT5G10760	aspartyl protease family protein
251790_at	AT3G55470	C2 domain-containing protein
248896_at	AT5G46350	WRKY8 (WRKY DNA-binding protein 8); transcription factor
260943_at	AT1G45145	ATTRX5 (thioredoxin H-type 5); thiol-disulfide exchange intermediate
258682_at	AT3G08720	ATPK19 (ARABIDOPSIS THALIANA PROTEIN KINASE 19); kinase
251191_at	AT3G62590	lipase class 3 family protein
247043_at	AT5G66880	SNRK2-3/SNRK2.3/SRK2I (SNF1-RELATED PROTEIN KINASE 2.3); kinase/ protein kinase
248581_at	AT5G49900	catalytic
254190_at	AT4G23885	similar to unknown protein [Arabidopsis thaliana] (TAIR:AT5G24165.1); similar to unnamed protein product [Vitis vinifera] (GB:CAO69543.1)
251769_at	AT3G55950	protein kinase family protein
256092_at	AT1G20696	HMGB3 (HIGH MOBILITY GROUP B 3); transcription factor
255980_at	AT1G33970	avirulence-responsive protein, putative / avirulence induced gene protein, putative / AIG protein, putative
253303_at	AT4G33780	similar to unknown protein [Arabidopsis thaliana] (TAIR:AT1G69935.1); similar to unnamed protein product [Vitis vinifera] (GB:CAO49867.1)
256765_at	AT3G22200	POP2 (POLLEN-PISTIL INCOMPATIBILITY 2); 4-aminobutyrate transaminase
257053_at	AT3G15210	ATERF-4/ATERF4/ERF4/RAP2.5 (ETHYLENE RESPONSIVE ELEMENT BINDING FACTOR 4); DNA binding / protein binding / transcription factor/ transcription repressor
248879_at	AT5G46180	delta-OAT (ornithine- delta-aminotransferase); ornithine-oxo-acid transaminase
265457_at	AT2G46550	similar to unknown protein [Arabidopsis thaliana] (TAIR:AT1G01240.3); similar to unknown protein [Arabidopsis thaliana] (TAIR:AT1G01240.1); similar to unknown protein [Arabidopsis thaliana] (TAIR:AT1G01240.2); similar to unnamed protein product [Vitis vinifera] (GB:CAO14395.1)
262888_at	AT1G14790	RDR1 (RNA-DEPENDENT RNA POLYMERASE 1); RNA-directed RNA polymerase/ nucleic acid binding
262482_at	AT1G17020	SRG1 (SENESCENCE-RELATED GENE 1); oxidoreductase, acting on paired donors, with incorporation or reduction of molecular oxygen, 2-oxoglutarate as one donor, and incorporation of one atom each of oxygen into both donors
264652_at	AT1G08920	sugar transporter, putative
254335_at	AT4G22260	IM (IMMUTANS)
265333_at	AT2G18350	ATHB24 (ARABIDOPSIS THALIANA HOMEOBOX PROTEIN 24); DNA binding / transcription factor
261020_at	AT1G26390	FAD-binding domain-containing protein
256789_at	AT3G13672	seven in absentia (SINA) family protein
266983_at	AT2G39400	hydrolase, alpha/beta fold family protein
256529_at	AT1G33260	protein kinase family protein
254791_at	AT4G12910	SCPL20 (serine carboxypeptidase-like 20); serine carboxypeptidase
254445_at	AT4G20930	3-hydroxyisobutyrate dehydrogenase, putative
251743_at	AT3G55890	yippee family protein
256061_at	AT1G07040	similar to unknown protein [Arabidopsis thaliana] (TAIR:AT1G27030.1); similar to unnamed protein product [Vitis vinifera] (GB:CAO41035.1)
267084_at	AT2G41180	sigA-binding protein-related
260350_at	AT1G69410	eukaryotic translation initiation factor 5A, putative / eIF-5A, putative
254215_at	AT4G23700	ATCHX17 (CATION/H+ EXCHANGER 17); monovalent cation:proton antiporter
251625_at	AT3G57260	BGL2 (PATHOGENESIS-RELATED PROTEIN 2); glucan 1,3-beta-glucosidase/ hydrolase, hydrolyzing O-glycosyl compounds
257832_at	AT3G26740	CCL (CCR-LIKE)
260005_at	AT1G67920	similar to unknown protein [Arabidopsis thaliana] (TAIR:AT1G24600.1)
258809_at	AT3G04070	ANAC047 (Arabidopsis NAC domain containing protein 47); transcription factor
255479_at	AT4G02380	SAG21 (SENESCENCE-ASSOCIATED GENE 21)
263478_at	AT2G31880	leucine-rich repeat transmembrane protein kinase, putative
267496_at	AT2G30550	lipase class 3 family protein
253722_at	AT4G29190	zinc finger (CCCH-type) family protein
248310_at	AT5G52550;AT5G52552	[AT5G52550, similar to unknown protein [Arabidopsis thaliana] (TAIR:AT4G25670.1); similar to hypothetical protein [Vitis vinifera] (GB:CAN66701.1)];[AT5G52552, CPuORF14 (Conserved peptide upstream open reading frame 14)]
264783_at	AT1G08650	PPCK1 (PHOSPHOENOLPYRUVATE CARBOXYLASE KINASE); kinase
253819_at	AT4G28350	lectin protein kinase family protein
265480_at	AT2G15970	COR413-PM1 (cold regulated 413 plasma membrane 1)
255259_at	AT4G05020	NDB2 (NAD(P)H DEHYDROGENASE B2); disulfide oxidoreductase
250094_at	AT5G17380	pyruvate decarboxylase family protein
254144_at	AT4G24690	ubiquitin-associated (UBA)/TS-N domain-containing protein / octicosapeptide/Phox/Bemp1 (PB1) domain-containing protein
260007_at	AT1G67870	glycine-rich protein
255148_at	AT4G08470	MAPKKK10 (Mitogen-activated protein kinase kinase kinase 10); kinase
257279_at	AT3G14430	similar to unnamed protein product [Vitis vinifera] (GB:CAO60894.1)
262930_at	AT1G65690	harpin-induced protein-related / HIN1-related / harpin-responsive protein-related
267545_at	AT2G32690	pseudogene, glycine-rich protein
253672_at	AT4G29820	ATCFIM-25/CFIM-25 (ARABIDOPSIS HOMOLOG OF CFIM-25)
248243_at	AT5G53590;AT5G53588	[AT5G53590, auxin-responsive family protein];[AT5G53588, CPuORF50 (Conserved peptide upstream open reading frame 50)]
261021_at	AT1G26380	FAD-binding domain-containing protein
265354_at	AT2G16700	ADF5 (ACTIN DEPOLYMERIZING FACTOR 5); actin binding
264580_at	AT1G05340	similar to unknown protein [Arabidopsis thaliana] (TAIR:AT2G32210.1)
258901_at	AT3G05640	protein phosphatase 2C, putative / PP2C, putative
245127_at	AT2G47600	ATMHX (MAGNESIUM/PROTON EXCHANGER); cation:cation antiporter
266156_at	AT2G28110	FRA8 (FRAGILE FIBER8); transferase
249746_at	AT5G24590	ANAC091/TIP (TCV-INTERACTING PROTEIN); transcription coactivator/ transcription factor
258207_at	AT3G14050	RSH2 (RELA-SPOT HOMOLOG); catalytic
253000_at	AT4G38360	similar to unknown protein [Arabidopsis thaliana] (TAIR:AT1G77220.1); similar to unnamed protein product [Vitis vinifera] (GB:CAO47512.1); contains InterPro domain Protein of unknown function DUF300 (InterPro:IPR005178)
252591_at	AT3G45600	TET3 (TETRASPANIN3)
252587_at	AT3G45620	transducin family protein / WD-40 repeat family protein
259769_at	AT1G29400	AML5 (ARABIDOPSIS MEI2-LIKE PROTEIN 5); RNA binding
247545_at	AT5G61530	small G protein family protein / RhoGAP family protein
249527_at	AT5G38710	proline oxidase, putative / osmotic stress-responsive proline dehydrogenase, putative
251221_at	AT3G62550	universal stress protein (USP) family protein
266081_at	AT2G37840	protein kinase family protein
266000_at	AT2G24180	CYP71B6 (CYTOCHROME P450 71B6); oxygen binding
253277_at	AT4G34230	CAD5 (CINNAMYL ALCOHOL DEHYDROGENASE 5); cinnamyl-alcohol dehydrogenase
265510_at	AT2G05630	ATG8D (autophagy gene 8-related); microtubule binding
253053_at	AT4G37470	hydrolase, alpha/beta fold family protein
246631_at	AT1G50740	similar to unknown protein [Arabidopsis thaliana] (TAIR:AT3G20510.1); similar to unnamed protein product [Vitis vinifera] (GB:CAO38976.1); contains InterPro domain Protein of unknown function UPF0136, Transmembrane; (InterPro:IPR005349)
253872_at	AT4G27410	RD26 (RESPONSIVE TO DESSICATION 26); transcription factor
250483_at	AT5G10300	hydrolase, alpha/beta fold family protein
260302_at	AT1G80310	sulfate transmembrane transporter
257635_at	AT3G26280	CYP71B4 (cytochrome P450, family 71, subfamily B, polypeptide 4); oxygen binding
259559_at	AT1G21240	WAK3 (WALL ASSOCIATED KINASE 3); kinase/ protein serine/threonine kinase
245136_at	AT2G45210	auxin-responsive protein-related
253473_at	AT4G32250	protein kinase family protein
251187_at	AT3G62770	AtATG18a (Arabidopsis thaliana homolog of yeast autophagy 18 (ATG18) a)
258501_at	AT3G06780	glycine-rich protein
248236_at	AT5G53870	plastocyanin-like domain-containing protein
262644_at	AT1G62710	BETA-VPE (vacuolar processing enzyme beta); cysteine-type endopeptidase
264019_at	AT2G21130	peptidyl-prolyl cis-trans isomerase / cyclophilin (CYP2) / rotamase
247356_at	AT5G63800	BGAL6/MUM2 (MUCILAGE-MODIFIED 2); beta-galactosidase
262232_at	AT1G68600	similar to unknown protein [Arabidopsis thaliana] (TAIR:AT1G25480.1); similar to unknown protein [Arabidopsis thaliana] (TAIR:AT2G17470.1); similar to unnamed protein product [Vitis vinifera] (GB:CAO42118.1); contains InterPro domain Protein of unknown function UPF0005 (InterPro:IPR006214)
257824_at	AT3G25290	auxin-responsive family protein
248270_at	AT5G53450	ORG1 (OBP3-RESPONSIVE GENE 1); kinase
264987_at	AT1G27030	similar to unknown protein [Arabidopsis thaliana] (TAIR:AT1G27020.1); similar to unknown protein [Oryza sativa (japonica cultivar-group)] (GB:AAN05517.1); similar to Os10g0463800 [Oryza sativa (japonica cultivar-group)] (GB:NP_001064789.1)
261221_at	AT1G19960	similar to transmembrane receptor [Arabidopsis thaliana] (TAIR:AT2G32140.1)
267374_at	AT2G26230	uricase / urate oxidase / nodulin 35, putative
264938_at	AT1G60610	protein binding / zinc ion binding
255070_at	AT4G09020	ATISA3/ISA3 (ISOAMYLASE 3); alpha-amylase
255475_at	no_match	no_match
263986_at	AT2G42790	CSY3 (CITRATE SYNTHASE 3); citrate (SI)-synthase
260986_at	AT1G53580	ETHE1/GLX2-3/GLY3 (GLYOXALASE 2-3); hydroxyacylglutathione hydrolase
248701_at	AT5G48410	ATGLR1.3 (Arabidopsis thaliana glutamate receptor 1.3)
247653_at	AT5G59950	RNA and export factor-binding protein, putative
249145_at	AT5G43280	ATDCI1 (DELTA(3,5),DELTA(2,4)-DIENOYL-COA ISOMERASE 1); delta3,5-delta2,4-dienoyl-CoA isomerase/ enoyl-CoA hydratase
249372_at	AT5G40760	G6PD6 (GLUCOSE-6-PHOSPHATE DEHYDROGENASE 6); glucose-6-phosphate dehydrogenase
256294_at	AT1G69450	similar to HYP1 (HYPOTHETICAL PROTEIN 1) [Arabidopsis thaliana] (TAIR:AT3G01100.1); similar to unnamed protein product [Vitis vinifera] (GB:CAO64743.1); similar to unnamed protein product [Vitis vinifera] (GB:CAO15025.1); similar to Protein of unknown function DUF221 [Medicago truncatula] (GB:ABN08272.1); contains InterPro domain Protein of unknown function DUF221; (InterPro:IPR003864)
264645_at	AT1G08940	phosphoglycerate/bisphosphoglycerate mutase family protein
254592_at	AT4G18880	AT-HSFA4A (Arabidopsis thaliana heat shock transcription factor A4A); DNA binding / transcription factor
245352_at	AT4G15490	UGT84A3; UDP-glycosyltransferase/ sinapate 1-glucosyltransferase/ transferase, transferring glycosyl groups
246293_at	AT3G56710	SIB1 (SIGMA FACTOR BINDING PROTEIN 1); binding
267010_at	AT2G39250	SNZ (SCHNARCHZAPFEN); DNA binding / transcription factor
263931_at	AT2G36220	similar to unknown protein [Arabidopsis thaliana] (TAIR:AT3G52710.1); similar to unnamed protein product [Vitis vinifera] (GB:CAO15901.1)
250781_at	AT5G05410	DREB2A (DRE-BINDING PROTEIN 2A); DNA binding / transcription activator/ transcription factor
245982_at	AT5G13170	nodulin MtN3 family protein
261083_at	AT1G07310	C2 domain-containing protein
260687_at	AT1G17530	ATTIM23-1 (TRANSLOCASE OF INNER MITOCHONDRIAL MEMBRANE 23); P-P-bond-hydrolysis-driven protein transmembrane transporter
248466_at	AT5G50720	ATHVA22E (Arabidopsis thaliana HVA22 homologue E)
263128_at	AT1G78600	zinc finger (B-box type) family protein
262870_at	AT1G64710	alcohol dehydrogenase, putative
262514_at	AT1G34190	ANAC017 (Arabidopsis NAC domain containing protein 17); transcription factor
258894_at	AT3G05650	disease resistance family protein
263406_at	AT2G04160	AIR3 (Auxin-Induced in Root cultures 3); subtilase
254500_at	AT4G20110	vacuolar sorting receptor, putative
254543_at	AT4G19810	glycosyl hydrolase family 18 protein
259925_at	AT1G75040	PR5 (PATHOGENESIS-RELATED GENE 5)
250527_at	AT5G08590	ASK2 (ARABIDOPSIS SERINE/THREONINE KINASE 2); kinase
246012_at	AT5G10650	zinc finger (C3HC4-type RING finger) family protein
255360_at	AT4G03960	tyrosine specific protein phosphatase family protein
248934_at	AT5G46080	protein kinase family protein
253759_at	AT4G29010	AIM1 (ABNORMAL INFLORESCENCE MERISTEM); enoyl-CoA hydratase
264186_at	AT1G54570	esterase/lipase/thioesterase family protein
265426_at	AT2G20740	similar to unknown protein [Arabidopsis thaliana] (TAIR:AT2G20230.1); similar to unnamed protein product [Vitis vinifera] (GB:CAO23953.1)
262188_at	AT1G77810	galactosyltransferase family protein
250604_at	AT5G07830	ATGUS2 (ARABIDOPSIS THALIANA GLUCURONIDASE 2); beta-glucuronidase
252400_at	AT3G48020	similar to F-box family protein-related [Arabidopsis thaliana] (TAIR:AT5G62860.1); similar to unknown [Populus trichocarpa] (GB:ABK95323.1)
261428_at	AT1G18870	ICS2; isochorismate synthase
257805_at	AT3G18830	ATPLT5 (POLYOL TRANSPORTER 5); D-ribose transmembrane transporter/ D-xylose transmembrane transporter/ carbohydrate transmembrane transporter/ galactose transmembrane transporter/ glucose transmembrane transporter/ glycerol transmembrane transporter/ hydr
246870_at	AT5G26030	FC1 (FERROCHELATASE 1); ferrochelatase
246343_at	AT3G56720	similar to unnamed protein product [Vitis vinifera] (GB:CAO63033.1)
251894_at	AT3G54380	SAC3/GANP family protein
262296_at	AT1G27630	CYCT1;3; cyclin-dependent protein kinase
262609_at	AT1G13930	similar to nodulin-related [Arabidopsis thaliana] (TAIR:AT2G03440.1); similar to hypothetical protein [Vitis vinifera] (GB:CAN63832.1)
250032_at	AT5G18170	GDH1 (GLUTAMATE DEHYDROGENASE 1); oxidoreductase
249221_at	AT5G42440	protein kinase family protein
250252_at	AT5G13750	ZIFL1 (ZINC INDUCED FACILITATOR-LIKE 1); tetracycline:hydrogen antiporter/ transporter
257444_at	AT2G12550	ubiquitin-associated (UBA)/TS-N domain-containing protein
256221_at	AT1G56300	DNAJ heat shock N-terminal domain-containing protein
260568_at	AT2G43570	chitinase, putative
262700_at	AT1G76020	similar to unknown protein [Arabidopsis thaliana] (TAIR:AT1G20225.1); similar to unknown [Solanum tuberosum] (GB:ABB55396.1); contains InterPro domain Thioredoxin-like fold (InterPro:IPR012336); contains InterPro domain Thioredoxin fold (InterPro:IPR012335)
248289_at	AT5G52880	F-box family protein
245641_at	AT1G25370	similar to unknown protein [Arabidopsis thaliana] (TAIR:AT1G68340.1); similar to unnamed protein product [Vitis vinifera] (GB:CAO68084.1); contains InterPro domain Protein of unknown function DUF1639 (InterPro:IPR012438)
258921_at	AT3G10500	ANAC053 (Arabidopsis NAC domain containing protein 53); transcription factor
259445_at	AT1G02400	ATGA2OX6/DTA1 (GIBBERELLIN 2-OXIDASE 6); gibberellin 2-beta-dioxygenase
254624_at	AT4G18580	unknown protein
264524_at	AT1G10070	ATBCAT-2; branched-chain-amino-acid transaminase/ catalytic
261026_at	AT1G01240	similar to unknown protein [Arabidopsis thaliana] (TAIR:AT2G46550.1); similar to unnamed protein product [Vitis vinifera] (GB:CAO48635.1)
250287_at	AT5G13330	RAP2.6L (related to AP2 6L); DNA binding / transcription factor
266923_at	AT2G45980	similar to unknown protein [Arabidopsis thaliana] (TAIR:AT4G00355.2); similar to unknown protein [Arabidopsis thaliana] (TAIR:AT4G00355.3); similar to unknown protein [Arabidopsis thaliana] (TAIR:AT4G00355.1); similar to unknown [Populus trichocarpa] (GB:ABK94390.1)
253245_at	AT4G34590;AT4G34588	[AT4G34590, GBF6 (ARABIDOPSIS THALIANA BASIC LEUCINE-ZIPPER 11); DNA binding / protein heterodimerization/ transcription factor];[AT4G34588, CPuORF2 (Conserved peptide upstream open reading frame 2)]
261269_at	AT1G26690	emp24/gp25L/p24 family protein
260141_at	AT1G66350	RGL1 (RGA-LIKE 1); transcription factor
245393_at	AT4G16260	glycosyl hydrolase family 17 protein
266572_at	AT2G23840	HNH endonuclease domain-containing protein
259133_at	AT3G05400	sugar transporter, putative
262592_at	AT1G15400	similar to unknown protein [Arabidopsis thaliana] (TAIR:AT1G80180.1); similar to hypothetical protein MtrDRAFT_AC148340g12v2 [Medicago truncatula] (GB:ABD28396.1)
263412_at	AT2G28720	histone H2B, putative
257154_at	AT3G27210	Identical to Uncharacterized protein At3g27210 (Y-2) [Arabidopsis Thaliana] (GB:Q9LK32); similar to unknown protein [Arabidopsis thaliana] (TAIR:AT5G40860.1); similar to unnamed protein product [Vitis vinifera] (GB:CAO14583.1)
251400_at	AT3G60420	similar to unknown protein [Arabidopsis thaliana] (TAIR:AT3G60450.1); similar to unnamed protein product [Vitis vinifera] (GB:CAO70569.1); contains InterPro domain Phosphoglycerate mutase (InterPro:IPR013078); contains InterPro domain PRIB5 (InterPro:IPR012398)
255525_at	AT4G02340	epoxide hydrolase, putative
246272_at	AT4G37150	esterase, putative
263065_at	AT2G18170	ATMPK7 (MAP KINASE 7); MAP kinase/ kinase
254234_at	AT4G23680	major latex protein-related / MLP-related
266673_at	AT2G29630	thiamine biosynthesis family protein / thiC family protein
266267_at	AT2G29460	ATGSTU4 (GLUTATHIONE S-TRANSFERASE 22); glutathione transferase
256997_at	AT3G14067	subtilase family protein
264516_at	AT1G10090	similar to RXW8 [Arabidopsis thaliana] (TAIR:AT1G58520.1); similar to hypothetical protein OsI_012954 [Oryza sativa (indica cultivar-group)] (GB:EAY91721.1); similar to hypothetical protein OsJ_011922 [Oryza sativa (japonica cultivar-group)] (GB:EAZ28439.1); similar to unnamed protein product [Vitis vinifera] (GB:CAO61522.1); contains InterPro domain Protein of unknown function DUF221; (InterPro:…
250385_at	AT5G11520	ASP3 (ASPARTATE AMINOTRANSFERASE 3)
245039_at	AT2G26600	glycosyl hydrolase family 17 protein
253120_at	AT4G35790	ATPLDDELTA (Arabidopsis thaliana phospholipase D delta); phospholipase D
259570_at	AT1G20440	COR47 (cold regulated 47)
253989_at	AT4G26130	similar to unknown protein [Arabidopsis thaliana] (TAIR:AT5G56980.1); similar to hypothetical protein [Vitis vinifera] (GB:CAN72576.1)
259489_at	AT1G15790	similar to protein binding / transcription cofactor [Arabidopsis thaliana] (TAIR:AT1G15780.1); similar to Os08g0564800 [Oryza sativa (japonica cultivar-group)] (GB:NP_001062533.1); similar to hypothetical protein OsJ_027171 [Oryza sativa (japonica cultivar-group)] (GB:EAZ43688.1); similar to CTV.22 [Poncirus trifoliata] (GB:AAN62354.1)
266385_at	AT2G14610	PR1 (PATHOGENESIS-RELATED GENE 1)
249204_at	AT5G42570	similar to unknown protein [Arabidopsis thaliana] (TAIR:AT1G11905.1); similar to unnamed protein product [Vitis vinifera] (GB:CAO24012.1); contains InterPro domain B-cell receptor-associated 31-like; (InterPro:IPR008417)
261852_at	AT1G50440	zinc finger (C3HC4-type RING finger) family protein
248032_at	AT5G55860	similar to unknown protein [Arabidopsis thaliana] (TAIR:AT1G12150.1); similar to unnamed protein product [Vitis vinifera] (GB:CAO45150.1); contains InterPro domain Protein of unknown function DUF827, plant (InterPro:IPR008545)
256576_at	AT3G28210	PMZ; zinc ion binding
259081_at	AT3G05030	NHX2 (sodium proton exchanger 2); sodium:hydrogen antiporter
259626_at	AT1G42990	ATBZIP60 (BASIC REGION/LEUCINE ZIPPER MOTIF 60); DNA binding / transcription factor
257611_at	AT3G26580	binding
260450_at	AT1G72390	similar to unnamed protein product [Vitis vinifera] (GB:CAO45587.1)
255221_at	AT4G05150	octicosapeptide/Phox/Bem1p (PB1) domain-containing protein
259426_at	AT1G01470	LEA14 (LATE EMBRYOGENESIS ABUNDANT 14)
263135_at	AT1G78550	oxidoreductase, 2OG-Fe(II) oxygenase family protein
258983_at	AT3G08860	alanine--glyoxylate aminotransferase, putative / beta-alanine-pyruvate aminotransferase, putative / AGT, putative
264746_at	AT1G62300	WRKY6 (WRKY DNA-binding protein 6); transcription factor
253462_at	AT4G32150	VAMP7C (VESICLE-ASSOCIATED MEMBRANE PROTEIN 7C)
264467_at	AT1G10140	similar to unknown protein [Arabidopsis thaliana] (TAIR:AT1G58420.1); contains InterPro domain Uncharacterised conserved protein UCP031279 (InterPro:IPR016972)
258452_at	AT3G22370	AOX1A (alternative oxidase 1A); alternative oxidase
251673_at	AT3G57240	BG3 (BETA-1,3-GLUCANASE 3); hydrolase, hydrolyzing O-glycosyl compounds
260627_at	AT1G62310	transcription factor jumonji (jmjC) domain-containing protein
267181_at	AT2G37760	aldo/keto reductase family protein
245854_at	AT5G13490	AAC2 (ADP/ATP CARRIER 2); ATP:ADP antiporter/ binding
263083_at	AT2G27190	PAP1 (PURPLE ACID PHOSPHATASE 1); acid phosphatase/ protein serine/threonine phosphatase
256321_at	AT1G55020	LOX1 (Lipoxygenase 1); lipoxygenase
248697_at	AT5G48370	thioesterase family protein
255844_at	AT2G33580	protein kinase family protein / peptidoglycan-binding LysM domain-containing protein
267264_at	AT2G22970	SCPL11; serine carboxypeptidase
261836_at	AT1G16090	WAKL7 (WALL ASSOCIATED KINASE-LIKE 7)
265499_at	AT2G15480	UGT73B5 (UDP-GLUCOSYL TRANSFERASE 73B5); UDP-glycosyltransferase/ transferase, transferring glycosyl groups
248327_at	AT5G52750	heavy-metal-associated domain-containing protein
256024_at	AT1G58340	ZF14; transporter
263475_at	AT2G31945	similar to unknown protein [Arabidopsis thaliana] (TAIR:AT1G05575.1); similar to unnamed protein product [Vitis vinifera] (GB:CAO22015.1); similar to hypothetical protein [Vitis vinifera] (GB:CAN61524.1); similar to hypothetical protein [Vitis vinifera] (GB:CAN71356.1)
251644_at	AT3G57540	remorin family protein
260345_at	AT1G69270	RPK1 (RECEPTOR-LIKE PROTEIN KINASE 1); kinase
251342_at	AT3G60690	auxin-responsive family protein
255429_at	AT4G03410	peroxisomal membrane protein-related
253358_at	AT4G32940	GAMMA-VPE (Vacuolar processing enzyme gamma); cysteine-type endopeptidase
258162_at	AT3G17810	dihydroorotate dehydrogenase family protein / dihydroorotate oxidase family protein
265450_at	AT2G46620	AAA-type ATPase family protein
255953_at	AT1G22070	TGA3 (TGA1a-related gene 3); DNA binding / calmodulin binding / transcription factor
248553_at	AT5G50170	C2 domain-containing protein / GRAM domain-containing protein
261365_at	AT1G53110	chorismate mutase
264006_at	AT2G22430	ATHB6 (ARABIDOPSIS THALIANA HOMEOBOX PROTEIN 6); transcription factor
251078_at	AT5G01990	auxin efflux carrier family protein
266017_at	AT2G18690	similar to unknown protein [Arabidopsis thaliana] (TAIR:AT2G18680.1); similar to hypothetical protein OsI_029427 [Oryza sativa (indica cultivar-group)] (GB:EAZ08195.1)
247136_at	AT5G66170	similar to unknown protein [Arabidopsis thaliana] (TAIR:AT2G17850.1); similar to unnamed protein product [Vitis vinifera] (GB:CAO48196.1); contains InterPro domain Rhodanese-like (InterPro:IPR001763)
260679_at	AT1G07990	SIT4 phosphatase-associated family protein
263870_at	AT2G22010	zinc finger (C3HC4-type RING finger) family protein
263073_at	AT2G17500	auxin efflux carrier family protein
265440_at	AT2G20960	pEARLI4
255502_at	AT4G02410	lectin protein kinase family protein
252166_at	AT3G50500	SPK-2-2 (SNF1-RELATED PROTEIN KINASE 2.2); kinase/ protein kinase
262603_at	AT1G15380	lactoylglutathione lyase family protein / glyoxalase I family protein
248330_at	AT5G52810	ornithine cyclodeaminase/mu-crystallin family protein
246821_at	AT5G26920	calmodulin binding
262607_at	AT1G13990	similar to unnamed protein product [Vitis vinifera] (GB:CAO68469.1)
252888_at	AT4G39210	APL3 (large subunit of AGP 3)
247602_at	AT5G60900	RLK1 (RECEPTOR-LIKE PROTEIN KINASE 1); carbohydrate binding / kinase
258879_at	AT3G03270	universal stress protein (USP) family protein / early nodulin ENOD18 family protein
260101_at	AT1G73260	trypsin and protease inhibitor family protein / Kunitz family protein
267300_at	AT2G30140	UDP-glucoronosyl/UDP-glucosyl transferase family protein
263680_at	AT1G26930	kelch repeat-containing F-box family protein
259171_at	AT3G03590	SWIB complex BAF60b domain-containing protein
250259_at	AT5G13800	hydrolase, alpha/beta fold family protein
260391_at	AT1G74020	SS2 (STRICTOSIDINE SYNTHASE 2); strictosidine synthase
255859_at	AT5G34930	arogenate dehydrogenase
260405_at	AT1G69930	ATGSTU11 (Arabidopsis thaliana Glutathione S-transferase (class tau) 11); glutathione transferase
247514_at	AT5G61640	PMSR1 (PEPTIDEMETHIONINE SULFOXIDE REDUCTASE 1); peptide-methionine-(S)-S-oxide reductase
251132_at	AT5G01200	myb family transcription factor
257892_at	AT3G17020	universal stress protein (USP) family protein
265044_at	AT1G03950	VPS2.3
259057_at	AT3G03310	lecithin:cholesterol acyltransferase family protein / LACT family protein
257144_at	AT3G27300	G6PD5 (GLUCOSE-6-PHOSPHATE DEHYDROGENASE 5); glucose-6-phosphate dehydrogenase
264288_at	AT1G62045	similar to ankyrin repeat family protein [Arabidopsis thaliana] (TAIR:AT1G11740.1); similar to unknown [Brassica rapa] (GB:ABL97958.1); contains domain PTHR12447 (PTHR12447)
245329_at	AT4G14365	zinc finger (C3HC4-type RING finger) family protein / ankyrin repeat family protein
261107_at	AT1G63010	SPX (SYG1/Pho81/XPR1) domain-containing protein
252515_at	AT3G46230	ATHSP17.4 (Arabidopsis thaliana heat shock protein 17.4)
252827_at	AT4G39950	CYP79B2 (cytochrome P450, family 79, subfamily B, polypeptide 2); oxygen binding
258044_at	AT3G21270	ADOF2 (Arabidopsis dof zinc finger protein 2); DNA binding / transcription factor
256235_at	AT3G12490	cysteine protease inhibitor, putative / cystatin, putative
250764_at	AT5G05960	protease inhibitor/seed storage/lipid transfer protein (LTP) family protein
257196_at	AT3G23790	AMP-binding protein, putative
263517_at	AT2G21620	RD2 (RESPONSIVE TO DESSICATION 2)
253779_at	AT4G28490	HAESA (RECEPTOR-LIKE PROTEIN KINASE 5); ATP binding / kinase/ protein serine/threonine kinase
260410_at	AT1G69870	proton-dependent oligopeptide transport (POT) family protein
266799_at	AT2G22860	ATPSK2 (PHYTOSULFOKINE 2 PRECURSOR); growth factor
257654_at	AT3G13310	DNAJ heat shock N-terminal domain-containing protein
245776_at	AT1G30260	AGL79 (AGAMOUS-LIKE 79)
252698_at	AT3G43670	copper amine oxidase, putative
265344_at	AT2G22660	similar to glycine-rich protein [Arabidopsis thaliana] (TAIR:AT4G37900.1); similar to unnamed protein product [Vitis vinifera] (GB:CAO44607.1); similar to unnamed protein product [Vitis vinifera] (GB:CAO17179.1); similar to unnamed protein product [Vitis vinifera] (GB:CAO38708.1); contains InterPro domain Protein of unknown function DUF1399 (InterPro:IPR009836)
249494_at	AT5G39050	transferase family protein
260054_at	AT1G78130	UNE2 (unfertilized embryo sac 2); carbohydrate transmembrane transporter/ sugar:hydrogen ion symporter
258524_at	AT3G06810	IBR3 (IBA-RESPONSE 3); acyl-CoA dehydrogenase/ oxidoreductase
252422_at	AT3G47550	zinc finger (C3HC4-type RING finger) family protein
254683_at	AT4G13800	permease-related
263495_at	AT2G42530	COR15B
262047_at	AT1G80160	lactoylglutathione lyase family protein / glyoxalase I family protein
251529_at	AT3G58570	DEAD box RNA helicase, putative
263157_at	AT1G54100	ALDH7B4 (ALDEHYDE DEHYDROGENASE 7B4); 3-chloroallyl aldehyde dehydrogenase
262561_at	AT1G34340	esterase/lipase/thioesterase family protein
260327_at	AT1G63840	zinc finger (C3HC4-type RING finger) family protein
252303_at	AT3G49210	similar to unknown protein [Arabidopsis thaliana] (TAIR:AT3G49200.1); similar to condensation domain-containing protein [Arabidopsis thaliana] (TAIR:AT3G49190.1); similar to unnamed protein product [Vitis vinifera] (GB:CAO48523.1); contains InterPro domain Protein of unknown function UPF0089 (InterPro:IPR004255); contains InterPro domain Protein of unknown function DUF1298 (InterPro:IPR009721)
264701_at	AT1G70160	similar to unknown protein [Arabidopsis thaliana] (TAIR:AT5G54870.1); similar to unknown protein [Arabidopsis thaliana] (TAIR:AT4G27020.1); similar to unknown [Picea sitchensis] (GB:ABK24649.1); similar to hypothetical protein OsI_030218 [Oryza sativa (indica cultivar-group)] (GB:EAZ08986.1); similar to unnamed protein product [Vitis vinifera] (GB:CAO40967.1)
264787_at	AT2G17840	ERD7 (EARLY-RESPONSIVE TO DEHYDRATION 7)
256930_at	AT3G22460	cysteine synthase, putative / O-acetylserine (thiol)-lyase, putative / O-acetylserine sulfhydrylase, putative
261763_at	AT1G15520	ATPDR12/PDR12 (PLEIOTROPIC DRUG RESISTANCE 12); ATPase, coupled to transmembrane movement of substances
253708_at	AT4G29210	GGT3/GGT4 (GAMMA-GLUTAMYL TRANSPEPTIDASE 3); gamma-glutamyltransferase/ glutathione gamma-glutamylcysteinyltransferase
265759_at	AT2G13100	glycerol-3-phosphate transporter, putative / glycerol 3-phosphate permease, putative
257951_at	AT3G21700	GTP binding
247866_at	AT5G57550	XTR3 (XYLOGLUCAN ENDOTRANSGLYCOSYLASE 3); hydrolase, acting on glycosyl bonds
256937_at	AT3G22620	protease inhibitor/seed storage/lipid transfer protein (LTP) family protein
257100_at	AT3G25010	disease resistance family protein
258815_at	AT3G04000	short-chain dehydrogenase/reductase (SDR) family protein
245249_at	AT4G16760	ACX1 (ACYL-COA OXIDASE 1)
249800_at	AT5G23660	MTN3 (ARABIDOPSIS HOMOLOG OF MEDICAGO TRUNCATULA MTN3)
252927_at	AT4G39090	RD19 (RESPONSIVE TO DEHYDRATION 19); cysteine-type peptidase
247060_at	AT5G66760	SDH1-1 (Succinate dehydrogenase 1-1)
252602_at	AT3G45040	phosphatidate cytidylyltransferase family protein
258957_at	AT3G01420	ALPHA-DOX1 (ALPHA-DIOXYGENASE 1)
245711_at	AT5G04340	C2H2 (ZINC FINGER OF ARABIDOPSIS THALIANA 6); nucleic acid binding / transcription factor/ zinc ion binding
259516_at	AT1G20450	ERD10/LTI45 (EARLY RESPONSIVE TO DEHYDRATION 10)
267134_at	AT2G23450	protein kinase family protein
263513_at	AT2G12400	similar to unknown protein [Arabidopsis thaliana] (TAIR:AT2G25270.1); similar to hypothetical protein OsJ_008445 [Oryza sativa (japonica cultivar-group)] (GB:EAZ24962.1)
253204_at	AT4G34460	AGB1 (GTP BINDING PROTEIN BETA 1); nucleotide binding
265119_at	AT1G62570	flavin-containing monooxygenase family protein / FMO family protein
250409_at	AT5G10860	CBS domain-containing protein
246189_at	AT5G20910	zinc finger (C3HC4-type RING finger) family protein
263497_at	AT2G42540	COR15A (COLD-REGULATED 15A)
254189_at	AT4G24000	ATCSLG2 (Cellulose synthase-like G2); transferase/ transferase, transferring glycosyl groups
250380_at	AT5G11600	similar to unknown protein [Arabidopsis thaliana] (TAIR:AT1G19990.1); similar to unnamed protein product [Vitis vinifera] (GB:CAO44023.1)
252984_at	AT4G37990	ELI3-2 (ELICITOR-ACTIVATED GENE 3)
266977_at	AT2G39420	esterase/lipase/thioesterase family protein
264250_at	AT1G78680	ATGGH2 (GAMMA-GLUTAMYL HYDROLASE 2); gamma-glutamyl hydrolase
246305_at	AT3G51890	protein binding / protein transporter/ structural molecule
266872_at	AT2G44730	transcription factor
254890_at	AT4G11600	ATGPX6 (GLUTATHIONE PEROXIDASE 6); glutathione peroxidase
260012_at	AT1G67865	unknown protein
251916_at	AT3G53960	proton-dependent oligopeptide transport (POT) family protein
249091_at	AT5G43860	ATCLH2 (Chlorophyll-chlorophyllido hydrolase 2)
262540_at	AT1G34260	phosphatidylinositol-4-phosphate 5-kinase family protein
265359_at	AT2G16720	MYB7 (myb domain protein 7); DNA binding / transcription factor
256243_at	AT3G12500	ATHCHIB (BASIC CHITINASE); chitinase
246858_at	AT5G25930	leucine-rich repeat family protein / protein kinase family protein
253238_at	AT4G34480	glycosyl hydrolase family 17 protein
248833_at	AT5G47120	ATBI-1 (ARABIDOPSIS BAX INHIBITOR 1)
254346_at	AT4G21980	APG8A (autophagy 8A)
245484_at	AT4G16210	enoyl-CoA hydratase/isomerase family protein
245998_at	AT5G20830	SUS1 (SUCROSE SYNTHASE 1); UDP-glycosyltransferase/ sucrose synthase
256933_at	AT3G22600	protease inhibitor/seed storage/lipid transfer protein (LTP) family protein
258158_at	AT3G17790	ATACP5 (acid phosphatase 5); acid phosphatase/ protein serine/threonine phosphatase
267080_at	AT2G41190	amino acid transporter family protein
246791_at	AT5G27280	zinc finger (DNL type) family protein
262050_at	AT1G80130	binding
248422_at	AT5G51640	YLS7 (yellow-leaf-specific gene 7)
265913_at	AT2G25625	similar to unnamed protein product [Vitis vinifera] (GB:CAO44157.1)
247389_at	AT5G63490	CBS domain-containing protein / octicosapeptide/Phox/Bemp1 (PB1) domain-containing protein
266235_at	AT2G02360	ATPP2-B10 (Phloem protein 2-B10); carbohydrate binding
264958_at	AT1G76960	unknown protein
264648_at	AT1G09080	BIP3; ATP binding
252921_at	AT4G39030	EDS5 (ENHANCED DISEASE SUSCEPTIBILITY 5); antiporter/ transporter
248335_at	AT5G52450	MATE efflux protein-related
261526_at	AT1G14370	APK2A (PROTEIN KINASE 2A); kinase
260551_at	AT2G43510	ATTI1 (ARABIDOPSIS THALIANA TRYPSIN INHIBITOR PROTEIN 1)
265192_at	AT1G05060	similar to hypothetical protein [Vitis vinifera] (GB:CAN75913.1)
259977_at	AT1G76590	zinc-binding family protein
261285_at	AT1G35720	ANNAT1 (ANNEXIN ARABIDOPSIS 1); calcium ion binding / calcium-dependent phospholipid binding
252309_at	AT3G49340	cysteine proteinase, putative
258735_at	AT3G05880	RCI2A (RARE-COLD-INDUCIBLE 2A)
265828_at	AT2G14520	CBS domain-containing protein
259561_at	AT1G21250	WAK1 (CELL WALL-ASSOCIATED KINASE); kinase
246214_at	AT4G36988;AT4G36990	[AT4G36988, CPuORF49 (Conserved peptide upstream open reading frame 49)];[AT4G36990, HSF4 (HEAT SHOCK FACTOR 4); DNA binding / transcription factor]
252403_at	AT3G48080	lipase class 3 family protein / disease resistance protein-related
259058_at	AT3G03470	CYP89A9 (cytochrome P450, family 87, subfamily A, polypeptide 9); oxygen binding
255430_at	AT4G03320	TIC20-IV (TRANSLOCON AT THE INNER ENVELOPE MEMBRANE OF CHLOROPLASTS 20-IV); P-P-bond-hydrolysis-driven protein transmembrane transporter
255462_at	AT4G02940	oxidoreductase, 2OG-Fe(II) oxygenase family protein
261718_at	AT1G18390	protein kinase family protein
246384_at	AT1G77370	glutaredoxin, putative
246018_at	AT5G10695	similar to unknown protein [Arabidopsis thaliana] (TAIR:AT5G57123.1); similar to unknown [Picea sitchensis] (GB:ABK22689.1)
249128_at	AT5G43440	2-oxoglutarate-dependent dioxygenase, putative
253343_at	AT4G33540	metallo-beta-lactamase family protein
253373_at	AT4G33150	LKR (SACCHAROPINE DEHYDROGENASE)
258970_at	AT3G10410	SCPL49 (serine carboxypeptidase-like 49); serine carboxypeptidase
262722_at	AT1G43620	UDP-glucose:sterol glucosyltransferase, putative
251169_at	AT3G63210	MARD1 (MEDIATOR OF ABA-REGULATED DORMANCY 1)
251019_at	AT5G02420	similar to unknown protein [Arabidopsis thaliana] (TAIR:AT1G08180.1); similar to hypothetical protein [Vitis vinifera] (GB:CAN68753.1)
265266_at	AT2G42890	AML2; RNA binding
266995_at	AT2G34500	CYP710A1 (cytochrome P450, family 710, subfamily A, polypeptide 1); C-22 sterol desaturase/ oxygen binding
245699_at	AT5G04250	OTU-like cysteine protease family protein
266835_at	AT2G29990	NDA2 (ALTERNATIVE NAD(P)H DEHYDROGENASE 2); NADH dehydrogenase
260881_at	AT1G21550	calcium-binding protein, putative
265661_at	AT2G24360	serine/threonine/tyrosine kinase, putative
250810_at	AT5G05090	myb family transcription factor
259403_at	AT1G17745	PGDH (3-PHOSPHOGLYCERATE DEHYDROGENASE); phosphoglycerate dehydrogenase
256091_at	AT1G20693	HMGB2 (HIGH MOBILITY GROUP B 2); transcription factor
259306_at	AT3G05290	mitochondrial substrate carrier family protein
249346_at	AT5G40780	LHT1 (LYSINE HISTIDINE TRANSPORTER 1); amino acid transmembrane transporter
258092_at	AT3G14595	similar to unknown protein [Arabidopsis thaliana] (TAIR:AT1G17080.1); similar to unknown [Populus trichocarpa] (GB:ABK95219.1); contains domain PTHR10052 (PTHR10052); contains domain PTHR10052:SF2 (PTHR10052:SF2)
253046_at	AT4G37370	CYP81D8 (cytochrome P450, family 81, subfamily D, polypeptide 8); oxygen binding
257700_at	AT3G12740	LEM3 (ligand-effect modulator 3) family protein / CDC50 family protein
250404_at	AT5G10960	CCR4-NOT transcription complex protein, putative
247307_at	AT5G63860	UVR8 (UVB-RESISTANCE 8)
263539_at	AT2G24850	TAT3 (TYROSINE AMINOTRANSFERASE 3); transaminase
250811_at	AT5G05110	cysteine protease inhibitor, putative / cystatin, putative
264000_at	AT2G22500	mitochondrial substrate carrier family protein
259661_at	AT1G55265	similar to unknown protein [Arabidopsis thaliana] (TAIR:AT5G19860.1); similar to hypothetical protein [Vitis vinifera] (GB:CAN64354.1); contains InterPro domain Protein of unknown function DUF538 (InterPro:IPR007493)
249112_at	AT5G43780	APS4
247529_at	AT5G61520	hexose transporter, putative
252097_at	AT3G51090	similar to unknown protein [Arabidopsis thaliana] (TAIR:AT2G16460.1); similar to unnamed protein product [Vitis vinifera] (GB:CAO48264.1); contains InterPro domain Protein of unknown function DUF1640 (InterPro:IPR012439)
252133_at	AT3G50900	similar to unknown protein [Arabidopsis thaliana] (TAIR:AT5G66490.1); similar to hypothetical protein [Thellungiella halophila] (GB:ABB45855.1)
246055_at	AT5G08380	ATAGAL1 (ARABIDOPSIS THALIANA ALPHA-GALACTOSIDASE 1); alpha-galactosidase
256017_at	AT1G19180	JAZ1/TIFY10A (JASMONATE-ZIM-DOMAIN PROTEIN 1); protein binding
247275_at	AT5G64370	BETA-UP (BETA-UREIDOPROPIONASE); beta-ureidopropionase
258203_at	AT3G13950	similar to unknown protein [Arabidopsis thaliana] (TAIR:AT4G13266.1); similar to Ankyrin [Medicago truncatula] (GB:ABN08906.1)
260421_at	AT1G69640	acid phosphatase, putative
249928_at	AT5G22250	CCR4-NOT transcription complex protein, putative
266070_at	AT2G18660	EXLB3 (EXPANSIN-LIKE B3 PRECURSOR)
249309_at	AT5G41410	BEL1 (BELL 1); DNA binding / transcription factor
247498_at	AT5G61810	mitochondrial substrate carrier family protein
249983_at	AT5G18470	curculin-like (mannose-binding) lectin family protein
259802_at	AT1G72260	THI2.1 (THIONIN 2.1); toxin receptor binding
246219_at	AT4G36760	ATAPP1 (aminopeptidase P1)
264708_at	AT1G09740	ethylene-responsive protein, putative
250948_at	AT5G03490	UDP-glucoronosyl/UDP-glucosyl transferase family protein
257061_at	AT3G18250	contains domain PROKAR_LIPOPROTEIN (PS51257)
245188_at	AT1G67660	DNA binding / magnesium ion binding / nuclease
247989_at	AT5G56350	pyruvate kinase, putative
247835_at	AT5G57910	similar to unknown protein [Arabidopsis thaliana] (TAIR:AT4G30630.1); similar to unnamed protein product [Vitis vinifera] (GB:CAO66657.1)
246682_at	AT5G33290	XGD1 (XYLOGALACTURONAN DEFICIENT 1); catalytic
257214_at	AT3G15040	similar to unknown protein [Arabidopsis thaliana] (TAIR:AT4G21970.1); similar to hypothetical protein [Vitis vinifera] (GB:CAN76322.1); contains InterPro domain Protein of unknown function DUF584 (InterPro:IPR007608)
259544_at	AT1G20620	CAT3 (CATALASE 3); catalase
262932_at	AT1G65820	microsomal glutathione s-transferase, putative
265633_at	AT2G25490	EBF1 (EIN3-BINDING F BOX PROTEIN 1); ubiquitin-protein ligase
246042_at	AT5G19440	cinnamyl-alcohol dehydrogenase, putative (CAD)
259502_at	AT1G15670	kelch repeat-containing F-box family protein
259864_at	AT1G72800	nuM1-related
260897_at	AT1G29330	ERD2 (ER lumen protein retaining receptor 2); receptor
249454_at	AT5G39520	similar to unknown protein [Arabidopsis thaliana] (TAIR:AT5G39530.1); similar to unnamed protein product [Vitis vinifera] (GB:CAO15021.1)
245168_at	AT2G33150	KAT2/PED1 (PEROXISOME DEFECTIVE 1); acetyl-CoA C-acyltransferase
247302_at	AT5G63880	VPS20.1
249941_at	AT5G22270	similar to unknown protein [Arabidopsis thaliana] (TAIR:AT5G06270.1); similar to unnamed protein product [Vitis vinifera] (GB:CAO15841.1); similar to hypothetical protein [Vitis vinifera] (GB:CAN79170.1)
252084_at	AT3G51970	ATSAT1 (ARABIDOPSIS THALIANA STEROL O-ACYLTRANSFERASE 1); acyltransferase
256150_at	AT1G55120	ATFRUCT5 (BETA-FRUCTOFURANOSIDASE 5); hydrolase, hydrolyzing O-glycosyl compounds / levanase
266142_at	AT2G39030	GCN5-related N-acetyltransferase (GNAT) family protein
253581_at	AT4G30660	hydrophobic protein, putative / low temperature and salt responsive protein, putative
255630_at	AT4G00700	C2 domain-containing protein
255671_at	AT4G00355	similar to unknown protein [Arabidopsis thaliana] (TAIR:AT2G45980.1); similar to unknown [Populus trichocarpa] (GB:ABK94390.1)
246429_at	AT5G17450	heavy-metal-associated domain-containing protein / copper chaperone (CCH)-related
259517_at	AT1G20630	CAT1 (CATALASE 1); catalase
267567_at	AT2G30770	CYP71A13 (CYTOCHROME P450, FAMILY 71, SUBFAMILY A, POLYPEPTIDE 13); indoleacetaldoxime dehydratase/ oxygen binding
266214_at	AT2G06890	transposable element gene
249910_at	AT5G22630	ADT5 (AROGENATE DEHYDRATASE 5); arogenate dehydratase/ prephenate dehydratase
266938_at	AT2G18950	HPT1 (HOMOGENTISATE PHYTYLTRANSFERASE 1); prenyltransferase
258683_at	AT3G08760	ATSIK; kinase
262223_at	AT1G74680	exostosin family protein
252527_at	AT3G46440	UXS5 (UDP-Xyl synthase 5); catalytic
254271_at	AT4G23150	protein kinase family protein
250921_at	AT5G03460	similar to unknown [Populus trichocarpa] (GB:ABK93498.1)
264619_at	AT2G17760	aspartyl protease family protein
250149_at	AT5G14700	cinnamoyl-CoA reductase-related
266292_at	AT2G29350	SAG13 (Senescence-associated gene 13); oxidoreductase
264657_at	AT1G09100	RPT5B (26S PROTEASOME AAA-ATPASE SUBUNIT RPT5B); ATPase/ calmodulin binding
257224_at	AT3G27870	haloacid dehalogenase-like hydrolase family protein
253992_at	AT4G26060	similar to unknown protein [Arabidopsis thaliana] (TAIR:AT5G57060.1); similar to unnamed protein product [Vitis vinifera] (GB:CAO65021.1); contains domain PTHR10052 (PTHR10052); contains domain PTHR10052:SF2 (PTHR10052:SF2)
258102_at	AT3G23600	dienelactone hydrolase family protein
260804_at	AT1G78410	VQ motif-containing protein
262784_at	AT1G10760	SEX1 (STARCH EXCESS 1)
252102_at	AT3G50970	LTI30 (LOW TEMPERATURE-INDUCED 30)
266368_at	AT2G41380	embryo-abundant protein-related
246595_at	AT5G14780	FDH (FORMATE DEHYDROGENASE); NAD binding / binding / catalytic/ cofactor binding / oxidoreductase, acting on the CH-OH group of donors, NAD or NADP as acceptor
258507_at	AT3G06500	beta-fructofuranosidase, putative / invertase, putative / saccharase, putative / beta-fructosidase, putative
267278_at	AT2G19350	similar to unknown protein [Arabidopsis thaliana] (TAIR:AT4G29850.1); similar to hypothetical protein [Vitis vinifera] (GB:CAN75495.1); contains InterPro domain Protein of unknown function DUF872, eukaryotic (InterPro:IPR008590)
266294_at	AT2G29500	17.6 kDa class I small heat shock protein (HSP17.6B-CI)
247436_at	AT5G62530	ALDH12A1 (Aldehyde dehydrogenase 12A1); 1-pyrroline-5-carboxylate dehydrogenase/ 3-chloroallyl aldehyde dehydrogenase
259971_at	AT1G76580	transcription factor
258787_at	AT3G11840	U-box domain-containing protein
254232_at	AT4G23600	CORI3 (CORONATINE INDUCED 1, JASMONIC ACID RESPONSIVE 2); transaminase
256676_at	AT3G52180	ATPTPKIS1/DSP4/SEX4 (STARCH-EXCESS 4); polysaccharide binding / protein tyrosine/serine/threonine phosphatase
261957_at	AT1G64660	ATMGL; catalytic/ methionine gamma-lyase
251428_at	AT3G60140	DIN2 (DARK INDUCIBLE 2); hydrolase, hydrolyzing O-glycosyl compounds
249489_at	AT5G39090	transferase family protein
247723_at	AT5G59220	protein phosphatase 2C, putative / PP2C, putative
255243_at	AT4G05590	similar to unknown protein [Arabidopsis thaliana] (TAIR:AT4G22310.1); similar to unknown [Populus trichocarpa] (GB:ABK93494.1); contains InterPro domain Protein of unknown function UPF0041 (InterPro:IPR005336)
246831_at	AT5G26340	MSS1 (SUGAR TRANSPORT PROTEIN 13); carbohydrate transmembrane transporter/ hexose:hydrogen symporter/ high-affinity hydrogen:glucose symporter/ sugar:hydrogen ion symporter
265837_at	AT2G14560	similar to unknown protein [Arabidopsis thaliana] (TAIR:AT1G33840.1); similar to unnamed protein product [Vitis vinifera] (GB:CAO48825.1); contains InterPro domain Protein of unknown function DUF567 (InterPro:IPR007612)
262440_at	AT1G47710	(ATSERPIN1); cysteine protease inhibitor/ serine-type endopeptidase inhibitor
252117_at	AT3G51430	YLS2 (yellow-leaf-specific gene 2); strictosidine synthase
264314_at	AT1G70420	similar to unknown protein [Arabidopsis thaliana] (TAIR:AT1G23710.1); similar to unnamed protein product [Vitis vinifera] (GB:CAO66069.1); contains InterPro domain Protein of unknown function DUF1645 (InterPro:IPR012442)
251084_at	AT5G01520	zinc finger (C3HC4-type RING finger) family protein
258277_at	AT3G26830	PAD3 (PHYTOALEXIN DEFICIENT 3); oxygen binding
254891_at	AT4G11740	SAY1
259385_at	AT1G13470	similar to unknown protein [Arabidopsis thaliana] (TAIR:AT1G13520.1); similar to unnamed protein product [Vitis vinifera] (GB:CAO42040.1); contains InterPro domain Protein of unknown function DUF1262 (InterPro:IPR010683)
266342_at	AT2G01540	C2 domain-containing protein
260046_at	AT1G73805	calmodulin binding
267425_at	AT2G34810	FAD-binding domain-containing protein
266259_at	AT2G27830	similar to pentatricopeptide (PPR) repeat-containing protein [Arabidopsis thaliana] (TAIR:AT4G22760.1); similar to hypothetical protein [Catharanthus roseus] (GB:CAC09928.1)
266182_at	AT2G02370	similar to unknown protein [Arabidopsis thaliana] (TAIR:AT1G12450.1); similar to unnamed protein product [Vitis vinifera] (GB:CAO22255.1); contains InterPro domain SNARE associated Golgi protein (InterPro:IPR015414)
253994_at	AT4G26080	ABI1 (ABA INSENSITIVE 1); calcium ion binding / protein serine/threonine phosphatase
253997_at	AT4G26090	RPS2 (RESISTANT TO P. SYRINGAE 2)
264968_at	AT1G67360	rubber elongation factor (REF) family protein
260415_at	AT1G69790	protein kinase, putative
249208_at	AT5G42650	AOS (ALLENE OXIDE SYNTHASE); hydro-lyase/ oxygen binding
247047_at	AT5G66650	similar to unknown protein [Arabidopsis thaliana] (TAIR:AT2G23790.1); similar to unnamed protein product [Vitis vinifera] (GB:CAO22909.1); contains InterPro domain Protein of unknown function DUF607 (InterPro:IPR006769)
250054_at	AT5G17860	CAX7 (CALCIUM EXCHANGER 7); calcium:sodium antiporter/ cation:cation antiporter
251927_at	AT3G53990	universal stress protein (USP) family protein
266396_at	AT2G38790	unknown protein
259768_at	AT1G29390	COR314-TM2 (cold regulated 314 thylakoid membrane 2)
254289_at	AT4G22980	similar to catalytic/ pyridoxal phosphate binding [Arabidopsis thaliana] (TAIR:AT5G51920.1); similar to unnamed protein product [Vitis vinifera] (GB:CAO63651.1); contains domain PTHR14237 (PTHR14237)
247930_at	AT5G57060	similar to unknown protein [Arabidopsis thaliana] (TAIR:AT4G26060.1); similar to unknown [Picea sitchensis] (GB:ABK23978.1); contains InterPro domain Channel forming colicin, C-terminal cytotoxic; (InterPro:IPR000293)
245734_at	AT1G73480	hydrolase, alpha/beta fold family protein
260243_at	AT1G63720	similar to hydroxyproline-rich glycoprotein family protein [Arabidopsis thaliana] (TAIR:AT5G52430.1); similar to unknown [Thellungiella halophila] (GB:ABJ98061.1)
255795_at	AT2G33380	RD20 (RESPONSIVE TO DESSICATION 20); calcium ion binding
263297_at	AT2G15310	ATARFB1A (ADP-ribosylation factor B1A); GTP binding
246302_at	AT3G51860	CAX3 (cation exchanger 3); cation:cation antiporter
259043_at	AT3G03440	armadillo/beta-catenin repeat family protein
263541_at	AT2G24860	chaperone protein dnaJ-related
251766_at	AT3G55910	unknown protein
245602_at	AT4G14270	Protein containing PAM2 motif which mediates interaction with the PABC domain of polyadenyl binding proteins.
249806_at	AT5G23850	similar to unknown protein [Arabidopsis thaliana] (TAIR:AT3G48980.1); similar to unnamed protein product [Vitis vinifera] (GB:CAO17250.1); contains InterPro domain Protein of unknown function DUF821, CAP10-like (InterPro:IPR008539); contains InterPro domain Lipopolysaccharide-modifying protein (InterPro:IPR006598)
250096_at	AT5G17190	similar to unknown protein [Arabidopsis thaliana] (TAIR:AT3G03160.1); similar to unnamed protein product [Vitis vinifera] (GB:CAO42347.1)
255872_at	AT2G30360	CIPK11 (SOS3-INTERACTING PROTEIN 4); kinase
250722_at	AT5G06190	unknown protein
249237_at	AT5G42050	similar to unknown protein [Arabidopsis thaliana] (TAIR:AT3G27090.1); similar to unknown [Populus trichocarpa] (GB:ABK95892.1); contains InterPro domain Kelch related (InterPro:IPR013089); contains InterPro domain Development and cell death (InterPro:IPR013989)
251594_at	AT3G57630	exostosin family protein
254830_at	AT4G12590	similar to hypothetical protein [Vitis vinifera] (GB:CAN72892.1); contains InterPro domain Protein of unknown function DUF850, transmembrane eukaryotic (InterPro:IPR008568)
250351_at	AT5G12030	AT-HSP17.6A (Arabidopsis thaliana heat shock protein 17.6A)
257628_at	AT3G26290	CYP71B26 (cytochrome P450, family 71, subfamily B, polypeptide 26); oxygen binding
258880_at	AT3G06420	ATG8H (AUTOPHAGY 8H); microtubule binding
258001_at	AT3G28950	avirulence-responsive protein-related / avirulence induced gene (AIG) protein-related
263231_at	AT1G05680	UDP-glucoronosyl/UDP-glucosyl transferase family protein
261272_at	AT1G26665	similar to RNA polymerase II mediator complex protein-related [Arabidopsis thaliana] (TAIR:AT5G41910.1); similar to unnamed protein product [Vitis vinifera] (GB:CAO62915.1); contains domain PTHR13345:SF2 (PTHR13345:SF2); contains domain PD331788 (PD331788); contains domain PTHR13345 (PTHR13345)
255664_at	AT4G00440	similar to unknown protein [Arabidopsis thaliana] (TAIR:AT2G45900.1); similar to unnamed protein product [Vitis vinifera] (GB:CAO39618.1); contains domain PTHR21726:SF4 (PTHR21726:SF4); contains domain PTHR21726 (PTHR21726)
247287_at	AT5G64230	similar to unknown protein [Arabidopsis thaliana] (TAIR:AT3G19920.1); similar to hypothetical protein [Trifolium pratense] (GB:BAE71289.1)
258362_at	AT3G14280	similar to hypothetical protein [Vitis vinifera] (GB:CAN62135.1)
260372_at	AT1G73980	phosphoribulokinase/uridine kinase family protein
250028_at	AT5G18130	similar to unknown protein [Arabidopsis thaliana] (TAIR:AT3G03870.2); similar to unknown [Medicago truncatula] (GB:ABK28852.1)
246895_at	AT5G25540	CID6 (CTC-Interacting Domain 6); protein binding
248487_at	AT5G51070	ERD1 (EARLY RESPONSIVE TO DEHYDRATION 1); ATP binding / ATPase
264957_at	AT1G77000	ATSKP2;2/SKP2B (ARABIDOPSIS HOMOLOG OF HOMOLOG OF HUMAN SKP2 2); ubiquitin-protein ligase
248592_at	AT5G49280	hydroxyproline-rich glycoprotein family protein
249860_at	AT5G22860	serine carboxypeptidase S28 family protein
246724_at	AT5G29000	myb family transcription factor
251200_at	AT3G63010	ATGID1B/GID1B (GA INSENSITIVE DWARF1B); hydrolase
246756_at	AT5G27930	protein phosphatase 2C, putative / PP2C, putative
264663_at	AT1G09970	leucine-rich repeat transmembrane protein kinase, putative
266229_at	AT2G28840	ankyrin repeat family protein
254318_at	AT4G22530	embryo-abundant protein-related
245904_at	AT5G11110	ATSPS2F/SPS1 (SUCROSE PHOSPHATE SYNTHASE 1); sucrose-phosphate synthase
261339_at	AT1G35710	leucine-rich repeat transmembrane protein kinase, putative
245483_at	AT4G16190	cysteine proteinase, putative
253273_at	AT4G34180	cyclase family protein
260239_at	AT1G74360	leucine-rich repeat transmembrane protein kinase, putative
261771_at	AT1G76150	maoC-like dehydratase domain-containing protein
255348_at	AT4G03820	similar to unknown protein [Arabidopsis thaliana] (TAIR:AT4G22270.1); similar to unnamed protein product [Vitis vinifera] (GB:CAO23242.1)
255585_at	AT4G01550	ANAC069 (Arabidopsis NAC domain containing protein 69); transcription factor
260116_at	AT1G33960	AIG1 (AVRRPT2-INDUCED GENE 1); GTP binding
262313_at	AT1G70900	similar to unknown protein [Arabidopsis thaliana] (TAIR:AT1G23110.3); similar to unknown protein [Arabidopsis thaliana] (TAIR:AT1G23110.1); similar to unknown protein [Arabidopsis thaliana] (TAIR:AT1G23110.2); similar to hypothetical protein [Vitis vinifera] (GB:CAN77015.1)
252076_at	AT3G51660	macrophage migration inhibitory factor family protein / MIF family protein
245671_at	AT1G28230	PUP1 (PURINE PERMEASE 1); purine transmembrane transporter
253827_at	AT4G28085	unknown protein
246777_at	AT5G27420	zinc finger (C3HC4-type RING finger) family protein
252068_at	AT3G51440	strictosidine synthase family protein
267165_at	AT2G37710	RLK (RECEPTOR LECTIN KINASE); kinase
253163_at	AT4G35750	Rho-GTPase-activating protein-related
251104_at	AT5G01720	F-box family protein (FBL3)
261470_at	AT1G28370	ATERF11/ERF11 (ERF domain protein 11); DNA binding / transcription factor/ transcription repressor
267461_at	AT2G33830	dormancy/auxin associated family protein
256813_at	AT3G21360	oxidoreductase
250129_at	AT5G16450	dimethylmenaquinone methyltransferase family protein
251225_at	AT3G62660	GATL7 (Galacturonosyltransferase-like 7); polygalacturonate 4-alpha-galacturonosyltransferase/ transferase, transferring glycosyl groups / transferase, transferring hexosyl groups
263159_at	AT1G54130	RSH3 (RELA/SPOT HOMOLOG 3); catalytic
247487_at	AT5G62150	peptidoglycan-binding LysM domain-containing protein
267538_at	AT2G41870	remorin family protein
266170_at	AT2G39050	hydroxyproline-rich glycoprotein family protein
247792_at	AT5G58787	zinc finger (C3HC4-type RING finger) family protein
249377_at	AT5G40690	similar to unknown protein [Arabidopsis thaliana] (TAIR:AT2G41730.1); similar to unnamed protein product [Vitis vinifera] (GB:CAO14635.1)
260884_at	AT1G29240	similar to unknown protein [Arabidopsis thaliana] (TAIR:AT2G34170.1); similar to unnamed protein product [Vitis vinifera] (GB:CAO48048.1); contains InterPro domain Protein of unknown function DUF688 (InterPro:IPR007789)
262314_at	AT1G70810	C2 domain-containing protein
249252_at	AT5G42010	WD-40 repeat family protein
251479_at	AT3G59700	ATHLECRK (ARABIDOPSIS THALIANA LECTIN-RECEPTOR KINASE); kinase
246829_at	AT5G26570	PWD (PHOSPHOGLUCAN WATER DIKINASE); catalytic
245702_at	AT5G04220	ATSYTC/NTMC2T1.3/NTMC2TYPE1.3/SYTC
248769_at	AT5G47730	SEC14 cytosolic factor, putative / polyphosphoinositide-binding protein, putative
265059_at	AT1G52080	AR791; actin binding
259705_at	AT1G77450	ANAC032 (Arabidopsis NAC domain containing protein 32); transcription factor
247983_at	AT5G56630	phosphofructokinase family protein
255469_at	AT4G03030	kelch repeat-containing F-box family protein
248429_at	AT5G51770	protein kinase family protein
255923_at	AT1G22180	SEC14 cytosolic factor family protein / phosphoglyceride transfer family protein
259418_at	AT1G02390	ATGPAT2/GPAT2 (GLYCEROL-3-PHOSPHATE ACYLTRANSFERASE 2); acyltransferase
259911_at	AT1G72680	cinnamyl-alcohol dehydrogenase, putative
255590_at	AT4G01610	cathepsin B-like cysteine protease, putative
256300_at	AT1G69490	NAP (NAC-LIKE, ACTIVATED BY AP3/PI); transcription factor
251722_at	AT3G56200	amino acid transporter family protein
266399_at	AT2G38670	PECT1 (PHOSPHORYLETHANOLAMINE CYTIDYLYLTRANSFERASE 1); ethanolamine-phosphate cytidylyltransferase
254580_at	AT4G19390	similar to unknown protein [Arabidopsis thaliana] (TAIR:AT5G13720.1); similar to unnamed protein product [Vitis vinifera] (GB:CAO63752.1); contains InterPro domain Uncharacterised conserved protein UCP022348 (InterPro:IPR016804); contains InterPro domain Protein of unknown function UPF0114 (InterPro:IPR005134)
260602_at	AT1G55920	AtSerat2;1 (SERINE ACETYLTRANSFERASE 1)
252417_at	AT3G47480	calcium-binding EF hand family protein
261203_at	AT1G12845	similar to hypothetical protein MtrDRAFT_AC149131g9v2 [Medicago truncatula] (GB:ABD32556.1)
261379_at	AT1G18720	similar to unknown protein [Arabidopsis thaliana] (TAIR:AT1G74440.1); similar to hypothetical protein [Vitis vinifera] (GB:CAN69808.1); contains InterPro domain Protein of unknown function DUF962 (InterPro:IPR009305)
265560_at	AT2G05520	GRP-3 (GLYCINE-RICH PROTEIN 3)
251074_at	AT5G01800	saposin B domain-containing protein
265276_at	AT2G28400	similar to unknown protein [Arabidopsis thaliana] (TAIR:AT5G60680.1); similar to unnamed protein product [Vitis vinifera] (GB:CAO21845.1); contains InterPro domain Protein of unknown function DUF584 (InterPro:IPR007608)
253900_at	AT4G27130	eukaryotic translation initiation factor SUI1, putative
246566_at	AT5G14940	proton-dependent oligopeptide transport (POT) family protein
249974_at	AT5G18780	F-box family protein
256785_at	AT3G13720	prenylated rab acceptor (PRA1) family protein
259992_at	AT1G67970	AT-HSFA8 (Arabidopsis thaliana heat shock transcription factor A8); DNA binding / transcription factor
262716_at	AT1G16470	PAB1 (PROTEASOME SUBUNIT PAB1); peptidase
262137_at	AT1G77920	bZIP family transcription factor
266327_at	AT2G46680	ATHB-7 (ARABIDOPSIS THALIANA HOMEOBOX 7); transcription factor
254858_at	AT4G12070	protein binding
267168_at	AT2G37770	aldo/keto reductase family protein

## Sheet: Table S3f
Table S3(f): List of probe sets/array elements and locus identifiers corresponding to genes that are downregulated both to B. cinerea inocluation and osmotic stress
Array Element	Locus Identifier	Annotation
264849_at	AT2G17360	40S ribosomal protein S4 (RPS4A)
255732_at	AT1G25450	very-long-chain fatty acid condensing enzyme, putative
264164_at	AT1G65295	similar to unknown protein [Arabidopsis thaliana] (TAIR:AT5G01015.1); similar to unnamed protein product [Vitis vinifera] (GB:CAO22991.1)
246330_at	AT3G43600	AAO2 (ALDEHYDE OXIDASE 2)
260769_at	AT1G49010	myb family transcription factor
259172_at	AT3G03630	CS26 (cysteine synthase 26); cysteine synthase
260343_at	AT1G69200	kinase
257769_at	AT3G23050	IAA7 (AUXIN RESISTANT 2); transcription factor
249700_at	AT5G35530	40S ribosomal protein S3 (RPS3C)
261089_at	AT1G07570	APK1A (Arabidopsis protein kinase 1A); kinase
258418_at	no_match	no_match
254910_at	AT4G11175	translation initiation factor IF-1, chloroplast, putative
253283_at	AT4G34090	similar to unknown protein [Arabidopsis thaliana] (TAIR:AT2G23370.1); similar to unnamed protein product [Vitis vinifera] (GB:CAO47838.1)
252975_s_at	AT4G38430	ATROPGEF1/ROPGEF1 (KINASE PARTNER PROTEIN-LIKE); Rho guanyl-nucleotide exchange factor/ protein binding
250433_at	AT5G10400	histone H3
258897_at	AT3G05730	Encodes a defensin-like (DEFL) family protein.
265073_at	AT1G55480	binding / protein binding
258333_at	AT3G16000	MFP1 (MAR BINDING FILAMENT-LIKE PROTEIN 1)
248709_at	AT5G48470	similar to unnamed protein product [Vitis vinifera] (GB:CAO17042.1)
264963_at	AT1G60600	ABC4 (ABERRANT CHLOROPLAST DEVELOPMENT 4); 1,4-dihydroxy-2-naphthoate octaprenyltransferase/ prenyltransferase
267516_at	AT2G30520	RPT2 (ROOT PHOTOTROPISM 2); protein binding
261232_at	AT1G20220	nucleic acid binding
264121_at	AT1G02280	TOC33 (PLASTID PROTEIN IMPORT 1); GTP binding
255328_at	AT4G04350	EMB2369 (EMBRYO DEFECTIVE 2369); ATP binding / aminoacyl-tRNA ligase
254328_at	AT4G22570	APT3 (ADENINE PHOSPHORIBOSYL TRANSFERASE 3); adenine phosphoribosyltransferase
254363_at	AT4G22010	SKS4 (SKU5 Similar 4); copper ion binding / oxidoreductase
265066_at	AT1G03870	FLA9
248606_at	AT5G49450	ATBZIP1 (ARABIDOPSIS THALIANA BASIC LEUCINE-ZIPPER 1); DNA binding / protein heterodimerization/ transcription factor]
248606_at	AT5G49448	CPuORF4 (Conserved peptide upstream open reading frame 4)]
251740_at	AT3G56070	ROC2 (rotamase CyP 2); peptidyl-prolyl cis-trans isomerase
249459_at	AT5G39580	peroxidase, putative
263805_at	AT2G40400	similar to unknown protein [Arabidopsis thaliana] (TAIR:AT3G56140.1); similar to hypothetical protein [Vitis vinifera] (GB:CAN64033.1); similar to unnamed protein product [Vitis vinifera] (GB:CAO41449.1); similar to hypothetical protein OsI_004191 [Oryza sativa (indica cultivar-group)] (GB:EAY76344.1); contains InterPro domain Protein of unknown function DUF399 (InterPro:IPR007314)
256940_at	AT3G30720	unknown protein
259579_at	AT1G28010	PGP14 (P-GLYCOPROTEIN 14); ATPase, coupled to transmembrane movement of substances
263034_at	AT1G24020	MLP423 (MLP-LIKE PROTEIN 423)
254016_at	AT4G26150	CGA1 (CYTOKININ-RESPONSIVE GATA FACTOR 1); transcription factor
252922_at	AT4G39040	similar to unknown protein [Arabidopsis thaliana] (TAIR:AT2G21350.1); similar to unnamed protein product [Vitis vinifera] (GB:CAO47229.1); contains InterPro domain CRS1/YhbY (InterPro:IPR001890)
260856_at	AT1G21910	AP2 domain-containing transcription factor family protein
257714_at	AT3G27360	histone H3
250075_at	AT5G17670	hydrolase, acting on ester bonds
250421_at	AT5G11270	OCP3 (OVEREXPRESSOR OF CATIONIC PEROXIDASE 3)
246303_at	AT3G51870	mitochondrial substrate carrier family protein
248491_at	AT5G51010	rubredoxin family protein
261521_at	AT1G71830	SERK1 (SOMATIC EMBRYOGENESIS RECEPTOR-LIKE KINASE 1); kinase
256794_at	AT3G22230	60S ribosomal protein L27 (RPL27B)
251926_at	AT3G53740	60S ribosomal protein L36 (RPL36B)
253496_at	AT4G31870	ATGPX7 (GLUTATHIONE PEROXIDASE 7); glutathione peroxidase
248080_at	AT5G55380	membrane bound O-acyl transferase (MBOAT) family protein / wax synthase-related
266592_at	AT2G46210	delta-8 sphingolipid desaturase, putative
261981_at	AT1G33811	GDSL-motif lipase/hydrolase family protein
257891_at	AT3G17170	RFC3 (REGULATOR OF FATTY-ACID COMPOSITION 3); structural constituent of ribosome
264203_at	AT1G22780	PFL (POINTED FIRST LEAVES); structural constituent of ribosome
254384_at	AT4G21870	26.5 kDa class P-related heat shock protein (HSP26.5-P)
251807_at	AT3G55400	OVA1 (OVULE ABORTION 1); ATP binding / aminoacyl-tRNA ligase
250403_at	AT5G10920	argininosuccinate lyase, putative / arginosuccinase, putative
265387_at	AT2G20670	similar to unknown protein [Arabidopsis thaliana] (TAIR:AT4G32480.1); similar to unnamed protein product [Vitis vinifera] (GB:CAO69754.1); contains InterPro domain Protein of unknown function DUF506, plant (InterPro:IPR006502)
250079_at	AT5G16650	DNAJ heat shock N-terminal domain-containing protein
246932_at	AT5G25190	ethylene-responsive element-binding protein, putative
267220_at	AT2G02500	ISPD (2-C-METHYL-D-ERYTHRITOL 4-PHOSPHATE CYTIDYLTRANSFERASE)
251759_at	AT3G55630	ATDFD (A. THALIANA DHFS-FPGS HOMOLOG D); tetrahydrofolylpolyglutamate synthase
245118_at	AT2G41680	thioredoxin reductase, putative / NADPH-dependent thioredoxin reductase, putative
257172_at	AT3G23700	S1 RNA-binding domain-containing protein
265210_at	AT2G36620	RPL24A (RIBOSOMAL PROTEIN L24); structural constituent of ribosome
248339_at	AT5G52520	OVA6/PRORS1 (OVULE ABORTION 6); ATP binding / aminoacyl-tRNA ligase
247486_at	AT5G62140	similar to unknown [Populus trichocarpa] (GB:ABK94834.1)
263471_at	AT2G31890	similar to hypothetical protein [Vitis vinifera] (GB:CAN78554.1); similar to unnamed protein product [Vitis vinifera] (GB:CAO46382.1); contains InterPro domain RAP domain (InterPro:IPR013584)
263842_at	AT2G36835	similar to hypothetical protein [Vitis vinifera] (GB:CAN81061.1)
261602_at	AT1G49630	ATPREP2; metalloendopeptidase
253281_at	AT4G34138	UGT73B1 (UDP-GLUCOSYL TRANSFERASE 73B1); UDP-glycosyltransferase/ abscisic acid glucosyltransferase
256332_at	AT1G76890	GT2; transcription factor
255411_at	AT4G03110	RNA-binding protein, putative
246966_at	AT5G24850	CRY3 (CRYPTOCHROME 3); DNA binding / DNA photolyase/ FMN binding
251834_at	AT3G55170	60S ribosomal protein L35 (RPL35C)
251414_at	AT3G60370	immunophilin / FKBP-type peptidyl-prolyl cis-trans isomerase family protein
266980_at	AT2G39390	60S ribosomal protein L35 (RPL35B)
248046_at	AT5G56040	leucine-rich repeat protein kinase, putative
244995_at	ATCG00150	Encodes a subunit of ATPase complex CF0, which is a proton channel that supplies the proton motive force to drive ATP synthesis by CF1 portion of the complex.
257798_at	AT3G15950	(TSA1-LIKE); protein binding
256962_at	AT3G13560	glycosyl hydrolase family 17 protein
249929_at	AT5G22340	similar to unnamed protein product [Vitis vinifera] (GB:CAO48701.1)
267357_at	AT2G40000	similar to unknown protein [Arabidopsis thaliana] (TAIR:AT3G55840.1); similar to unnamed protein product [Vitis vinifera] (GB:CAO41329.1); contains InterPro domain Hs1pro-1, C-terminal (InterPro:IPR009743); contains InterPro domain Hs1pro-1, N-terminal (InterPro:IPR009869)
254794_at	AT4G12970	similar to unnamed protein product [Vitis vinifera] (GB:CAO17947.1)
247235_at	AT5G64580	AAA-type ATPase family protein
262844_at	AT1G14890	pectinesterase inhibitor
245228_at	AT3G29810	COBL2 (COBRA-LIKE PROTEIN 2 PRECURSOR)
260603_at	AT1G55960	similar to unknown protein [Arabidopsis thaliana] (TAIR:AT3G13062.2); similar to unknown protein [Arabidopsis thaliana] (TAIR:AT3G13062.1); similar to unnamed protein product [Vitis vinifera] (GB:CAO41766.1); contains InterPro domain Lipid-binding START (InterPro:IPR002913)
262346_at	AT1G63980	D111/G-patch domain-containing protein
245980_at	AT5G13140	similar to unknown protein [Arabidopsis thaliana] (TAIR:AT3G26960.1); similar to unknown [Euphorbia pulcherrima] (GB:ABO43960.1); contains InterPro domain Pollen Ole e 1 allergen and extensin (InterPro:IPR006041)
245558_at	AT4G15430	similar to early-responsive to dehydration protein-related / ERD protein-related [Arabidopsis thaliana] (TAIR:AT4G04340.1); similar to early-responsive to dehydration protein-related / ERD protein-related [Arabidopsis thaliana] (TAIR:AT4G04340.3); similar to early-responsive to dehydration protein-related / ERD protein-related [Arabidopsis thaliana] (TAIR:AT3G21620.1); similar to unnamed protein …
249836_at	AT5G23420	HMGB6 (High mobility group B 6); transcription factor
251982_at	AT3G53190	pectate lyase family protein
256181_at	AT1G51820	leucine-rich repeat protein kinase, putative
250667_at	AT5G07090	40S ribosomal protein S4 (RPS4B)
257547_at	AT3G13000	transcription factor
245106_at	AT2G41650	unknown protein
261108_at	AT1G62960	ACS10 (ACC SYNTHASE 10); 1-aminocyclopropane-1-carboxylate synthase
251436_at	AT3G59900	(ARGOS); unknown protein
261068_at	AT1G07450	tropinone reductase, putative / tropine dehydrogenase, putative
246294_at	AT3G56910	PSRP5 (PLASTID-SPECIFIC 50S RIBOSOMAL PROTEIN 5)
254893_at	AT4G11830	PLDGAMMA2; phospholipase D
249817_at	AT5G23820	MD-2-related lipid recognition domain-containing protein / ML domain-containing protein
254181_at	AT4G23940	FtsH protease, putative
253607_at	AT4G30330	small nuclear ribonucleoprotein E, putative / snRNP-E, putative / Sm protein E, putative
257717_at	AT3G18390	EMB1865 (EMBRYO DEFECTIVE 1865)
257809_at	AT3G27060	TSO2 (TSO MEANING 'UGLY' IN CHINESE); ribonucleoside-diphosphate reductase
249876_at	AT5G23060	similar to unknown protein [Arabidopsis thaliana] (TAIR:AT3G59780.1); similar to extracellular Ca2+ sensing receptor [Glycine max] (GB:ABY57763.1); contains InterPro domain Rhodanese-like (InterPro:IPR001763)
256589_at	AT3G28740	cytochrome P450 family protein
252516_at	AT3G46100	ATHRS1 (HISTIDYL-TRNA SYNTHETASE 1); histidine-tRNA ligase
245311_at	AT4G14320	60S ribosomal protein L36a/L44 (RPL36aB)
258764_at	AT3G10720	pectinesterase, putative
254981_at	AT4G10480	nascent polypeptide associated complex alpha chain protein, putative / alpha-NAC, putative
249762_at	AT5G24000	similar to unknown protein [Arabidopsis thaliana] (TAIR:AT5G52540.1); similar to hypothetical protein [Vitis vinifera] (GB:CAN74772.1); contains InterPro domain Protein of unknown function DUF819 (InterPro:IPR008537)
256894_at	AT3G21870	CYCP2;1 (cyclin p2;1); cyclin-dependent protein kinase
266295_at	AT2G29550	TUB7 (tubulin beta-7 chain)
260125_at	AT1G36390	co-chaperone grpE family protein
262573_at	AT1G15390	PDF1A (PEPTIDE DEFORMYLASE 1A); peptide deformylase
258521_at	AT3G06680	60S ribosomal protein L29 (RPL29B)
247218_at	AT5G65010	ASN2 (ASPARAGINE SYNTHETASE 2); asparagine synthase (glutamine-hydrolyzing)
245130_at	AT2G45340	leucine-rich repeat transmembrane protein kinase, putative
249583_at	AT5G37770	TCH2 (TOUCH 2); calcium ion binding
264694_at	AT1G70250	receptor serine/threonine kinase, putative
256170_at	AT1G51790	kinase
246265_at	AT1G31860	AT-IE (Arabidopsis thaliana bifunctional HisI-HisE protein)
256914_at	AT3G23880	F-box family protein
264636_at	AT1G65490	similar to unknown protein [Arabidopsis thaliana] (TAIR:AT1G65486.1)
246411_at	AT1G57770	amine oxidase family
248607_at	AT5G49480	ATCP1 (CA2+-BINDING PROTEIN 1); calcium ion binding
256025_at	AT1G58370	RXF12; hydrolase, hydrolyzing O-glycosyl compounds
252081_at	AT3G51910	AT-HSFA7A (Arabidopsis thaliana heat shock transcription factor A7A); DNA binding / transcription factor
264201_at	AT1G22630	heat shock protein binding / unfolded protein binding
260481_at	AT1G10960	ATFD1 (FERREDOXIN 1); 2 iron, 2 sulfur cluster binding / electron carrier/ iron-sulfur cluster binding
247563_at	AT5G61130	glycosyl hydrolase family protein 17
248377_at	AT5G51720	similar to Os07g0467200 [Oryza sativa (japonica cultivar-group)] (GB:NP_001059590.1); similar to hypothetical protein OsI_025030 [Oryza sativa (indica cultivar-group)] (GB:EAZ03798.1); contains domain PTHR13680 (PTHR13680); contains domain PTHR13680:SF1 (PTHR13680:SF1)
267157_at	AT2G37630	AS1/ATMYB91/ATPHAN/MYB91 (ASYMMETRIC LEAVES 1, MYB DOMAIN PROTEIN 91); DNA binding / protein homodimerization/ transcription factor
244984_at	ATCG00800	encodes a chloroplast ribosomal protein S3, a constituent of the small subunit of the ribosomal complex
263019_at	AT1G23870	ATTPS9 (Arabidopsis thaliana trehalose-phosphatase/synthase 9); transferase, transferring glycosyl groups / trehalose-phosphatase
251355_at	AT3G61100	similar to unknown protein [Arabidopsis thaliana] (TAIR:AT3G61090.1); similar to unnamed protein product [Vitis vinifera] (GB:CAO40196.1); contains InterPro domain Protein of unknown function DUF537 (InterPro:IPR007491)
252353_at	AT3G48200	similar to hypothetical protein OsI_020499 [Oryza sativa (indica cultivar-group)] (GB:EAY99266.1); similar to hypothetical protein OsJ_018975 [Oryza sativa (japonica cultivar-group)] (GB:EAZ35492.1); similar to unnamed protein product [Vitis vinifera] (GB:CAO64300.1)
250484_at	AT5G10240	ASN3 (ASPARAGINE SYNTHETASE 3); asparagine synthase (glutamine-hydrolyzing)
250222_at	AT5G14050	transducin family protein / WD-40 repeat family protein
253482_at	AT4G31985	60S ribosomal protein L39 (RPL39C)
258534_at	AT3G06730	thioredoxin family protein
244981_at	ATCG00770	chloroplast 30S ribosomal protein S8
251017_at	AT5G02760	protein phosphatase 2C family protein / PP2C family protein
261861_at	AT1G50450	binding / catalytic
244937_at	ATCG01110	Encodes the 49KDa plastid NAD(P)H dehydrogenase subunit H protein. Its transcription is regulated by an ndhF-specific plastid sigma factor, SIG4.
262451_at	AT1G11130	SUB (STRUBBELIG); protein binding
260395_at	AT1G69780	ATHB13; DNA binding / transcription factor
256169_at	AT1G51800	leucine-rich repeat protein kinase, putative
263867_at	AT2G36830	GAMMA-TIP (Tonoplast intrinsic protein (TIP) gamma); water channel
255016_at	AT4G10120	ATSPS4F; sucrose-phosphate synthase/ transferase, transferring glycosyl groups
254815_at	AT4G12420	SKU5 (skewed 5); copper ion binding
247815_at	AT5G58420	40S ribosomal protein S4 (RPS4D)
251870_at	AT3G54510	early-responsive to dehydration protein-related / ERD protein-related
260380_at	AT1G73870	zinc finger (B-box type) family protein
257831_at	AT3G26710	similar to unnamed protein product [Vitis vinifera] (GB:CAO49107.1)
245229_at	AT4G25620	hydroxyproline-rich glycoprotein family protein
248190_at	AT5G54130	calcium-binding EF hand family protein
249037_at	AT5G44130	FLA13 (FASCICLIN-LIKE ARABINOGALACTAN PROTEIN 13 PRECURSOR)
250050_at	AT5G17790	VAR3 (VARIEGATED 3); binding
249007_at	AT5G44650	similar to unnamed protein product [Vitis vinifera] (GB:CAO44475.1)
266992_at	AT2G39200	MLO12 (MILDEW RESISTANCE LOCUS O 12); calmodulin binding
264319_at	AT1G04110	SDD1 (STOMATAL DENSITY AND DISTRIBUTION); subtilase
266384_at	AT2G14660	similar to hypothetical protein [Vitis vinifera] (GB:CAN83372.1); contains InterPro domain Protein of unknown function DUF55 (InterPro:IPR002740)
251846_at	AT3G54560	HTA11; DNA binding
256144_at	AT1G48630	guanine nucleotide-binding family protein / activated protein kinase C receptor, putative / RACK, putative
259860_at	AT1G80640	protein kinase family protein
257178_at	AT3G13070	CBS domain-containing protein / transporter associated domain-containing protein
259009_at	AT3G09260	PYK10 (phosphate starvation-response 3.1); hydrolase, hydrolyzing O-glycosyl compounds
259783_at	AT1G29510	SAUR68 (SMALL AUXIN UPREGULATED 68)
246228_at	AT4G36430	peroxidase, putative
248238_at	AT5G53900	similar to unknown protein [Arabidopsis thaliana] (TAIR:AT3G15240.2); similar to unnamed protein product [Vitis vinifera] (GB:CAO39314.1); contains domain PTHR13902:SF3 (PTHR13902:SF3); contains domain PTHR13902 (PTHR13902)
266035_at	AT2G05990	MOD1 (MOSAIC DEATH 1); enoyl-[acyl-carrier-protein] reductase (NADH)/ oxidoreductase
253806_at	AT4G28270	zinc finger (C3HC4-type RING finger) family protein
261189_at	AT1G33040	NACA5 (NASCENT POLYPEPTIDE-ASSOCIATED COMPLEX SUBUNIT ALPHA-LIKE PROTEIN 5)
250563_at	AT5G08050	similar to unnamed protein product [Vitis vinifera] (GB:CAO62462.1); similar to unknown [Populus trichocarpa] (GB:ABK95457.1); contains InterPro domain Protein of unknown function DUF1118 (InterPro:IPR009500); contains InterPro domain Uncharacterised conserved protein UCP022207 (InterPro:IPR016801)
262577_at	AT1G15290	binding
258025_at	AT3G19480	D-3-phosphoglycerate dehydrogenase, putative / 3-PGDH, putative
250430_at	AT5G10460	haloacid dehalogenase-like hydrolase family protein
254545_at	AT4G19830	immunophilin / FKBP-type peptidyl-prolyl cis-trans isomerase family protein
253574_at	AT4G31030	contains domain PROKAR_LIPOPROTEIN (PS51257)
255513_at	AT4G02060	PRL (PROLIFERA); ATP binding / DNA binding / DNA-dependent ATPase
246004_at	AT5G20630	GLP3 (GERMIN-LIKE PROTEIN 3); manganese ion binding / metal ion binding / nutrient reservoir
259083_at	AT3G04810	ATNEK2; kinase
250333_at	AT5G11690	ATTIM17-3 (Arabidopsis thaliana translocase inner membrane subunit 17-3); P-P-bond-hydrolysis-driven protein transmembrane transporter
260955_at	AT1G06000	UDP-glucoronosyl/UDP-glucosyl transferase family protein
247900_at	AT5G57290	60S acidic ribosomal protein P3 (RPP3B)
250613_at	AT5G07240	IQD24 (IQ-domain 24); calmodulin binding
261049_at	AT1G01430	similar to unknown protein [Arabidopsis thaliana] (TAIR:AT4G01080.1); similar to unknown protein Cr17 [Brassica napus] (GB:AAX51387.1); contains InterPro domain Protein of unknown function DUF231, plant (InterPro:IPR004253)
255719_at	AT1G32080	membrane protein, putative
246034_at	AT5G08350	GRAM domain-containing protein / ABA-responsive protein-related
260898_at	AT1G29070	ribosomal protein L34 family protein
248688_at	AT5G48220	indole-3-glycerol phosphate synthase, putative
264857_at	AT1G24170	GATL8/LGT9 (Galacturonosyltransferase-like 8); polygalacturonate 4-alpha-galacturonosyltransferase/ transferase, transferring glycosyl groups / transferase, transferring hexosyl groups
247034_at	AT5G67260	CYCD3;2 (CYCLIN D3;2); cyclin-dependent protein kinase
245242_at	AT1G44446	CH1 (CHLOROPHYLL B BIOSYNTHESIS); chlorophyllide a oxygenase
260506_at	AT1G47210	CYCA3;2; cyclin-dependent protein kinase
264352_at	AT1G03270	similar to unknown protein [Arabidopsis thaliana] (TAIR:AT4G14240.1); similar to unnamed protein product [Vitis vinifera] (GB:CAO22502.1); contains InterPro domain Cystathionine beta-synthase, core (InterPro:IPR000644); contains InterPro domain Protein of unknown function DUF21 (InterPro:IPR002550)
253790_at	AT4G28660	PSB28 (PHOTOSYSTEM II REACTION CENTER PSB28 PROTEIN)
264920_at	AT1G60550	naphthoate synthase, putative / dihydroxynaphthoic acid synthetase, putative / DHNA synthetase, putative
256666_at	AT3G20670	HTA13; DNA binding
253919_at	AT4G27350	similar to unknown protein [Arabidopsis thaliana] (TAIR:AT5G54240.1); similar to unnamed protein product [Vitis vinifera] (GB:CAO39196.1); contains InterPro domain Protein of unknown function DUF1223 (InterPro:IPR010634)
255785_at	AT1G19920	APS2 (ATP SULFURYLASE PRECURSOR)
257207_at	AT3G14900	similar to unnamed protein product [Vitis vinifera] (GB:CAO39402.1); contains domain PTHR12839 (PTHR12839)
252343_at	AT3G48610	phosphoesterase family protein
261135_at	AT1G19610	LCR78/PDF1.4 (Low-molecular-weight cysteine-rich 78)
248683_at	AT5G48490	protease inhibitor/seed storage/lipid transfer protein (LTP) family protein
259978_at	AT1G76540	CDKB2;1 (CYCLIN-DEPENDENT KINASE B2;1); kinase
259344_at	AT3G03710	RIF10 (RESISTANT TO INHIBITION WITH FSM 10); 3'-5'-exoribonuclease/ RNA binding / nucleic acid binding
260895_at	AT1G29250	nucleic acid binding
252277_at	AT3G49470	NACA2 (NASCENT POLYPEPTIDE-ASSOCIATED COMPLEX SUBUNIT ALPHA-LIKE PROTEIN 2)
251920_at	AT3G53900	uracil phosphoribosyltransferase, putative / UMP pyrophosphorylase, putative / UPRTase, putative
254612_at	AT4G19100	similar to unknown protein [Arabidopsis thaliana] (TAIR:AT5G52780.1); similar to hypothetical protein [Vitis vinifera] (GB:CAN79943.1)
253566_at	AT4G31210	DNA topoisomerase family protein
252167_at	AT3G50560	short-chain dehydrogenase/reductase (SDR) family protein
254783_at	AT4G12830	hydrolase, alpha/beta fold family protein
262086_at	AT1G56050	GTP-binding protein-related
253973_at	AT4G26555	immunophilin / FKBP-type peptidyl-prolyl cis-trans isomerase family protein
259958_at	AT1G53730	SRF6 (STRUBBELIG-RECEPTOR FAMILY 6); ATP binding / protein serine/threonine kinase
253571_at	AT4G31000	calmodulin-binding protein
266456_at	AT2G22770	NAI1; DNA binding / transcription factor
263763_at	AT2G21385	similar to Os09g0531100 [Oryza sativa (japonica cultivar-group)] (GB:NP_001063753.1); similar to unknown [Picea sitchensis] (GB:ABK27019.1)
251665_at	AT3G57040	ARR9 (RESPONSE REACTOR 4); transcription regulator
264605_at	AT1G04550	IAA12 (AUXIN-INDUCED PROTEIN 12); transcription factor
253197_at	AT4G35250	vestitone reductase-related
252511_at	AT3G46280	protein kinase-related
255675_at	AT4G00480	ATMYC1 (Arabidopsis thaliana myc-related transcription factor 1); DNA binding / transcription factor
258159_at	AT3G17840	RLK902 (receptor-like kinase 902); ATP binding / kinase/ protein serine/threonine kinase
257533_at	AT3G10840	hydrolase, alpha/beta fold family protein
267481_at	AT2G02780	leucine-rich repeat transmembrane protein kinase, putative
249923_at	AT5G19120	aspartic-type endopeptidase/ pepsin A
251496_at	AT3G59040	pentatricopeptide (PPR) repeat-containing protein
264069_at	AT2G28000	CPN60A (chloroplast / 60 kDa chaperonin alpha subunit); ATP binding / protein binding / unfolded protein binding
266087_at	AT2G37790	aldo/keto reductase family protein
262737_at	AT1G28560	SRD2 (SHOOT REDIFFERENTIATION DEFECTIVE 2); DNA binding
257506_at	AT1G29440	auxin-responsive family protein
246783_at	AT5G27360	SFP2; carbohydrate transmembrane transporter/ sugar:hydrogen ion symporter
266782_at	AT2G29120	ATGLR2.7 (Arabidopsis thaliana glutamate receptor 2.7)
250073_at	AT5G17170	ENH1 (ENHANCER OF SOS3-1); metal ion binding
267299_at	AT2G30150	UDP-glucoronosyl/UDP-glucosyl transferase family protein
262693_at	AT1G62780	similar to hypothetical protein [Vitis vinifera] (GB:CAN83165.1)
254810_at	AT4G12390	PME1; pectinesterase inhibitor
263973_at	AT2G42740	RPL16A (ribosomal protein large subunit 16A); structural constituent of ribosome
244983_at	ATCG00790	chloroplast gene encoding a ribosomal protein L16, which is a constituent of 50S large ribosomal subunit
256000_at	AT1G29880	glycyl-tRNA synthetase / glycine--tRNA ligase
261788_at	AT1G15980	similar to unnamed protein product [Vitis vinifera] (GB:CAO49411.1); contains domain G3DSA:3.40.50.2000 (G3DSA:3.40.50.2000); contains domain SSF53756 (SSF53756)
264770_at	AT1G23030	armadillo/beta-catenin repeat family protein / U-box domain-containing protein
260653_at	AT1G32440	PKP3 (PLASTIDIAL PYRUVATE KINASE 3); pyruvate kinase
258410_at	AT3G16780	60S ribosomal protein L19 (RPL19B)
258324_at	AT3G22780	TSO1 (CHINESE FOR 'UGLY'); transcription factor
260370_at	AT1G69740	HEMB1; porphobilinogen synthase
255236_at	AT4G05520	calcium-binding EF hand family protein
247968_at	AT5G56670	40S ribosomal protein S30 (RPS30C)
264438_at	AT1G27400	60S ribosomal protein L17 (RPL17A)
253403_at	AT4G32830	ATAUR1 (ATAURORA1); histone serine kinase(H3-S10 specific) / kinase/ protein serine/threonine kinase
266364_at	AT2G41230	unknown protein
251935_at	AT3G54090	pfkB-type carbohydrate kinase family protein
264561_at	AT1G55810	uracil phosphoribosyltransferase, putative / UMP pyrophosphorylase, putative / UPRTase, putative
245952_at	AT5G28500	similar to unknown protein [Arabidopsis thaliana] (TAIR:AT3G04550.1); similar to unnamed protein product [Vitis vinifera] (GB:CAO65032.1)
253758_at	AT4G29060	EMB2726 (EMBRYO DEFECTIVE 2726); translation elongation factor
261942_at	AT1G22590	AGL87; transcription factor
245924_at	AT5G28750	thylakoid assembly protein, putative
252193_at	AT3G50060	MYB77; DNA binding / transcription factor
256585_at	AT3G28760	similar to unnamed protein product [Vitis vinifera] (GB:CAO14940.1); contains InterPro domain 3-dehydroquinate synthase, prokaryotic-type (InterPro:IPR002812)
247214_at	AT5G64850	similar to unknown protein [Arabidopsis thaliana] (TAIR:AT5G09960.1); similar to 80C09_15 [Brassica rapa subsp. pekinensis] (GB:AAZ41826.1)
265076_at	AT1G55490	CPN60B (CHAPERONIN 60 BETA); ATP binding / protein binding / unfolded protein binding
251409_at	AT3G60245	60S ribosomal protein L37a (RPL37aC)
258296_at	AT3G23390	60S ribosomal protein L36a/L44 (RPL36aA)
264546_at	AT1G55805	BolA-like family protein
253118_at	AT4G35950	ARAC6/ATROP5/RAC2 (RHO-RELATED PROTEIN FROM PLANTS 7); GTP binding
264802_at	AT1G08560	SYP111 (syntaxin 111); SNAP receptor
266693_at	AT2G19800	MIOX2 (MYO-INOSITOL OXYGENASE 2)
259348_at	AT3G03770	leucine-rich repeat transmembrane protein kinase, putative
246673_at	AT5G30510	RPS1 (ribosomal protein S1); RNA binding
253814_at	AT4G28290	unknown protein
252367_at	AT3G48360	BT2 (BTB AND TAZ DOMAIN PROTEIN 2); protein binding / transcription factor/ transcription regulator
253782_at	AT4G28590	similar to unknown protein [Arabidopsis thaliana] (TAIR:AT2G31840.1); similar to unnamed protein product [Vitis vinifera] (GB:CAO40595.1); contains InterPro domain Thioredoxin-like fold (InterPro:IPR012336)
260557_at	AT2G43610	glycoside hydrolase family 19 protein
267174_at	AT2G37600	60S ribosomal protein L36 (RPL36A)
252055_at	AT3G52580	40S ribosomal protein S14 (RPS14C)
260968_at	AT1G12250	thylakoid lumenal protein-related
252566_at	AT3G46040	RPS15AD (ribosomal protein S15A D); structural constituent of ribosome
260427_at	AT1G72430	auxin-responsive protein-related
261540_at	AT1G63610	similar to unknown protein [Arabidopsis thaliana] (TAIR:AT2G14910.1); similar to unnamed protein product [Vitis vinifera] (GB:CAO62022.1); similar to unknown [Populus trichocarpa] (GB:ABK95713.1)
246313_at	AT1G31920	pentatricopeptide (PPR) repeat-containing protein
262377_at	AT1G73110	ribulose bisphosphate carboxylase/oxygenase activase, putative / RuBisCO activase, putative
252290_at	AT3G49140	binding
262538_at	AT1G17140	tropomyosin-related
264343_at	AT1G11850	unknown protein
251486_at	AT3G59540	60S ribosomal protein L38 (RPL38B)
259038_at	AT3G09210	PTAC13 (PLASTID TRANSCRIPTIONALLY ACTIVE13); transcription elongation regulator
249337_at	AT5G41080	glycerophosphoryl diester phosphodiesterase family protein
267517_at	AT2G30520	RPT2 (ROOT PHOTOTROPISM 2); protein binding
257983_at	AT3G20790	oxidoreductase family protein
266226_at	AT2G28740	HIS4 (Histone H4)
248493_at	AT5G51100	FSD2 (FE SUPEROXIDE DISMUTASE 2); iron superoxide dismutase
258922_at	AT3G10610	40S ribosomal protein S17 (RPS17C)
258589_at	AT3G04290	ATLTL1/LTL1 (LI-TOLERANT LIPASE 1); carboxylesterase
249993_at	AT5G18570	GTP1/OBG family protein
256275_at	AT3G12110	ACT11 (ACTIN-11); structural constituent of cytoskeleton
257938_at	AT3G19820	DWF1 (DIMINUTO 1); catalytic
258023_at	AT3G19450	CAD4 (CINNAMYL ALCOHOL DEHYDROGENASE 4); cinnamyl-alcohol dehydrogenase
261422_at	AT1G18730	similar to unknown [Populus trichocarpa] (GB:ABK95263.1)
263676_at	AT1G09340	CRB; binding / catalytic/ coenzyme binding
261286_at	AT1G35780	similar to unknown protein [Arabidopsis thaliana] (TAIR:AT1G78150.2); similar to unknown protein [Arabidopsis thaliana] (TAIR:AT1G78150.1); similar to unknown [Populus trichocarpa] (GB:ABK92695.1)
250006_at	AT5G18660	DVR (PALE-GREEN AND CHLOROPHYLL B REDUCED 2); 3,8-divinyl protochlorophyllide a 8-vinyl reductase
245354_at	AT4G17600	LIL3:1; transcription factor
248282_at	AT5G52900	similar to unnamed protein product [Vitis vinifera] (GB:CAO49548.1)
247942_at	AT5G57120	similar to unnamed protein product [Vitis vinifera] (GB:CAO69558.1); contains InterPro domain SRP40, C-terminal (InterPro:IPR007718); contains InterPro domain LisH dimerisation motif (InterPro:IPR006594)
262029_at	AT1G35680	50S ribosomal protein L21, chloroplast / CL21 (RPL21)
257794_at	AT3G27050	similar to unnamed protein product [Vitis vinifera] (GB:CAO49017.1)
264386_at	AT1G12000	pyrophosphate--fructose-6-phosphate 1-phosphotransferase beta subunit, putative / pyrophosphate-dependent 6-phosphofructose-1-kinase, putative
258284_at	AT3G16080	60S ribosomal protein L37 (RPL37C)
259689_x_at	AT1G63130	pentatricopeptide (PPR) repeat-containing protein
247566_at	AT5G61170	40S ribosomal protein S19 (RPS19C)
248582_at	AT5G49910	cpHSC70-2 (HEAT SHOCK PROTEIN 70-7); ATP binding / unfolded protein binding
244938_at	ATCG01120	encodes a chloroplast ribosomal protein S15, a constituent of the small subunit of the ribosomal complex
253437_at	AT4G32460	similar to unknown protein [Arabidopsis thaliana] (TAIR:AT5G11420.1); similar to unnamed protein product [Vitis vinifera] (GB:CAO44183.1); contains InterPro domain Protein of unknown function DUF642 (InterPro:IPR006946); contains InterPro domain Galactose-binding like (InterPro:IPR008979)
264960_at	AT1G76930	ATEXT4 (EXTENSIN 4)
255596_at	AT4G01720	WRKY47 (WRKY DNA-binding protein 47); transcription factor
245372_at	AT4G15000	60S ribosomal protein L27 (RPL27C)
255604_at	AT4G01080	similar to unknown protein [Arabidopsis thaliana] (TAIR:AT1G01430.1); similar to unknown protein Cr17 [Brassica napus] (GB:AAX51387.1); contains InterPro domain Protein of unknown function DUF231, plant (InterPro:IPR004253)
263209_at	AT1G10522	similar to unnamed protein product [Vitis vinifera] (GB:CAO40945.1)
262883_at	AT1G64780	ATAMT1;2 (AMMONIUM TRANSPORTER 1;2); ammonium transmembrane transporter
255568_at	AT4G01250	WRKY22 (WRKY DNA-binding protein 22); transcription factor
263726_at	AT2G13610	ABC transporter family protein
262645_at	AT1G62750	ATSCO1/ATSCO1/CPEF-G/SCO1 (SNOWY COTYLEDON1); translation elongation factor/ translation factor, nucleic acid binding
247376_at	AT5G63310	NDPK2 (NUCLEOSIDE DIPHOSPHATE KINASE 2); ATP binding / nucleoside diphosphate kinase
261660_at	AT1G18370	HIK (HINKEL); microtubule motor
250503_at	AT5G09820	plastid-lipid associated protein PAP / fibrillin family protein
251669_at	AT3G57180	GTP binding
247439_at	AT5G62670	AHA11 (ARABIDOPSIS H(+)-ATPASE 11); ATPase
261782_at	AT1G76110	high mobility group (HMG1/2) family protein / ARID/BRIGHT DNA-binding domain-containing protein
257311_at	AT3G26570	PHT2;1 (phosphate transporter 2;1)
249214_at	AT5G42720	glycosyl hydrolase family 17 protein
251771_at	AT3G56000	ATCSLA14 (Cellulose synthase-like A14); transferase, transferring glycosyl groups
259513_at	AT1G12430	PAK (PHOSPHATIDIC ACID KINASE); microtubule motor
256402_at	AT3G06130	heavy-metal-associated domain-containing protein
251899_at	AT3G54400	aspartyl protease family protein
254655_s_at	AT5G46430	60S ribosomal protein L32 (RPL32B)
254655_s_at	AT4G18100	60S ribosomal protein L32 (RPL32A)
258674_at	AT3G08740	elongation factor P (EF-P) family protein
258472_at	AT3G06080	similar to unknown protein [Arabidopsis thaliana] (TAIR:AT5G19160.1); similar to unnamed protein product [Vitis vinifera] (GB:CAO71110.1); contains InterPro domain Protein of unknown function DUF231, plant (InterPro:IPR004253)
265312_at	AT2G20240	similar to unknown protein [Arabidopsis thaliana] (TAIR:AT4G28760.2); similar to unknown protein [Arabidopsis thaliana] (TAIR:AT4G28760.1); similar to unnamed protein product [Vitis vinifera] (GB:CAO40507.1); contains domain PTHR21726:SF7 (PTHR21726:SF7); contains domain PTHR21726 (PTHR21726)
258338_at	AT3G16150	L-asparaginase, putative / L-asparagine amidohydrolase, putative
258585_at	AT3G04340	EMB2458 (EMBRYO DEFECTIVE 2458); ATPase
247151_at	AT5G65640	BHLH093 (BETA HLH PROTEIN 93); DNA binding / transcription factor
253726_at	AT4G29430	RPS15AE (ribosomal protein S15A E); structural constituent of ribosome
248634_at	AT5G49030	OVA2 (OVULE ABORTION 2); ATP binding / aminoacyl-tRNA ligase
251031_at	AT5G02120	OHP (ONE HELIX PROTEIN)
260542_at	AT2G43560	immunophilin / FKBP-type peptidyl-prolyl cis-trans isomerase family protein
253849_at	AT4G28080	binding
262376_at	AT1G72970	HTH (HOTHEAD); aldehyde-lyase
247192_at	AT5G65360	histone H3
264229_at	AT1G67480	kelch repeat-containing F-box family protein
247111_at	AT5G65880	unknown protein
250777_at	AT5G05440	similar to unknown protein [Arabidopsis thaliana] (TAIR:AT2G38310.1); similar to unnamed protein product [Vitis vinifera] (GB:CAO48777.1); contains InterPro domain Bet v I allergen; (InterPro:IPR000916); contains InterPro domain Streptomyces cyclase/dehydrase (InterPro:IPR005031)
254638_at	AT4G18740	transcription termination factor
257045_at	AT3G19720	ARC5 (ACCUMULATION AND REPLICATION OF CHLOROPLAST 5); GTP binding / GTPase
263485_at	AT2G29890	VLN1 (VILLIN 1); actin binding
254145_at	AT4G24700	unknown protein
264238_at	AT1G54740	similar to structural constituent of ribosome [Arabidopsis thaliana] (TAIR:AT1G22110.1); similar to unknown [Populus trichocarpa x Populus deltoides] (GB:ABK96485.1)
251018_at	AT5G02450	60S ribosomal protein L36 (RPL36C)
251193_at	AT3G62910	APG3 (ALBINO AND PALE GREEN); translation release factor
261597_at	AT1G49780	U-box domain-containing protein
252011_at	AT3G52720	carbonic anhydrase family protein
258497_at	AT3G02380	COL2 (CONSTANS-LIKE 2); transcription factor/ zinc ion binding
249900_at	AT5G22640	EMB1211 (EMBRYO DEFECTIVE 1211)
259185_at	AT3G01550	triose phosphate/phosphate translocator, putative
251714_at	AT3G56370	leucine-rich repeat transmembrane protein kinase, putative
261488_at	AT1G14345	oxidoreductase
256792_at	AT3G22150	pentatricopeptide (PPR) repeat-containing protein
247651_at	AT5G59870	HTA6; DNA binding
261639_at	AT1G50010	TUA2 (tubulin alpha-2 chain)
256905_at	AT3G23990	HSP60 (Heat shock protein 60); ATP binding / protein binding / unfolded protein binding
267294_at	AT2G23670	YCF37 (Arabidopsis homolog of Synechocystis YCF37)
266899_at	AT2G34620	mitochondrial transcription termination factor-related / mTERF-related
261175_at	AT1G04800	glycine-rich protein
263585_at	AT2G25210	60S ribosomal protein L39 (RPL39A)
254110_at	AT4G25260	invertase/pectin methylesterase inhibitor family protein
258857_at	AT3G02110	SCPL25 (serine carboxypeptidase-like 25); serine carboxypeptidase
262830_at	AT1G14700	ATPAP3/PAP3 (purple acid phosphatase 3); acid phosphatase/ protein serine/threonine phosphatase
252643_at	AT3G44590	60S acidic ribosomal protein P2 (RPP2D)
262738_at	AT1G28530	similar to unnamed protein product [Vitis vinifera] (GB:CAO66376.1)
248646_at	AT5G49100	similar to unknown protein [Arabidopsis thaliana] (TAIR:AT3G06868.1); similar to unnamed protein product [Vitis vinifera] (GB:CAO44794.1)
247098_at	AT5G66470	GTP binding / RNA binding
259664_at	AT1G55330	AGP21 (ARABINOGALACTAN PROTEIN 21)
246983_at	AT5G67200	leucine-rich repeat transmembrane protein kinase, putative
259072_at	AT3G11700	FLA18 (FASCICLIN-LIKE ARABINOGALACTAN PROTEIN 18 PRECURSOR)
245362_at	AT4G17460	HAT1 (homeobox-leucine zipper protein 1); DNA binding / transcription factor
246003_at	AT5G20720	CPN20 (CHAPERONIN 20); calmodulin binding
261801_at	AT1G30520	AAE14 (ACYL-ACTIVATING ENZYME 14); AMP binding
254218_at	AT4G23740	leucine-rich repeat transmembrane protein kinase, putative
265722_at	AT2G40100	LHCB4.3 (LIGHT HARVESTING COMPLEX PSII); chlorophyll binding
247946_at	AT5G57180	CIA2 (CHLOROPLAST IMPORT APPARATUS 2)
254818_at	AT4G12470	protease inhibitor/seed storage/lipid transfer protein (LTP) family protein
264340_at	AT1G70280	NHL repeat-containing protein
246730_at	AT5G28060	40S ribosomal protein S24 (RPS24B)
265938_at	AT2G19620	Ndr family protein
261507_at	AT1G71720	S1 RNA-binding domain-containing protein
262947_at	AT1G75750	GASA1 (GAST1 PROTEIN HOMOLOG 1)
248608_at	AT5G49460	ACLB-2 (ATP-citrate lyase B-2)
258250_at	AT3G15850	FAD5 (FATTY ACID DESATURASE 5); oxidoreductase
265467_at	AT2G37050	kinase
258349_at	AT3G17609	HYH (HY5-HOMOLOG); DNA binding / transcription factor
245049_at	ATCG00050	Homologous to the bacterial ribosomal protein S16
264286_at	AT1G61870	PPR336 (PENTATRICOPEPTIDE REPEAT 336)
263846_at	AT2G36990	SIGF (RNA POLYMERASE SIGMA-70 FACTOR); DNA binding / DNA-directed RNA polymerase/ transcription factor
255064_at	AT4G08950	phosphate-responsive protein, putative (EXO)
251461_at	no_match	no_match
257180_at	AT3G13180	NOL1/NOP2/sun family protein / antitermination NusB domain-containing protein
244997_at	ATCG00170	RNA polymerase beta' subunit-2
245479_at	AT4G16140	proline-rich family protein
259981_at	AT1G76450	oxygen-evolving complex-related
260157_at	AT1G52930	brix domain-containing protein
261016_at	AT1G26560	glycosyl hydrolase family 1 protein
253589_at	AT4G30825	pentatricopeptide (PPR) repeat-containing protein
262414_at	AT1G49430	LACS2 (LONG-CHAIN ACYL-COA SYNTHETASE 2)
266363_at	AT2G41250	haloacid dehalogenase-like hydrolase family protein
266942_at	AT2G18990	TXND9 (THIOREDOXIN DOMAIN-CONTAINING PROTEIN 9 HOMOLOG)
260151_at	AT1G52910	similar to unknown protein [Arabidopsis thaliana] (TAIR:AT3G15480.1); similar to unknown [Populus trichocarpa] (GB:ABK94458.1); contains InterPro domain Protein of unknown function DUF1218 (InterPro:IPR009606)
264704_at	AT1G70090	GATL9/LGT8 (Galacturonosyltransferase-like 9); polygalacturonate 4-alpha-galacturonosyltransferase/ transferase, transferring glycosyl groups / transferase, transferring hexosyl groups
266313_at	AT2G26980	CIPK3 (CBL-INTERACTING PROTEIN KINASE 3); kinase/ protein kinase
251737_at	AT3G56340	40S ribosomal protein S26 (RPS26C)
253270_at	AT4G34160	CYCD3/CYCD3;1/D3 (CYCLIN D3;1); cyclin-dependent protein kinase regulator/ protein binding
259325_at	AT3G05320	similar to unnamed protein product [Vitis vinifera] (GB:CAO44440.1)
250099_at	AT5G17300	myb family transcription factor
250327_at	AT5G12050	similar to unnamed protein product [Vitis vinifera] (GB:CAO45643.1)
258755_at	AT3G11945	ATHST; prenyltransferase
258859_at	AT3G02120	hydroxyproline-rich glycoprotein family protein
265383_at	AT2G16780	MSI2 (NUCLEOSOME/CHROMATIN ASSEMBLY FACTOR GROUP C 2)
266705_at	AT2G19750	40S ribosomal protein S30 (RPS30A)
254012_at	AT4G26230	60S ribosomal protein L31 (RPL31B)
264014_at	AT2G21210	auxin-responsive protein, putative
265736_at	AT2G01250	60S ribosomal protein L7 (RPL7B)
247977_at	AT5G56850	similar to unknown [Populus trichocarpa x Populus deltoides] (GB:ABK96358.1)
265028_at	AT1G24530	transducin family protein / WD-40 repeat family protein
259327_at	AT3G16460	jacalin lectin family protein
266372_at	AT2G41310	ATRR3 (RESPONSE REGULATOR 3); transcription regulator
250973_at	AT5G02870	60S ribosomal protein L4/L1 (RPL4D)
246949_at	AT5G25140	CYP71B13 (cytochrome P450, family 71, subfamily B, polypeptide 13); oxygen binding
260368_at	AT1G69700	ATHVA22C (Arabidopsis thaliana HVA22 homologue C)
262488_at	AT1G21830	similar to unnamed protein product [Vitis vinifera] (GB:CAO61865.1)
245739_at	AT1G44110	CYCA1;1 (CYCLIN A1;1); cyclin-dependent protein kinase regulator
254102_at	AT4G25050	ACP4 (ACYL CARRIER PROTEIN 4)
256274_at	AT3G12080	EMB2738 (EMBRYO DEFECTIVE 2738); GTP binding
245165_at	AT2G33180	similar to unnamed protein product [Vitis vinifera] (GB:CAO41107.1)
258421_at	AT3G16690	nodulin MtN3 family protein
261177_at	AT1G04770	male sterility MS5 family protein
254327_at	AT4G22490	protease inhibitor/seed storage/lipid transfer protein (LTP) family protein
259994_at	AT1G68130	ATIDD14 (ARABIDOPSIS THALIANA INDETERMINATE(ID)-DOMAIN 14); nucleic acid binding / transcription factor/ zinc ion binding
247185_at	AT5G65460	kinesin motor protein-related
256525_at	AT1G66180	aspartyl protease family protein
257297_at	AT3G28040	leucine-rich repeat transmembrane protein kinase, putative
262937_at	AT1G79560	EMB1047/FTSH12 (EMBRYO DEFECTIVE 1047); ATP-dependent peptidase/ ATPase/ metallopeptidase
259812_at	AT1G49840	similar to unknown protein [Arabidopsis thaliana] (TAIR:AT3G19540.1); similar to unnamed protein product [Vitis vinifera] (GB:CAO70870.1); similar to hypothetical protein [Vitis vinifera] (GB:CAN68554.1); contains InterPro domain Protein of unknown function DUF620 (InterPro:IPR006873)
253858_at	AT4G27600	pfkB-type carbohydrate kinase family protein
256983_at	AT3G13470	chaperonin, putative
259775_at	AT1G29530	similar to unknown protein [Arabidopsis thaliana] (TAIR:AT2G34310.1); similar to unknown protein [Arabidopsis thaliana] (TAIR:AT2G34310.2); similar to unknown protein [Arabidopsis thaliana] (TAIR:AT2G34310.3)
256578_at	AT3G28200	peroxidase, putative
258076_at	AT3G25920	RPL15 (ribosomal protein L15)
245984_at	AT5G13090	similar to unknown protein [Arabidopsis thaliana] (TAIR:AT1G24270.1); similar to unnamed protein product [Vitis vinifera] (GB:CAO68319.1); similar to hypothetical protein [Vitis vinifera] (GB:CAN73358.1)
249191_at	AT5G42760	similar to unknown [Populus trichocarpa] (GB:ABK95091.1); contains InterPro domain O-methyltransferase, N-terminal (InterPro:IPR003455); contains InterPro domain Conserved hypothetical protein CHP00027, methylltransferase (InterPro:IPR011610)
263477_at	AT2G31790	UDP-glucoronosyl/UDP-glucosyl transferase family protein
258149_at	AT3G18110	EMB1270 (EMBRYO DEFECTIVE 1270)
262847_at	AT1G14840	ATMAP70-4 (microtubule-associated proteins 70-4); microtubule binding
266279_at	AT2G29290	tropinone reductase, putative / tropine dehydrogenase, putative
256548_at	AT3G14770	nodulin MtN3 family protein
266648_at	AT2G25840	OVA4 (OVULE ABORTION 4); ATP binding / aminoacyl-tRNA ligase
248975_at	AT5G45040	cytochrome c6 (ATC6)
248094_at	AT5G55220	trigger factor type chaperone family protein
263664_at	AT1G04250	AXR3 (AUXIN RESISTANT 3); transcription factor
251317_at	AT3G61490	glycoside hydrolase family 28 protein / polygalacturonase (pectinase) family protein
247584_at	AT5G60670	60S ribosomal protein L12 (RPL12C)
263864_at	AT2G04530	CPZ
254665_at	AT4G18340	glycosyl hydrolase family 17 protein
257578_x_at	AT3G30160	similar to unknown protein [Arabidopsis thaliana] (TAIR:AT1G35320.1)
249826_at	AT5G23310	FSD3 (FE SUPEROXIDE DISMUTASE 3); iron superoxide dismutase
246630_at	AT1G50730	similar to unnamed protein product [Vitis vinifera] (GB:CAO38919.1); contains domain PTHR13673 (PTHR13673)
263483_at	AT2G04030	CR88 (EMBRYO DEFECTIVE 1956); ATP binding
264315_at	AT1G70370	BURP domain-containing protein / polygalacturonase, putative
254669_at	AT4G18370	DEG5/DEGP5/HHOA (DEGP PROTEASE 5); serine-type peptidase/ trypsin
259460_at	AT1G44000	similar to unknown protein [Arabidopsis thaliana] (TAIR:AT4G11911.1); similar to hypothetical protein [Vitis vinifera] (GB:CAN81476.1)
266314_at	AT2G27040	AGO4 (ARGONAUTE 4); nucleic acid binding
258243_at	AT3G27740	CARA (CARBAMOYL PHOSPHATE SYNTHETASE A); carbamoyl-phosphate synthase (glutamine-hydrolyzing)
261031_at	AT1G17360	COP1-interacting protein-related
262783_at	AT1G10850	ATP binding / protein serine/threonine kinase
266570_at	AT2G24090	ribosomal protein L35 family protein
263251_at	AT2G31410	similar to unknown [Populus trichocarpa] (GB:ABK95063.1)
261165_at	AT1G34430	EMB3003 (EMBRYO DEFECTIVE 3003); dihydrolipoyllysine-residue acetyltransferase
253397_at	AT4G32710	kinase
261593_at	AT1G33170	dehydration-responsive family protein
264397_at	no_match	no_match
250413_at	AT5G11160	APT5 (ADENINE PHOSPHORIBOSYLTRANSFERASE 5); adenine phosphoribosyltransferase
249466_at	AT5G39740	60S ribosomal protein L5 (RPL5B)
251984_at	AT3G53260	PAL2 (phenylalanine ammonia-lyase 2); phenylalanine ammonia-lyase
251958_at	AT3G53560	chloroplast lumen common family protein
246231_at	AT4G37080	similar to unknown protein [Arabidopsis thaliana] (TAIR:AT5G42690.2); similar to hypothetical protein [Populus tremula] (GB:CAM84232.1); contains InterPro domain Protein of unknown function DUF547 (InterPro:IPR006869)
254623_at	AT4G18480	CHLI1 (CHLORINA 42); magnesium chelatase
253061_at	AT4G37610	BT5 (BTB and TAZ domain protein 5); protein binding / transcription regulator
258419_at	AT3G16670	similar to unknown protein [Arabidopsis thaliana] (TAIR:AT3G16660.1); similar to unnamed protein product [Vitis vinifera] (GB:CAO44793.1)
257203_at	AT3G23730	xyloglucan:xyloglucosyl transferase, putative / xyloglucan endotransglycosylase, putative / endo-xyloglucan transferase, putative
262806_at	AT1G20950	pyrophosphate--fructose-6-phosphate 1-phosphotransferase-related / pyrophosphate-dependent 6-phosphofructose-1-kinase-related
253062_at	AT4G37590	phototropic-responsive NPH3 family protein
261931_at	AT1G22430	alcohol dehydrogenase, putative
258087_at	AT3G26060	ATPRX Q; antioxidant/ peroxiredoxin
258736_at	AT3G05900	neurofilament protein-related
260815_at	AT1G06950	ATTIC110/TIC110 (TRANSLOCON AT THE INNER ENVELOPE MEMBRANE OF CHLOROPLASTS 110)
245688_at	AT1G28290	AGP31 (ARABINOGALACTAN-PROTEIN 31); structural constituent of cell wall
256302_at	AT1G69526	UbiE/COQ5 methyltransferase family protein
261307_at	AT1G48520	GATB (GLU-ADT SUBUNIT B); glutaminyl-tRNA synthase (glutamine-hydrolyzing)
248074_at	AT5G55730	FLA1
252852_at	AT4G39900	similar to unnamed protein product [Vitis vinifera] (GB:CAO67041.1)
264007_at	AT2G21140	ATPRP2 (PROLINE-RICH PROTEIN 2)
248420_at	AT5G51560	leucine-rich repeat transmembrane protein kinase, putative
259106_at	AT3G05490	RALFL22 (RALF-LIKE 22)
248684_at	AT5G48485	DIR1 (DEFECTIVE IN INDUCED RESISTANCE 1); lipid binding
250110_at	AT5G15350	plastocyanin-like domain-containing protein
258709_at	AT3G09500	60S ribosomal protein L35 (RPL35A)
250832_at	AT5G04950	nicotianamine synthase, putative
248703_at	AT5G48430	aspartic-type endopeptidase/ pepsin A
263268_at	no_match	no_match
264839_at	AT1G03630	POR C (PROTOCHLOROPHYLLIDE OXIDOREDUCTASE); NADPH dehydrogenase/ oxidoreductase/ protochlorophyllide reductase
244980_at	ATCG00760	encodes a chloroplast ribosomal protein L36, a constituent of the large subunit of the ribosomal complex
261266_at	AT1G26770	ATEXPA10 (ARABIDOPSIS THALIANA EXPANSIN A10)
260388_at	AT1G74070	peptidyl-prolyl cis-trans isomerase cyclophilin-type family protein
258386_at	AT3G15520	peptidyl-prolyl cis-trans isomerase TLP38, chloroplast / thylakoid lumen PPIase of 38 kDa / cyclophilin / rotamase
248460_at	AT5G50915	basic helix-loop-helix (bHLH) family protein
256678_at	AT3G52380	CP33 (PIGMENT DEFECTIVE 322); RNA binding
256671_at	AT3G52290	IQD3 (IQ-domain 3); calmodulin binding
247524_at	AT5G61440	thioredoxin family protein
246999_at	AT5G67440	phototropic-responsive NPH3 family protein
265665_at	AT2G27420	cysteine proteinase, putative
248191_at	AT5G54130	calcium-binding EF hand family protein
266916_at	AT2G45860	unknown protein
266957_at	AT2G34640	PTAC12 (PLASTID TRANSCRIPTIONALLY ACTIVE12)
264840_at	AT1G03440	leucine-rich repeat family protein
251371_at	AT3G60360	EDA14/UTP11 (EMBRYO SAC DEVELOPMENT ARREST 14)
253040_at	AT4G37800	xyloglucan:xyloglucosyl transferase, putative / xyloglucan endotransglycosylase, putative / endo-xyloglucan transferase, putative
254502_at	AT4G20130	PTAC14 (PLASTID TRANSCRIPTIONALLY ACTIVE14)
261656_at	AT1G01950	armadillo/beta-catenin repeat family protein / kinesin motor family protein
245426_at	AT4G17540	similar to hypothetical protein OsI_033497 [Oryza sativa (indica cultivar-group)] (GB:EAY79538.1); similar to Os10g0563400 [Oryza sativa (japonica cultivar-group)] (GB:NP_001065401.1)
247978_at	AT5G56710	60S ribosomal protein L31 (RPL31C)
252866_at	AT4G39840	similar to unnamed protein product [Vitis vinifera] (GB:CAO21162.1); similar to unnamed protein product [Vitis vinifera] (GB:CAO48661.1)
263632_at	AT2G04795	similar to unknown protein [Arabidopsis thaliana] (TAIR:AT5G35732.1); similar to unnamed protein product [Vitis vinifera] (GB:CAO24128.1)
261804_at	AT1G30530	UDP-glucoronosyl/UDP-glucosyl transferase family protein
